# Supplementary material for: High‐throughput screening identifies suppressors of mitochondrial fragmentation in OPA1 fibroblasts
Source: EMBO Mol Med. 2021 May 20;13(6):e13579. doi: 10.15252/emmm.202013579 (PMC8185549; doi:10.15252/emmm.202013579)
Supplement: Supplementary file 3 — Dataset EV1 [file EMMM-13-e13579-s015.xlsx]

## Sheet: Dataset EV1 - Description
Dataset EV1 - Mitochondrial morphology quantification and Drp1 colocalization workflows on Harmony 4.9.
Dataset EV1 contains information about the building blocks created in Harmony 4.9 (Perkin Elmer) to perform supervised machine learning quantification of mitochondrial morphology classes to assess Drp1 and mitochondrial colocalization

## Sheet: Table S1 Mito Morphology Human
Block Name	Input	Method	Output
Find Nuclei	Channel : HOECHST 33342	Method: B	Nuclei
		Common Threshold: 0.4
		Area: > 30μm2
		Splitting Coeffcient: 7
		Individual Threshold: 0.4
		Contrast: > 0.1
Calculate morphology properties	Nuclei	Method: Standard	Nuclei properties
		Roundness
Select population	Nuclei	Method: Filter by property	Nuclei selected
		Roundness > 0.8
Find Cytoplasm	Channel: Alexa 488	Method: D	Mitochondrial network
	Nuclei: Nuclei selected	Individual threshold: 0.1
Select population	Nuclei selected	Method: Common filter remove border objects	Selected cells
		Region: Cell
Calculate texture properties		Method: SER features	Mitochondrial network texture properties
		Scale: 1px
		Normalization by: Kernel
		SER Spot
	Channel: Alexa 488	SER Hole
	Population: Nuclei selected	SER Edge
	Region: Cell	SER Ridge
		SER Valley
		SER Saddle
		SER Bright
		SER Dark
Select population	Selected cells	Method: Linear Classifier
		Number of classes: 3
		Manual selection
		SER Ridge	Population A: Fragmented (OPA1S545R + NT siRNA)
		SER Bright	Population B: HyperFragmented (OPA1S545R + OPA1 siRNA)
		SER Edge	Population C: Rescued (OPA1S545R + DRP1 siRNA)
		SER Dark
		SER Valley
		SER Spot
Define Results		Method: List of Output
	Nuclei selected	Formula: % Endogenous=100*(a/(a+b+c))
	Endogenous - number of objects	Formula: % Fragmented=100*(b/(a+b+c))	% Endogenous
	Fragmented - number of objects	Formula: % Re-established=100*(c/(a+b+c))	% Fragmented
	Re-established - number of objects	a: Fragmented - number of objects	% Re-established
		b: HyperFragmented - number of objects
		c: Rescued - number of objects

## Sheet: Dataset EV1 Mito Morphology
Dataset EV1 -Mitochondrial morphology quantification workflow on Harmony 4.9.
The following is a description of the building blocks created in Harmony 4.9 (Perkin Elmer) to perform supervised machine learning quantification of mitochondrial morphology classes in mouse embryonic fibroblasts (MEFs).
Block Name	Input	Method	Output
Find Nuclei	Channel : HOECHST 33342	Method: B	Nuclei
		Common Threshold: 0.4
		Area: > 30μm2
		Splitting Coeffcient: 7
		Individual Threshold: 0.4
		Contrast: > 0.1
Calculate morphology properties	Nuclei	Method: Standard	Nuclei properties
		Roundness
Select population	Nuclei	Method: Filter by property	Nuclei selected
		Roundness > 0.8
Find Cytoplasm	Channel: Alexa 488	Method: D	Mitochondrial network
	Nuclei: Nuclei selected	Individual threshold: 0.1
Select population	Nuclei selected	Method: Common filter remove border objects	Selected cells
		Region: Cell
Calculate texture properties		Method: SER features	Mitochondrial network texture properties
		Scale: 1px
		Normalization by: Kernel
		SER Spot
	Channel: Alexa 488	SER Hole
	Population: Nuclei selected	SER Edge
	Region: Cell	SER Ridge
		SER Valley
		SER Saddle
		SER Bright
		SER Dark
Select population	Selected cells	Method: Linear Classifier
		Number of classes: 3
		Manual selection
		SER Ridge	Population A: Normal (WT + DMSO or WT + NT siRNA)
		SER Bright	Population B: Fragmented (WT + CCCP or WT + OPA1 siRNA )
		SER Edge	Population B: Hypertubulatar (WT + CHX or WT + DRP1 siRNA)
		SER Dark
		SER Valley
		SER Spot
Define Results		Method: List of Output
	Nuclei selected	Formula: % Normal=100*(a/(a+b+c))
	Normal - number of objects	Formula: % Fragmented=100*(b/(a+b+c))	% Normal
	Fragmented - number of objects	Formula: % Hypertubulated=100*(c/(a+b+c))	% Fragmented
	Hypertubulated - number of objects	a: Normal - number of objects	% Hypertubulated
		b: Fragmented - number of objects
		c: Hypertubulated - number of objects

## Sheet: Dataset EV1 Drp1 coloc 
Dataset EV1 -Drp1 colocalization workflows on Harmony 4.9.
The following is a description of the building blocks created in Harmony 4.9 (Perkin Elmer) to assess Drp1 and mitochondrial colocalization in mouse embryonic fibroblasts (MEFs).
Block Name	Input	Method	Output
Filter Image	Channel : Alexa 568	Method: Texture SER	Filtered mitochondria region
		Filter: SER Ridge
		Scale: 1px
		Normalization by: Kernel
Find Mitochondria	Channel : Filtered mitochondria region SER Ridge	Method: Common threshold	Mitochondria
		Threshold: 0.8
		Split into Objects
		Area: > 0px2
Calculate intentsity properties	Channel: Alexa 568	Method: Standard Mean	Property prefix: Intensity mitochondria region Alexa 568
	Population: Mitochondria
	Region: Mitochondria
Select population	Mitochondria	Method: Filter by property Intensity mitochondria region Alexa 568	Final mitochondria region
		Mean: >500
Drp1 punctae	Channel: Alexa 647	Method: Common threshold	Drp1 punctae
		Threshold: 0.84
		Split into Objects
		Area: > 0px2
Calculate intensity properties	Channel: Drp1 punctea SER Ridge	Method: Standard Mean	Property prefix: Intensity Drp1 punctae region Drp1 punctae SER Ridge
	Population: Drp1 punctae	Coefficeint if Variance
	Region: Drp1 punctae	Maximum contrast
Filter Drp1 punctae	Drp1 punctae	Method: Filter by property Intensity Drp1 punctae SER Ridge
		Mean: >0.02
		Intensity Drp1 punctae SER Ridge Maximum: >0.06
		Boolean Operations: F1 and F2
Calculate intensity properties	Channel: Alexa 568	Method: Standard Mean, Median, Contrast	Property Prefix: Intensity Drp1 punctae on Alexa 568 (mitochondria)
	Population: Drp1 punctae
	Region: Drp1 punctae region
Calculate position properties	Population: Drp1 punctae	Method: Cross population	Property Prefix: Drp1 network
	Region: Drp1 punctae	Population B: Mitochondria
		Region B: Mitochondria
		Overlap
Define results
	Mitochondria - Number of objects
	Drp1 network - Number of object, % Overlap: mean		Drp1 network - Number of object, % Overlap: mean
