# Supplementary material for: High‐throughput screening identifies suppressors of mitochondrial fragmentation in OPA1 fibroblasts
Source: EMBO Mol Med. 2021 May 20;13(6):e13579. doi: 10.15252/emmm.202013579 (PMC8185549; doi:10.15252/emmm.202013579)
Supplement: Supplementary file 4 — Dataset EV2 [file EMMM-13-e13579-s018.xlsx]

## Sheet: Description
Dataset EV2 -Mitome siRNA library contents and plate layouts
Dataset EV2 lists the siRNA sequences and catalog numbers and relevant information of the SmartPool siRNAs (Dharmacon) used in the Mitome siRNA library. Plate layouts are indicated in separate tabs (Plate 1-6).

## Sheet: Dataset EV2- Mitome siRNA
Pasteur0518
G-CUSTOM-408857
Plate	Well	Pool Catalog Number	Duplex Catalog Number	Gene Symbol	GENE ID	Gene Accession	GI Number	Sequence
Plate 1	B02	D-001206-14	D-001210-02	siGENOME Non-targeting Control	0		0	UAAGGCUAUGAAGAGAUAC
Plate 1	B02	D-001206-14	D-001210-03	siGENOME Non-targeting Control	0		0	AUGUAUUGGCCUGUAUUAG
Plate 1	B02	D-001206-14	D-001210-04	siGENOME Non-targeting Control	0		0	AUGAACGUGAAUUGCUCAA
Plate 1	B02	D-001206-14	D-001210-05	siGENOME Non-targeting Control	0		0	UGGUUUACAUGUCGACUAA
Plate 1	B03	M-008749-01	D-008749-01	NUDT13	25961	NM_015901	50593111	GCACAAAGAAUAGAAGAUU
Plate 1	B03	M-008749-01	D-008749-02	NUDT13	25961	NM_015901	50593111	UGGAAAGGCUCCUGGGUAA
Plate 1	B03	M-008749-01	D-008749-03	NUDT13	25961	NM_015901	50593111	GGAAUAGCUUGCAGGAGAA
Plate 1	B03	M-008749-01	D-008749-04	NUDT13	25961	NM_015901	50593111	CAACCUAUGUUACUAAGAC
Plate 1	B04	M-003305-02	D-003305-01	BAK1	578	NM_001188	109698605	CAGAGAAUGCCUAUGAGUA
Plate 1	B04	M-003305-02	D-003305-03	BAK1	578	NM_001188	109698605	CAACCGACGCUAUGACUCA
Plate 1	B04	M-003305-02	D-003305-04	BAK1	578	NM_001188	109698605	CGACAUCAACCGACGCUAU
Plate 1	B04	M-003305-02	D-003305-05	BAK1	578	NM_001188	109698605	GCUUCGUGGUCGACUUCAU
Plate 1	B05	M-009942-02	D-009942-01	COQ6	51004	NM_182480	32967306	GAGCAAAGCCAUUCGCUAU
Plate 1	B05	M-009942-02	D-009942-02	COQ6	51004	NM_182480	32967306	GCUAUAUCGUGGAGAAUGA
Plate 1	B05	M-009942-02	D-009942-04	COQ6	51004	NM_182480	32967306	CAACGUAGCCUGGCAGAGA
Plate 1	B05	M-009942-02	D-009942-18	COQ6	51004	NM_182480	32967306	CCUAAAGAAAGAUUACGUU
Plate 1	B06	M-020157-00	D-020157-01	PRELID3A	10650	NM_006553	38678527	CAAAUUUGGUGUCAGUUAA
Plate 1	B06	M-020157-00	D-020157-02	PRELID3A	10650	NM_006553	38678527	GGAUUAGCCUUGGUAGUUA
Plate 1	B06	M-020157-00	D-020157-03	PRELID3A	10650	NM_006553	38678527	UGAAAGCGCUGUGAGCUAA
Plate 1	B06	M-020157-00	D-020157-04	PRELID3A	10650	NM_006553	38678527	GCAAGUACCCGAACCCGAU
Plate 1	B07	M-017953-01	D-017953-01	TRMU	55687	NM_018006	83281442	AGAAAUCGGUUUGAAGUUA
Plate 1	B07	M-017953-01	D-017953-02	TRMU	55687	NM_018006	83281442	GAAAAUCGCUGCUGAGAAU
Plate 1	B07	M-017953-01	D-017953-03	TRMU	55687	NM_018006	83281442	GGUCUGUACUGCCGACAAA
Plate 1	B07	M-017953-01	D-017953-04	TRMU	55687	NM_018006	83281442	CGUAAAGGAGUAUUGGAAU
Plate 1	B08	M-013361-01	D-013361-03	TTC19	54902	NM_017775	22547158	GCACAGAGAACGAUAUACA
Plate 1	B08	M-013361-01	D-013361-04	TTC19	54902	NM_017775	22547158	CAACUUAGCAUUUAUACGG
Plate 1	B08	M-013361-01	D-013361-17	TTC19	54902	NM_017775	22547158	CGAGCCAAGUUGAGCAUUA
Plate 1	B08	M-013361-01	D-013361-18	TTC19	54902	NM_017775	22547158	GUAUCUAUGCUGCGCAGAA
Plate 1	B09	M-008554-02	D-008554-02	AGPAT5	55326	NM_018361	110349784	CAAGAAGACUUUACCAUCA
Plate 1	B09	M-008554-02	D-008554-03	AGPAT5	55326	NM_018361	110349784	GGAAGGAAGCUGUAUGUGA
Plate 1	B09	M-008554-02	D-008554-04	AGPAT5	55326	NM_018361	110349784	GAACUCCAAUGUAUCUUGU
Plate 1	B09	M-008554-02	D-008554-17	AGPAT5	55326	NM_018361	110349784	CAUUGAUCGUAUCGACAAA
Plate 1	B10	M-013664-00	D-013664-01	BAIAP3	8938	NM_003933	15451913	GAAAGUCUCUGUCAUGCGU
Plate 1	B10	M-013664-00	D-013664-02	BAIAP3	8938	NM_003933	15451913	GCGAGUGCAUCGAGCAGUU
Plate 1	B10	M-013664-00	D-013664-03	BAIAP3	8938	NM_003933	15451913	GAGCGUCCGUUGCCAUUAC
Plate 1	B10	M-013664-00	D-013664-04	BAIAP3	8938	NM_003933	15451913	GGGAUGGCGUGGAGUUCUU
Plate 1	B11	M-007325-01	D-007325-01	SLC25A24	29957	NM_213651	47458040	GAACAUAUUUGGUGGCUUU
Plate 1	B11	M-007325-01	D-007325-02	SLC25A24	29957	NM_213651	47458040	GCAUAGAUCUUGCUGUGUA
Plate 1	B11	M-007325-01	D-007325-03	SLC25A24	29957	NM_213651	47458040	GAAUAUGGUUGGCCUCUUU
Plate 1	B11	M-007325-01	D-007325-04	SLC25A24	29957	NM_213651	47458040	UGAGACAGCUGUUAAAUUC
Plate 1	B12	M-014861-00	D-014861-01	UTP23	84294	NM_032334	14150117	GGGAAAUCCUCAUCAUUAU
Plate 1	B12	M-014861-00	D-014861-02	UTP23	84294	NM_032334	14150117	GAAAGUAUCAAACAUCUCA
Plate 1	B12	M-014861-00	D-014861-03	UTP23	84294	NM_032334	14150117	GAAUGCAGAAGGAGAAUGA
Plate 1	B12	M-014861-00	D-014861-04	UTP23	84294	NM_032334	14150117	CGGAACAGAUCUAACCCAA
Plate 1	B13	M-009222-01	D-009222-02	CD38	952	NM_001775	38454325	AAACAUCCUUGCAACAUUA
Plate 1	B13	M-009222-01	D-009222-03	CD38	952	NM_001775	38454325	GGUGAUACAUGGUGGAAGA
Plate 1	B13	M-009222-01	D-009222-04	CD38	952	NM_001775	38454325	UAAAAGAUCUGGCCCAUCA
Plate 1	B13	M-009222-01	D-009222-17	CD38	952	NM_001775	38454325	GAUCUGAGCCAGUCGCUGU
Plate 1	B14	M-019329-01	D-019329-01	ISCA2	122961	NM_194279	160420327	GAACUGAUCCGAAGCUCAU
Plate 1	B14	M-019329-01	D-019329-02	ISCA2	122961	NM_194279	160420327	GGUCAUCUUUCUCUAUCAA
Plate 1	B14	M-019329-01	D-019329-03	ISCA2	122961	NM_194279	160420327	GGUCAGAAUUCCUCAGGCU
Plate 1	B14	M-019329-01	D-019329-04	ISCA2	122961	NM_194279	160420327	ACGACAGGGUAUUUGAACA
Plate 1	B15	M-010534-01	D-010534-02	RAD51C	5889	NM_002876	17402894	GUACAGCACUGGAACUUCU
Plate 1	B15	M-010534-01	D-010534-03	RAD51C	5889	NM_002876	17402894	GCAGAAGCCUUAGAAACUC
Plate 1	B15	M-010534-01	D-010534-04	RAD51C	5889	NM_002876	17402894	GGAGUGCCCUUAAUGAAAA
Plate 1	B15	M-010534-01	D-010534-17	RAD51C	5889	NM_002876	17402894	GGUGAAACCCUCCGAGCUU
Plate 1	B16	M-010936-01	D-010936-01	ARMCX2	9823	NM_014782	157427678	GAGCAGAAGUGUUUAACUA
Plate 1	B16	M-010936-01	D-010936-02	ARMCX2	9823	NM_014782	157427678	GAGCAACAAUGCCAAUUAU
Plate 1	B16	M-010936-01	D-010936-03	ARMCX2	9823	NM_014782	157427678	GGUACUGUGUCUACAAAUA
Plate 1	B16	M-010936-01	D-010936-04	ARMCX2	9823	NM_014782	157427678	GUACAUGAAUAAAGUGAUG
Plate 1	B17	M-008379-02	D-008379-01	ALDH9A1	223	NM_000696	115387103	CAUGAGACCUUGUGUAUUA
Plate 1	B17	M-008379-02	D-008379-02	ALDH9A1	223	NM_000696	115387103	GAAGUCGGCUCCAGCAUUA
Plate 1	B17	M-008379-02	D-008379-05	ALDH9A1	223	NM_000696	115387103	GAAUAGGAGCAUGGAACUA
Plate 1	B17	M-008379-02	D-008379-18	ALDH9A1	223	NM_000696	115387103	CCGUGUGACAAUCGAAUAU
Plate 1	B18	M-028463-01	D-028463-02	C5orf63	401207	XM_932789	113416727	GUACUCAAGCCUUAUGAAA
Plate 1	B18	M-028463-01	D-028463-03	C5orf63	401207	XM_932789	113416727	GGGAUUAGAUGCACCAAAA
Plate 1	B18	M-028463-01	D-028463-04	C5orf63	401207	XM_932789	113416727	GUUCAAGAGUCCUGAUAUG
Plate 1	B18	M-028463-01	D-028463-17	C5orf63	401207	XM_932789	113416727	CCACCAAAUAUAUAGGAAU
Plate 1	B19	M-020286-01	D-020286-01	DNAJC15	29103	NM_013238	66472919	GCGAGAAGCUGGUCUUAUU
Plate 1	B19	M-020286-01	D-020286-02	DNAJC15	29103	NM_013238	66472919	CAUAGGAGAGUCAUGAUUU
Plate 1	B19	M-020286-01	D-020286-03	DNAJC15	29103	NM_013238	66472919	GCAGGUCGCUACGCAUUUC
Plate 1	B19	M-020286-01	D-020286-04	DNAJC15	29103	NM_013238	66472919	AGGUGGAUCUCCUUACGUA
Plate 1	B20	M-014318-00	D-014318-01	APOO	79135	NM_024122	34147363	GAAACGUACUCCCAAACUA
Plate 1	B20	M-014318-00	D-014318-02	APOO	79135	NM_024122	34147363	GAAUUCACCUGGAACUAAG
Plate 1	B20	M-014318-00	D-014318-03	APOO	79135	NM_024122	34147363	GAAGGUUGAUGAGCUUUCA
Plate 1	B20	M-014318-00	D-014318-04	APOO	79135	NM_024122	34147363	ACGAGGAUAUAUAGUCAUA
Plate 1	B21	M-016804-00	D-016804-01	PRIMPOL	201973	NM_152683	22749372	GAUGUGGCAUUUAAAGAUA
Plate 1	B21	M-016804-00	D-016804-02	PRIMPOL	201973	NM_152683	22749372	GAAGAGCCCAUAAGAGUAA
Plate 1	B21	M-016804-00	D-016804-03	PRIMPOL	201973	NM_152683	22749372	GGAGAUGGACAACGUAUUU
Plate 1	B21	M-016804-00	D-016804-04	PRIMPOL	201973	NM_152683	22749372	CAAGAGUUAUACGGUGUUA
Plate 1	B22	M-004013-00	D-004013-01	IDH2	3418	NM_002168	28178831	CAAGAACUAUGACGGAGAU
Plate 1	B22	M-004013-00	D-004013-02	IDH2	3418	NM_002168	28178831	GCGCCACUAUGCCGACAAA
Plate 1	B22	M-004013-00	D-004013-03	IDH2	3418	NM_002168	28178831	AACGAGCACUUCCUGAACA
Plate 1	B22	M-004013-00	D-004013-04	IDH2	3418	NM_002168	28178831	GACAUCCAGCUAAAGUAUU
Plate 1	B23	D-001206-14	D-001210-02	siGENOME Non-targeting Control	0		0	UAAGGCUAUGAAGAGAUAC
Plate 1	B23	D-001206-14	D-001210-03	siGENOME Non-targeting Control	0		0	AUGUAUUGGCCUGUAUUAG
Plate 1	B23	D-001206-14	D-001210-04	siGENOME Non-targeting Control	0		0	AUGAACGUGAAUUGCUCAA
Plate 1	B23	D-001206-14	D-001210-05	siGENOME Non-targeting Control	0		0	UGGUUUACAUGUCGACUAA
Plate 1	C02	M-006103-01	D-006103-02	YME1L1	10730	NM_014263	21327683	GAAAUUAUAGCUCGAGGUA
Plate 1	C02	M-006103-01	D-006103-03	YME1L1	10730	NM_014263	21327683	GUUAUGACCUACAGUGAUA
Plate 1	C02	M-006103-01	D-006103-04	YME1L1	10730	NM_014263	21327683	GAACCAGGCUGCAUUAAAA
Plate 1	C02	M-006103-01	D-006103-05	YME1L1	10730	NM_014263	21327683	GAAUGCUCCUUGUGUUAUA
Plate 1	C03	M-008228-01	D-008228-01	GLUL	2752	NM_001033044	74271836	GCACGUGUCUUCUCAAUGA
Plate 1	C03	M-008228-01	D-008228-02	GLUL	2752	NM_001033044	74271836	GAAGAAGGGUUACUUUGAA
Plate 1	C03	M-008228-01	D-008228-03	GLUL	2752	NM_001033044	74271836	GCACACCUGUAAACGGAUA
Plate 1	C03	M-008228-01	D-008228-04	GLUL	2752	NM_001033044	74271836	CAUGAAACCUCCAACAUCA
Plate 1	C04	M-007684-01	D-007684-01	ACAD10	80724	NM_025247	31543200	GAGAGGGAGUUCAGGAUUA
Plate 1	C04	M-007684-01	D-007684-02	ACAD10	80724	NM_025247	31543200	GCAAAGCAGUUCCCAGUGA
Plate 1	C04	M-007684-01	D-007684-03	ACAD10	80724	NM_025247	31543200	GAGCAGGACUGACCAAUGU
Plate 1	C04	M-007684-01	D-007684-05	ACAD10	80724	NM_025247	31543200	AAAGAAGGGUUCCGGGUUU
Plate 1	C05	M-027007-01	D-027007-01	SPRYD4	283377	NM_207344	142347413	GGAUAGGAGUGGCAGAUGU
Plate 1	C05	M-027007-01	D-027007-02	SPRYD4	283377	NM_207344	142347413	CGGGAUAGCUGCAUUGGUG
Plate 1	C05	M-027007-01	D-027007-03	SPRYD4	283377	NM_207344	142347413	GAUGAUCGUUCCUGGGUGU
Plate 1	C05	M-027007-01	D-027007-04	SPRYD4	283377	NM_207344	142347413	GAGAGGCGUCAGUUUCAAA
Plate 1	C06	M-017355-00	D-017355-01	CYCS	54205	NM_018947	34328939	GGAAGAAAGGGCAGACUUA
Plate 1	C06	M-017355-00	D-017355-02	CYCS	54205	NM_018947	34328939	GCAUUAAGAAGAAGGAAGA
Plate 1	C06	M-017355-00	D-017355-03	CYCS	54205	NM_018947	34328939	GCACAAGACUGGGCCAAAU
Plate 1	C06	M-017355-00	D-017355-04	CYCS	54205	NM_018947	34328939	ACACAGCCGCCAAUAAGAA
Plate 1	C07	M-027533-01	D-027533-02	COA6	388753	NM_001012985	61175257	GAUGAGAACUUAGAGGAUG
Plate 1	C07	M-027533-01	D-027533-03	COA6	388753	NM_001012985	61175257	AUUUGAAGCAGGACAAUUU
Plate 1	C07	M-027533-01	D-027533-04	COA6	388753	NM_001012985	61175257	CGGGAUGAGUACUGGAAGU
Plate 1	C07	M-027533-01	D-027533-17	COA6	388753	NM_001012985	61175257	CUAUAUACGACACUUGAUA
Plate 1	C08	M-010155-01	D-010155-01	COQ3	51805	NM_017421	118600964	GAAUAAAGAGUUUCAGGUA
Plate 1	C08	M-010155-01	D-010155-02	COQ3	51805	NM_017421	118600964	GGAAGAGACUGCAGAAACA
Plate 1	C08	M-010155-01	D-010155-03	COQ3	51805	NM_017421	118600964	GGAAUCAAAUGGUCUGUCA
Plate 1	C08	M-010155-01	D-010155-04	COQ3	51805	NM_017421	118600964	GCUGUUAACUGAACCUCUA
Plate 1	C09	M-011916-00	D-011916-01	FIBP	9158	NM_004214	38683847	GCCUCUGGCUCGAUGGUUA
Plate 1	C09	M-011916-00	D-011916-02	FIBP	9158	NM_004214	38683847	UCAAGGUGCUAGUGGCUGA
Plate 1	C09	M-011916-00	D-011916-03	FIBP	9158	NM_004214	38683847	UAACAACCGCUUUGAGACA
Plate 1	C09	M-011916-00	D-011916-04	FIBP	9158	NM_004214	38683847	ACACGACCCUUAUCGACGA
Plate 1	C10	M-019882-01	D-019882-01	C14orf2	9556	NM_004894	4758939	CAGGAGAUUUGGAUAGGAA
Plate 1	C10	M-019882-01	D-019882-02	C14orf2	9556	NM_004894	4758939	AAUCCGGGCUGCUGAUAAA
Plate 1	C10	M-019882-01	D-019882-03	C14orf2	9556	NM_004894	4758939	CCUACUACACCAAAGUUUA
Plate 1	C10	M-019882-01	D-019882-17	C14orf2	9556	NM_004894	4758939	GCGCAUGCAAUCAGAAUCU
Plate 1	C11	M-022015-01	D-022015-01	PACS2	23241	NM_015197	155029545	CAGCGGAGAUCGAUUGUAA
Plate 1	C11	M-022015-01	D-022015-02	PACS2	23241	NM_015197	155029545	GGACCUGCCUGUCACCAAA
Plate 1	C11	M-022015-01	D-022015-03	PACS2	23241	NM_015197	155029545	ACAAGGACGUGGAGUCUAA
Plate 1	C11	M-022015-01	D-022015-04	PACS2	23241	NM_015197	155029545	CCAGGAAGACUGUGUAUGA
Plate 1	C12	M-013219-00	D-013219-01	MRPS22	56945	NM_020191	16554602	CAGAGUAUAUCAAGGUUCA
Plate 1	C12	M-013219-00	D-013219-02	MRPS22	56945	NM_020191	16554602	GAGCGAGUACCAAUAAAUG
Plate 1	C12	M-013219-00	D-013219-03	MRPS22	56945	NM_020191	16554602	ACAGAAGGGAGCCUAUAUA
Plate 1	C12	M-013219-00	D-013219-04	MRPS22	56945	NM_020191	16554602	AGAACGGGACCGAAUGAUA
Plate 1	C13	M-013148-00	D-013148-01	COX6B1	1340	NM_001863	17999530	GAAGGCACGUUUCCCGGGA
Plate 1	C13	M-013148-00	D-013148-02	COX6B1	1340	NM_001863	17999530	UAAAGGAGGCGAUAUCUCU
Plate 1	C13	M-013148-00	D-013148-03	COX6B1	1340	NM_001863	17999530	AACCAGAACCAGACUAGAA
Plate 1	C13	M-013148-00	D-013148-04	COX6B1	1340	NM_001863	17999530	GAAUGGUACCAGCGUGUGU
Plate 1	C14	M-008635-02	D-008635-01	CYP11B1	1584	NM_001026213	71067342	CGACAACUGUAUCCAGAAA
Plate 1	C14	M-008635-02	D-008635-04	CYP11B1	1584	NM_001026213	71067342	CAACAUCGUGGGCACAAAU
Plate 1	C14	M-008635-02	D-008635-19	CYP11B1	1584	NM_001026213	71067342	GGGUAAGACUCAAGGUACA
Plate 1	C14	M-008635-02	D-008635-20	CYP11B1	1584	NM_001026213	71067342	GUUGGAGAGGCAUAGGAUA
Plate 1	C15	M-016733-01	D-016733-01	M1AP	130951	NM_138804	142385039	GAACUGACAUUGACCUUCA
Plate 1	C15	M-016733-01	D-016733-02	M1AP	130951	NM_138804	142385039	AGUCAUCGGCCUCUCAUUA
Plate 1	C15	M-016733-01	D-016733-03	M1AP	130951	NM_138804	142385039	AAAGGGCCCUCUACUCACA
Plate 1	C15	M-016733-01	D-016733-04	M1AP	130951	NM_138804	142385039	CAUAUGGACUCCCGUUCAU
Plate 1	C16	M-015041-00	D-015041-01	COX14	84987	NM_032901	34147446	GCUAUAAGACCUUCUCUAC
Plate 1	C16	M-015041-00	D-015041-02	COX14	84987	NM_032901	34147446	CCAUGAUGCUUCUCACUGU
Plate 1	C16	M-015041-00	D-015041-03	COX14	84987	NM_032901	34147446	ACAGAAGACCUCAGGAAUC
Plate 1	C16	M-015041-00	D-015041-04	COX14	84987	NM_032901	34147446	CCGAGUCUACCACUAUUUC
Plate 1	C17	M-013563-00	D-013563-01	MRPL51	51258	NM_016497	16950606	GGGAAUGAAUUGCAACGUU
Plate 1	C17	M-013563-00	D-013563-02	MRPL51	51258	NM_016497	16950606	GUAGAAUGUUCGCUGAUGA
Plate 1	C17	M-013563-00	D-013563-03	MRPL51	51258	NM_016497	16950606	GGCCAUGUUCGGAGUGUAU
Plate 1	C17	M-013563-00	D-013563-04	MRPL51	51258	NM_016497	16950606	GCCUAGAUUGAUCGGUAUA
Plate 1	C18	M-011380-00	D-011380-01	RCN2	5955	NM_002902	4506456	GAUGUAUGAUCGUGUGAUU
Plate 1	C18	M-011380-00	D-011380-02	RCN2	5955	NM_002902	4506456	CCAGUGAAGCCACAGAUUA
Plate 1	C18	M-011380-00	D-011380-03	RCN2	5955	NM_002902	4506456	CAGAAUGGAUACUUGUUGA
Plate 1	C18	M-011380-00	D-011380-04	RCN2	5955	NM_002902	4506456	GAGGAGGCGCUUCAUCUAA
Plate 1	C19	M-008405-00	D-008405-01	LIPT1	51601	NM_015929	21729874	GAAUGUAACCUGAAUCUAA
Plate 1	C19	M-008405-00	D-008405-02	LIPT1	51601	NM_015929	21729874	GGAACAGUCUACCAUGAUA
Plate 1	C19	M-008405-00	D-008405-03	LIPT1	51601	NM_015929	21729874	GCAAACCAAUUCUAUUCUU
Plate 1	C19	M-008405-00	D-008405-04	LIPT1	51601	NM_015929	21729874	GAAACUACCAUGCUAACAA
Plate 1	C20	M-020552-01	D-020552-02	NFU1	27247	NM_001002757	50593018	GGAGGUAGAAGGCGUAGAA
Plate 1	C20	M-020552-01	D-020552-03	NFU1	27247	NM_001002757	50593018	UGCCCUAGUUCAAUCAUUA
Plate 1	C20	M-020552-01	D-020552-04	NFU1	27247	NM_001002757	50593018	GAUACUAGAAUACGGCCAA
Plate 1	C20	M-020552-01	D-020552-17	NFU1	27247	NM_001002757	50593018	GUGGCAAUGAUUAAGGAAU
Plate 1	C21	M-013553-00	D-013553-01	CLIC4	25932	NM_013943	7330334	GGAGUUGUAUUUAGUGUGA
Plate 1	C21	M-013553-00	D-013553-02	CLIC4	25932	NM_013943	7330334	GAAAUAGCAUAUAGUGAUG
Plate 1	C21	M-013553-00	D-013553-03	CLIC4	25932	NM_013943	7330334	CCAAAAGACUCACCAAGUA
Plate 1	C21	M-013553-00	D-013553-04	CLIC4	25932	NM_013943	7330334	GGGACCCACCCACCAUUUA
Plate 1	C22	M-007487-01	D-007487-01	SLC25A6	293	NM_001636	156071461	UCACCAAGUCCGACGGCAU
Plate 1	C22	M-007487-01	D-007487-02	SLC25A6	293	NM_001636	156071461	ACGCAGUUCUGGAGGUACU
Plate 1	C22	M-007487-01	D-007487-03	SLC25A6	293	NM_001636	156071461	CCGCCGACAAGCAGUACAA
Plate 1	C22	M-007487-01	D-007487-04	SLC25A6	293	NM_001636	156071461	UCGUGUACCCGCUGGAUUU
Plate 1	C23	M-006103-01	D-006103-02	YME1L1	10730	NM_014263	21327683	GAAAUUAUAGCUCGAGGUA
Plate 1	C23	M-006103-01	D-006103-03	YME1L1	10730	NM_014263	21327683	GUUAUGACCUACAGUGAUA
Plate 1	C23	M-006103-01	D-006103-04	YME1L1	10730	NM_014263	21327683	GAACCAGGCUGCAUUAAAA
Plate 1	C23	M-006103-01	D-006103-05	YME1L1	10730	NM_014263	21327683	GAAUGCUCCUUGUGUUAUA
Plate 1	D02	M-005273-00	D-005273-01	OPA1	4976	NM_015560	18860828	GAACAGCUCUGAAAGCAUU
Plate 1	D02	M-005273-00	D-005273-02	OPA1	4976	NM_015560	18860828	GAAACUGAAUGGAAGAAUA
Plate 1	D02	M-005273-00	D-005273-03	OPA1	4976	NM_015560	18860828	AAAGAAGGCUGUACCGUUA
Plate 1	D02	M-005273-00	D-005273-04	OPA1	4976	NM_015560	18860828	AAACACAGCUCUGGAAUAA
Plate 1	D03	M-008128-02	D-008128-01	FDXR	2232	NM_024417	111118980	GCAAGUGGCCUUCACCAUU
Plate 1	D03	M-008128-02	D-008128-02	FDXR	2232	NM_024417	111118980	UCAGCAGCAUUGGGUAUAA
Plate 1	D03	M-008128-02	D-008128-04	FDXR	2232	NM_024417	111118980	ACAACGGGCUUCCUGAGAA
Plate 1	D03	M-008128-02	D-008128-05	FDXR	2232	NM_024417	111118980	UCACUAGACUGGAGGGUGU
Plate 1	D04	M-006327-00	D-006327-01	ACSL5	51703	NM_016234	12669912	GAAAGAAAGUGGCCUUAAA
Plate 1	D04	M-006327-00	D-006327-02	ACSL5	51703	NM_016234	12669912	GAAGAACAAUGACCUAACA
Plate 1	D04	M-006327-00	D-006327-03	ACSL5	51703	NM_016234	12669912	GAUAGGGAAUGUAGAGAAA
Plate 1	D04	M-006327-00	D-006327-04	ACSL5	51703	NM_016234	12669912	GUACAAACGUGUUCAAAGG
Plate 1	D05	M-016460-02	D-016460-01	NAXE	128240	NM_144772	91984772	GACGAUUGAUGAACUGUAU
Plate 1	D05	M-016460-02	D-016460-02	NAXE	128240	NM_144772	91984772	CAAGGGCGAUGUUCGGGAA
Plate 1	D05	M-016460-02	D-016460-04	NAXE	128240	NM_144772	91984772	GCUACGAGCCAACCAUCUA
Plate 1	D05	M-016460-02	D-016460-18	NAXE	128240	NM_144772	91984772	CAGGAGCUAUUUAACGAAU
Plate 1	D06	M-011029-01	D-011029-01	ETFA	2108	NM_000126	89903004	GAACUGACACCAUUGAUUU
Plate 1	D06	M-011029-01	D-011029-02	ETFA	2108	NM_000126	89903004	GCUAACAGGUGCCAAAGUG
Plate 1	D06	M-011029-01	D-011029-03	ETFA	2108	NM_000126	89903004	UGACUUGGCAGAUCAACUA
Plate 1	D06	M-011029-01	D-011029-04	ETFA	2108	NM_000126	89903004	AGUGGCAGAUUAUGGAAUA
Plate 1	D07	M-007498-01	D-007498-01	SLC27A2	11001	NM_003645	23111065	GCACAUUGCUGAUUACCUA
Plate 1	D07	M-007498-01	D-007498-02	SLC27A2	11001	NM_003645	23111065	GGACAUAGGCUACUUCUUG
Plate 1	D07	M-007498-01	D-007498-04	SLC27A2	11001	NM_003645	23111065	CAAAGUGGAUGAAGUAUCA
Plate 1	D07	M-007498-01	D-007498-17	SLC27A2	11001	NM_003645	23111065	CGGUGAACUGCUUCGGUAU
Plate 1	D08	M-008502-02	D-008502-01	QDPR	5860	NM_000320	208973245	GAAGGUGGAUGCAAUUCUU
Plate 1	D08	M-008502-02	D-008502-03	QDPR	5860	NM_000320	208973245	GACCUUGGCUGGCGCAAAG
Plate 1	D08	M-008502-02	D-008502-18	QDPR	5860	NM_000320	208973245	GCAAGAUAACUACUCGUGA
Plate 1	D08	M-008502-02	D-008502-19	QDPR	5860	NM_000320	208973245	AGUAAAGACAUGCGAGACU
Plate 1	D09	M-005899-03	D-005899-01	IDE	3416	NM_004969	155969706	UCAAAGGGCUGGGUUAAUA
Plate 1	D09	M-005899-03	D-005899-02	IDE	3416	NM_004969	155969706	ACACUGAGGUUGCAUAUUU
Plate 1	D09	M-005899-03	D-005899-03	IDE	3416	NM_004969	155969706	GAACAAAGAAAUACCCUAA
Plate 1	D09	M-005899-03	D-005899-06	IDE	3416	NM_004969	155969706	GUGGAGAGCAUACCAAUUA
Plate 1	D10	M-007339-01	D-007339-01	SLC25A44	9673	NM_014655	45237192	GGGAACACCUGGACAAGAA
Plate 1	D10	M-007339-01	D-007339-02	SLC25A44	9673	NM_014655	45237192	GAGCUCACCCGGAAGUUUG
Plate 1	D10	M-007339-01	D-007339-03	SLC25A44	9673	NM_014655	45237192	GAGGGUUCCUGGUCAAUAC
Plate 1	D10	M-007339-01	D-007339-04	SLC25A44	9673	NM_014655	45237192	GAGUAACACAGUCAAAUCA
Plate 1	D11	M-032704-00	D-032704-13	TMEM223	79064	NM_001080501	157311587	UCUAUUUCCUCUUGGACAA
Plate 1	D11	M-032704-00	D-032704-14	TMEM223	79064	NM_001080501	157311587	UCUGAAAGUCAAAGGCCGA
Plate 1	D11	M-032704-00	D-032704-15	TMEM223	79064	NM_001080501	157311587	CGUACUCGGUGCUGGUCUU
Plate 1	D11	M-032704-00	D-032704-16	TMEM223	79064	NM_001080501	157311587	GGGAUGUGCUGCUCUUUGA
Plate 1	D12	M-008677-01	D-008677-01	SUCLG1	8802	NM_003849	109452590	GAAAUUCCCUUGGUUGUGU
Plate 1	D12	M-008677-01	D-008677-02	SUCLG1	8802	NM_003849	109452590	AGAGAAUGCUGCAGAAUUU
Plate 1	D12	M-008677-01	D-008677-03	SUCLG1	8802	NM_003849	109452590	GGGCUUACCUGUCUUUAAU
Plate 1	D12	M-008677-01	D-008677-04	SUCLG1	8802	NM_003849	109452590	GAUCUGGCACCCUGACUUA
Plate 1	D13	M-014046-01	D-014046-01	TFB2M	64216	NM_022366	11641288	GAAACUCGCAUAUGACUUG
Plate 1	D13	M-014046-01	D-014046-02	TFB2M	64216	NM_022366	11641288	GCUGGUCGCUUUUGCAUUU
Plate 1	D13	M-014046-01	D-014046-03	TFB2M	64216	NM_022366	11641288	AGUGUUAUCUGGCAAUUAG
Plate 1	D13	M-014046-01	D-014046-17	TFB2M	64216	NM_022366	11641288	GACUUUAAGCGUUACGUAA
Plate 1	D14	M-031847-00	D-031847-01	CUEDC1	404093	NM_017949	8923664	GAAGAUGCCUUAUUCAGGG
Plate 1	D14	M-031847-00	D-031847-02	CUEDC1	404093	NM_017949	8923664	CCGGAGAUCUUGGAAAGGA
Plate 1	D14	M-031847-00	D-031847-03	CUEDC1	404093	NM_017949	8923664	GAGAUCGAUUGAAAUACGA
Plate 1	D14	M-031847-00	D-031847-04	CUEDC1	404093	NM_017949	8923664	CGGAAACGACUUUGGCUUU
Plate 1	D15	M-017546-01	D-017546-01	EEF1G	1937	NM_001404	83656774	GCCAUUGCCUACUAUGUGA
Plate 1	D15	M-017546-01	D-017546-02	EEF1G	1937	NM_001404	83656774	GCUGCUGGAUGCUUACUUG
Plate 1	D15	M-017546-01	D-017546-03	EEF1G	1937	NM_001404	83656774	CAUCAUGCACCACAACAAA
Plate 1	D15	M-017546-01	D-017546-04	EEF1G	1937	NM_001404	83656774	UGGGUGAGCUUUGCUGAUU
Plate 1	D16	M-015991-01	D-015991-01	CCDC127	133957	NM_145265	34222184	GCAAGCGGCUGGAGAUAGA
Plate 1	D16	M-015991-01	D-015991-03	CCDC127	133957	NM_145265	34222184	UGGAAUAUCCGGCCUAAUU
Plate 1	D16	M-015991-01	D-015991-04	CCDC127	133957	NM_145265	34222184	GACGCAAGUUGGUAGAAGA
Plate 1	D16	M-015991-01	D-015991-17	CCDC127	133957	NM_145265	34222184	GGGAACUCGUUGUCGAACU
Plate 1	D17	M-020809-00	D-020809-01	TRIAP1	51499	NM_016399	38679910	GCACGGACAUGAAGCGCGA
Plate 1	D17	M-020809-00	D-020809-02	TRIAP1	51499	NM_016399	38679910	GUACGACCAGUGCUUCAAU
Plate 1	D17	M-020809-00	D-020809-03	TRIAP1	51499	NM_016399	38679910	GCUGGUUCGCCGAGAAAUU
Plate 1	D17	M-020809-00	D-020809-04	TRIAP1	51499	NM_016399	38679910	GGACUGGAGUUCAUGGGCC
Plate 1	D18	M-003307-06	D-003307-01	BCL2	596	NM_000657	72198345	GGGAGAUAGUGAUGAAGUA
Plate 1	D18	M-003307-06	D-003307-02	BCL2	596	NM_000657	72198345	GAAGUACAUCCAUUAUAAG
Plate 1	D18	M-003307-06	D-003307-12	BCL2	596	NM_000657	72198345	GGAGGAUUGUGGCCUUCUU
Plate 1	D18	M-003307-06	D-003307-28	BCL2	596	NM_000657	72198345	UCAUGUGUGUGGAGAGCGU
Plate 1	D19	M-021432-01	D-021432-01	MSRB3	253827	NM_198080	72534836	UCACAAAGAUCCUGGAAUA
Plate 1	D19	M-021432-01	D-021432-02	MSRB3	253827	NM_198080	72534836	GAACUCCAUUGUUUAAGUC
Plate 1	D19	M-021432-01	D-021432-03	MSRB3	253827	NM_198080	72534836	GAUCAAUUCUGAGGCAAUC
Plate 1	D19	M-021432-01	D-021432-04	MSRB3	253827	NM_198080	72534836	CCAUGUCACUCAGGAGAAA
Plate 1	D20	M-014068-00	D-014068-01	CCDC191	57577	NM_020817	24308222	GAAGGUACCACGAGCUAUA
Plate 1	D20	M-014068-00	D-014068-02	CCDC191	57577	NM_020817	24308222	GGAAACGGUUCACAAGGAA
Plate 1	D20	M-014068-00	D-014068-03	CCDC191	57577	NM_020817	24308222	GAUGAGACAUAAGCAGGUA
Plate 1	D20	M-014068-00	D-014068-04	CCDC191	57577	NM_020817	24308222	GAGUAUAACCGGAAACAAG
Plate 1	D21	M-011940-00	D-011940-01	COX5A	9377	NM_004255	17017986	GAACUUAGACCAACUUUAA
Plate 1	D21	M-011940-00	D-011940-02	COX5A	9377	NM_004255	17017986	ACACACUUGUUACCUAUGA
Plate 1	D21	M-011940-00	D-011940-03	COX5A	9377	NM_004255	17017986	GCAUGCAGACGGUUAAAUG
Plate 1	D21	M-011940-00	D-011940-04	COX5A	9377	NM_004255	17017986	GAUAUAGAUGCCUGGGAAU
Plate 1	D22	M-003636-03	D-003636-01	CANX	821	NM_001024649	66933004	GGAAGUGGUUGCUGUGUAU
Plate 1	D22	M-003636-03	D-003636-04	CANX	821	NM_001024649	66933004	GAAAGACGAUACCGAUGAU
Plate 1	D22	M-003636-03	D-003636-05	CANX	821	NM_001024649	66933004	GGGAAGUGGUUGCUGUGUA
Plate 1	D22	M-003636-03	D-003636-06	CANX	821	NM_001024649	66933004	UGAUUGAUAUUGAGGAUGA
Plate 1	D23	M-005273-00	D-005273-01	OPA1	4976	NM_015560	18860828	GAACAGCUCUGAAAGCAUU
Plate 1	D23	M-005273-00	D-005273-02	OPA1	4976	NM_015560	18860828	GAAACUGAAUGGAAGAAUA
Plate 1	D23	M-005273-00	D-005273-03	OPA1	4976	NM_015560	18860828	AAAGAAGGCUGUACCGUUA
Plate 1	D23	M-005273-00	D-005273-04	OPA1	4976	NM_015560	18860828	AAACACAGCUCUGGAAUAA
Plate 1	E02	M-012092-01	D-012092-02	DNM1L	10059	NM_005690	6996008	GAAAGAAGCAGCUGAUAUG
Plate 1	E02	M-012092-01	D-012092-03	DNM1L	10059	NM_005690	6996008	GGAGCCAGCUAGAUAUUAA
Plate 1	E02	M-012092-01	D-012092-04	DNM1L	10059	NM_005690	6996008	CAAAGGCAGUAAUGCAUUU
Plate 1	E02	M-012092-01	D-012092-05	DNM1L	10059	NM_005690	6996008	CGUAAAAGGUUGCCUGUUA
Plate 1	E03	M-013150-00	D-013150-01	TUBA1A	7846	NM_006009	17986282	GUAGAAACCUCGAUAUUGA
Plate 1	E03	M-013150-00	D-013150-02	TUBA1A	7846	NM_006009	17986282	GUUAAUAGGUCAAAUUGUG
Plate 1	E03	M-013150-00	D-013150-03	TUBA1A	7846	NM_006009	17986282	GUAAAUACAUGGCUUGCUG
Plate 1	E03	M-013150-00	D-013150-04	TUBA1A	7846	NM_006009	17986282	CGAGGGCACUACACCAUUG
Plate 1	E04	M-017902-02	D-017902-02	NIT2	56954	NM_020202	141803418	AAUCGUGUAUUCAGACAUA
Plate 1	E04	M-017902-02	D-017902-20	NIT2	56954	NM_020202	141803418	UCACAGAAUAGGACGAUAU
Plate 1	E04	M-017902-02	D-017902-21	NIT2	56954	NM_020202	141803418	CCAUCAAAUCAGAUAACGU
Plate 1	E04	M-017902-02	D-017902-22	NIT2	56954	NM_020202	141803418	UUGCACAAAUCUACGCACA
Plate 1	E05	M-019634-02	D-019634-05	FTH1	2495	NM_002032	56682958	AAUCUGGCUUGGCGGAAUA
Plate 1	E05	M-019634-02	D-019634-06	FTH1	2495	NM_002032	56682958	GCGAUGAUGUGGCUUUGAA
Plate 1	E05	M-019634-02	D-019634-07	FTH1	2495	NM_002032	56682958	GGGAGACAGUGAUAAUGAA
Plate 1	E05	M-019634-02	D-019634-08	FTH1	2495	NM_002032	56682958	CAAACUGGCCACUGACAAA
Plate 1	E06	M-013207-02	D-013207-01	MRPS30	10884	NM_016640	58331149	CAGACAAACUUCCAUUAUU
Plate 1	E06	M-013207-02	D-013207-03	MRPS30	10884	NM_016640	58331149	GAAUUGAUGACUUGCGAUA
Plate 1	E06	M-013207-02	D-013207-19	MRPS30	10884	NM_016640	58331149	CGGAGUCGGUAGACGAGAA
Plate 1	E06	M-013207-02	D-013207-20	MRPS30	10884	NM_016640	58331149	CUACGCGGUCCGAGGCUUU
Plate 1	E07	M-020427-00	D-020427-01	FASTKD2	22868	NM_014929	45267831	AAAUCAGAAUGGACACUAA
Plate 1	E07	M-020427-00	D-020427-02	FASTKD2	22868	NM_014929	45267831	AUGAAUCACCGAUCUCUUA
Plate 1	E07	M-020427-00	D-020427-03	FASTKD2	22868	NM_014929	45267831	AAACUUAUUGGAUGCAGUA
Plate 1	E07	M-020427-00	D-020427-04	FASTKD2	22868	NM_014929	45267831	CUAUGAGGCUAUGUUGUUU
Plate 1	E08	M-013050-00	D-013050-01	MRPS14	63931	NM_022100	11559926	GAUGAGAGGCUACGUAUUA
Plate 1	E08	M-013050-00	D-013050-02	MRPS14	63931	NM_022100	11559926	CGGGAUAGCUGUCCUGUUA
Plate 1	E08	M-013050-00	D-013050-03	MRPS14	63931	NM_022100	11559926	UAUGUAGACUGGAGAAUGU
Plate 1	E08	M-013050-00	D-013050-04	MRPS14	63931	NM_022100	11559926	CUGGAGGCUUAGUCGUAUA
Plate 1	E09	M-009608-00	D-009608-01	TAZ	6901	NM_000116	31317266	GGAAAGCCCUGACGGACUU
Plate 1	E09	M-009608-00	D-009608-02	TAZ	6901	NM_000116	31317266	UGAAUGACGUCCUUCCUAA
Plate 1	E09	M-009608-00	D-009608-03	TAZ	6901	NM_000116	31317266	GGGACUGGGUGCAUAUCUU
Plate 1	E09	M-009608-00	D-009608-04	TAZ	6901	NM_000116	31317266	UGUACGAGCUCAUCGAGAA
Plate 1	E10	M-007482-01	D-007482-01	SLC25A22	79751	NM_024698	34222352	GACAUCAGCUCUCUAAGGA
Plate 1	E10	M-007482-01	D-007482-03	SLC25A22	79751	NM_024698	34222352	GAAGACGCGGCUCCAGUCA
Plate 1	E10	M-007482-01	D-007482-04	SLC25A22	79751	NM_024698	34222352	CCACGCUGCUCAGGGAUGU
Plate 1	E10	M-007482-01	D-007482-17	SLC25A22	79751	NM_024698	34222352	CCGAGGAGAAGUCGCCUUU
Plate 1	E11	M-010730-01	D-010730-01	MCUR1	63933	NM_001031713	94420670	AGACCGGGCGGCAGCGAAA
Plate 1	E11	M-010730-01	D-010730-02	MCUR1	63933	NM_001031713	94420670	GAGCGCAAAAGGAGAGAUU
Plate 1	E11	M-010730-01	D-010730-03	MCUR1	63933	NM_001031713	94420670	GCAGGAAACUCUACUUCGA
Plate 1	E11	M-010730-01	D-010730-17	MCUR1	63933	NM_001031713	94420670	ACAGACAGGAAGAUCGAAA
Plate 1	E12	M-014633-01	D-014633-01	CYB5B	80777	NM_030579	83921613	CGAGUGACCUUAAACCUGA
Plate 1	E12	M-014633-01	D-014633-02	CYB5B	80777	NM_030579	83921613	AGACCUCAGUCACCUAUUA
Plate 1	E12	M-014633-01	D-014633-03	CYB5B	80777	NM_030579	83921613	GUAGGACACUCUUCUGAUG
Plate 1	E12	M-014633-01	D-014633-04	CYB5B	80777	NM_030579	83921613	GCGCUGUUCUCUUAGGUUU
Plate 1	E13	M-012720-01	D-012720-01	MICU1	10367	NM_006077	116256482	GGACUUCGCUUUACCCAAA
Plate 1	E13	M-012720-01	D-012720-02	MICU1	10367	NM_006077	116256482	GAGCAUCUCUUGAUAAAGU
Plate 1	E13	M-012720-01	D-012720-03	MICU1	10367	NM_006077	116256482	CGUCUGAACUCACUUUCUG
Plate 1	E13	M-012720-01	D-012720-04	MICU1	10367	NM_006077	116256482	GGGUUUCACUCGCCUCAUG
Plate 1	E14	M-020191-01	D-020191-01	BCAT2	587	NM_001190	50658083	CAAGUUAGGUGGGAAUUAU
Plate 1	E14	M-020191-01	D-020191-02	BCAT2	587	NM_001190	50658083	CCAUGAACAUCUUUGUCUA
Plate 1	E14	M-020191-01	D-020191-03	BCAT2	587	NM_001190	50658083	GAUCUGGGCACGAAAGCUU
Plate 1	E14	M-020191-01	D-020191-04	BCAT2	587	NM_001190	50658083	GGCCUGUGCUCAUUGGGAA
Plate 1	E15	M-016907-01	D-016907-01	TOMM40L	84134	NM_032174	90265810	GACACAACAUUCUCCUUUG
Plate 1	E15	M-016907-01	D-016907-02	TOMM40L	84134	NM_032174	90265810	GAGGCUUGGUGGAUAGUAA
Plate 1	E15	M-016907-01	D-016907-03	TOMM40L	84134	NM_032174	90265810	GGAGAUGACUACACAGCCA
Plate 1	E15	M-016907-01	D-016907-04	TOMM40L	84134	NM_032174	90265810	CCAGGUGGCGCACACUAUA
Plate 1	E16	M-184603-01	D-184603-09	UQCC3	790955	NM_001085372	145977195	GAGAGUCCGGACCGAGAUA
Plate 1	E16	M-184603-01	D-184603-10	UQCC3	790955	NM_001085372	145977195	CGACCACGCAGGAGAACGU
Plate 1	E16	M-184603-01	D-184603-11	UQCC3	790955	NM_001085372	145977195	AGUCGGAUGUGGUGAACUG
Plate 1	E16	M-184603-01	D-184603-12	UQCC3	790955	NM_001085372	145977195	GCUACGCGCUCCUCGUUAU
Plate 1	E17	M-020897-02	D-020897-01	SPCS2	9789	NM_014752	162417970	CAAAGUCCAUUGCUAAGUU
Plate 1	E17	M-020897-02	D-020897-02	SPCS2	9789	NM_014752	162417970	GAAUGGAUCCUGAUGAUAU
Plate 1	E17	M-020897-02	D-020897-03	SPCS2	9789	NM_014752	162417970	CAGCUGUCCUCCAGUCUUA
Plate 1	E17	M-020897-02	D-020897-17	SPCS2	9789	NM_014752	162417970	GAAAGCAUGUAACCGGAUA
Plate 1	E18	M-008439-00	D-008439-01	MDH2	4191	NM_005918	21735620	CCAGAACAAUGCUAAAGUA
Plate 1	E18	M-008439-00	D-008439-02	MDH2	4191	NM_005918	21735620	CAACACCAAUGCCACGAUU
Plate 1	E18	M-008439-00	D-008439-03	MDH2	4191	NM_005918	21735620	CAAGAAGCAUGGAGUGUAC
Plate 1	E18	M-008439-00	D-008439-04	MDH2	4191	NM_005918	21735620	CCUGAAAGGUUGUGAUGUG
Plate 1	E19	M-007360-01	D-007360-02	SLC25A23	79085	NM_024103	48476341	UCGAGGAGCUGGACAGUAA
Plate 1	E19	M-007360-01	D-007360-03	SLC25A23	79085	NM_024103	48476341	UGGAGGACGUGCUGUAUUU
Plate 1	E19	M-007360-01	D-007360-04	SLC25A23	79085	NM_024103	48476341	GGACCGAGACGGCACAAUG
Plate 1	E19	M-007360-01	D-007360-17	SLC25A23	79085	NM_024103	48476341	CAACAGAGUUUCCGAGCUC
Plate 1	E20	M-005147-03	D-005147-01	OGG1	4968	NM_016827	8670537	GAUCAAGUAUGGACACUGA
Plate 1	E20	M-005147-03	D-005147-04	OGG1	4968	NM_016827	8670537	AGAGGUGGCUCAGAAAUUC
Plate 1	E20	M-005147-03	D-005147-23	OGG1	4968	NM_016827	8670537	GGUUCUGCCUUCUGGACAA
Plate 1	E20	M-005147-03	D-005147-24	OGG1	4968	NM_016827	8670537	GGAGCAAAGUCCUGCACAC
Plate 1	E21	M-018342-00	D-018342-01	BLOC1S2	282991	NM_001001342	47717128	GGACUUAAACCAGAAAUAU
Plate 1	E21	M-018342-00	D-018342-02	BLOC1S2	282991	NM_001001342	47717128	GAAUAAACUCACCAGCUUG
Plate 1	E21	M-018342-00	D-018342-03	BLOC1S2	282991	NM_001001342	47717128	CUUACAAGUUGGAUGCAUA
Plate 1	E21	M-018342-00	D-018342-04	BLOC1S2	282991	NM_001001342	47717128	ACUAUAAGCUCCUGGAAAA
Plate 1	E22	M-014931-02	D-014931-02	HINT2	84681	NM_032593	49574527	GGAAUGAAGUGGCCAAGGC
Plate 1	E22	M-014931-02	D-014931-03	HINT2	84681	NM_032593	49574527	GAUACCGACUUGUGAUCAA
Plate 1	E22	M-014931-02	D-014931-04	HINT2	84681	NM_032593	49574527	GAAGCCCAUUCCUCGGAUU
Plate 1	E22	M-014931-02	D-014931-18	HINT2	84681	NM_032593	49574527	GAACCUGCCAACUGAUUAA
Plate 1	E23	M-012092-01	D-012092-02	DNM1L	10059	NM_005690	6996008	GAAAGAAGCAGCUGAUAUG
Plate 1	E23	M-012092-01	D-012092-03	DNM1L	10059	NM_005690	6996008	GGAGCCAGCUAGAUAUUAA
Plate 1	E23	M-012092-01	D-012092-04	DNM1L	10059	NM_005690	6996008	CAAAGGCAGUAAUGCAUUU
Plate 1	E23	M-012092-01	D-012092-05	DNM1L	10059	NM_005690	6996008	CGUAAAAGGUUGCCUGUUA
Plate 1	F02	M-011960-01	D-011960-01	BAG5	9529	NM_001015048	62548853	GAAGAAGGCAUCCAAGAUA
Plate 1	F02	M-011960-01	D-011960-02	BAG5	9529	NM_001015048	62548853	CAACAUCCUUCUAUUAGUA
Plate 1	F02	M-011960-01	D-011960-03	BAG5	9529	NM_001015048	62548853	GAAAUCUGAUGAAUGGGAG
Plate 1	F02	M-011960-01	D-011960-04	BAG5	9529	NM_001015048	62548853	GAAAUUAUCGGAGGGAGGU
Plate 1	F03	M-006645-01	D-006645-01	CTPS2	56474	NM_019857	28559082	GCACAACCCUGGCAAUUUG
Plate 1	F03	M-006645-01	D-006645-03	CTPS2	56474	NM_019857	28559082	UGACAGGUAUGAAAGGUUA
Plate 1	F03	M-006645-01	D-006645-04	CTPS2	56474	NM_019857	28559082	GAACCUGAAUGCCUACUUG
Plate 1	F03	M-006645-01	D-006645-21	CTPS2	56474	NM_019857	28559082	GCUCAGUGCUACCGGAGAA
Plate 1	F04	M-009781-00	D-009781-01	RAB35	11021	NM_006861	38016920	GAUGAUGUGUGCCGAAUAU
Plate 1	F04	M-009781-00	D-009781-02	RAB35	11021	NM_006861	38016920	GACGGAAGAUGCCUACAAA
Plate 1	F04	M-009781-00	D-009781-03	RAB35	11021	NM_006861	38016920	GAAGAACAGUAAACGAAAG
Plate 1	F04	M-009781-00	D-009781-04	RAB35	11021	NM_006861	38016920	GCAGCUACAUCACCACGAU
Plate 1	F05	M-008665-01	D-008665-01	ACP6	51205	NM_016361	151301212	UCAGAAAGCUGUAUCUCUA
Plate 1	F05	M-008665-01	D-008665-02	ACP6	51205	NM_016361	151301212	UGAAUGCCAUGUCAGUUUA
Plate 1	F05	M-008665-01	D-008665-03	ACP6	51205	NM_016361	151301212	GAAAGAAGGACCCAUCAUC
Plate 1	F05	M-008665-01	D-008665-04	ACP6	51205	NM_016361	151301212	CAGGAGGUCUUUAUUCGUU
Plate 1	F06	M-012204-00	D-012204-01	PRDX4	10549	NM_006406	5453548	CAACUGAAAUUAUCGCUUU
Plate 1	F06	M-012204-00	D-012204-02	PRDX4	10549	NM_006406	5453548	GAGCUGAAGUUAACUGAUU
Plate 1	F06	M-012204-00	D-012204-03	PRDX4	10549	NM_006406	5453548	CUGGAAAGCUGAAGUAUUU
Plate 1	F06	M-012204-00	D-012204-04	PRDX4	10549	NM_006406	5453548	GGACUAUGGUGUAUACCUA
Plate 1	F07	M-019184-00	D-019184-01	MRPS9	64965	NM_182640	33188462	GAAGAAAUGUUAGUGGAAA
Plate 1	F07	M-019184-00	D-019184-02	MRPS9	64965	NM_182640	33188462	GCUAAGACAUACUGCAUUU
Plate 1	F07	M-019184-00	D-019184-03	MRPS9	64965	NM_182640	33188462	UGUCAGAUCCCAGAUAUUA
Plate 1	F07	M-019184-00	D-019184-04	MRPS9	64965	NM_182640	33188462	GAAAGUUUACGUGGAAGAA
Plate 1	F08	M-020236-01	D-020236-01	TMEM186	25880	NM_015421	142373488	AAACAGACCUUCUACGUCA
Plate 1	F08	M-020236-01	D-020236-02	TMEM186	25880	NM_015421	142373488	GGACAGAGAGCGUUUCACA
Plate 1	F08	M-020236-01	D-020236-03	TMEM186	25880	NM_015421	142373488	CAGGAGAUGUUUGUGCGUA
Plate 1	F08	M-020236-01	D-020236-04	TMEM186	25880	NM_015421	142373488	CGAAGGAGAAACUACCAAA
Plate 1	F09	M-004416-00	D-004416-01	DAP3	7818	NM_004632	16905527	CAACCUGGCUGAAGAAUUU
Plate 1	F09	M-004416-00	D-004416-02	DAP3	7818	NM_004632	16905527	UAACAAGGCUUAUCUCUAG
Plate 1	F09	M-004416-00	D-004416-03	DAP3	7818	NM_004632	16905527	UGAGAAAGCUCCUACAGAA
Plate 1	F09	M-004416-00	D-004416-04	DAP3	7818	NM_004632	16905527	GCGCUUUGAUCAACCUUUA
Plate 1	F10	M-184309-00	D-184309-05	D2HGDH	728294	NM_152783	119964727	UGUCAUGAAUGUCCAGUAA
Plate 1	F10	M-184309-00	D-184309-06	D2HGDH	728294	NM_152783	119964727	GGAAGGACAACACGGGCUA
Plate 1	F10	M-184309-00	D-184309-07	D2HGDH	728294	NM_152783	119964727	AGAGGAACCUGGCCGUGAA
Plate 1	F10	M-184309-00	D-184309-08	D2HGDH	728294	NM_152783	119964727	GGUAUGUGGAGGAACGGGA
Plate 1	F11	M-020907-02	D-020907-01	FIS1	51024	NM_016068	151108472	CGAGAAGGCCUUAAAGUAC
Plate 1	F11	M-020907-02	D-020907-02	FIS1	51024	NM_016068	151108472	CCAAGAGCACGCAGUUUGA
Plate 1	F11	M-020907-02	D-020907-03	FIS1	51024	NM_016068	151108472	ACUACCGGCUCAAGGAAUA
Plate 1	F11	M-020907-02	D-020907-18	FIS1	51024	NM_016068	151108472	CCGUAAAGGCAUCGUGCUG
Plate 1	F12	M-008360-00	D-008360-01	FKBP10	60681	NM_021939	21361894	GAAUGGAACUGGAGACAAG
Plate 1	F12	M-008360-00	D-008360-02	FKBP10	60681	NM_021939	21361894	GCAAUGAGACCACCAAGCU
Plate 1	F12	M-008360-00	D-008360-03	FKBP10	60681	NM_021939	21361894	GGGGAACGCCGGAGAAUUA
Plate 1	F12	M-008360-00	D-008360-04	FKBP10	60681	NM_021939	21361894	GGACUUUGUUCGAUACCAU
Plate 1	F13	M-018508-00	D-018508-01	NDUFA11	126328	NM_175614	28269680	GCUGGGAGGUGUUUGCAAA
Plate 1	F13	M-018508-00	D-018508-02	NDUFA11	126328	NM_175614	28269680	UGGCUAAGGUUGGACAAUA
Plate 1	F13	M-018508-00	D-018508-03	NDUFA11	126328	NM_175614	28269680	GAGCACGCACGCACAACUA
Plate 1	F13	M-018508-00	D-018508-04	NDUFA11	126328	NM_175614	28269680	UUUCGUCAGUACUGGGAUA
Plate 1	F14	M-005930-01	D-005930-02	XPNPEP3	63929	NM_022098	38195085	GAGAACAUCUACAGCAUGA
Plate 1	F14	M-005930-01	D-005930-03	XPNPEP3	63929	NM_022098	38195085	GAUCAAGUCUCCUGCAGAA
Plate 1	F14	M-005930-01	D-005930-04	XPNPEP3	63929	NM_022098	38195085	GCAACGAUAUUCCCUAUAC
Plate 1	F14	M-005930-01	D-005930-05	XPNPEP3	63929	NM_022098	38195085	CCUAUACGCUAGAAGAAUU
Plate 1	F15	M-011625-00	D-011625-01	COX4I1	1327	NM_001861	17017985	UGUACGAGCUCAUGAAAGU
Plate 1	F15	M-011625-00	D-011625-02	COX4I1	1327	NM_001861	17017985	GCAGAAGCACUAUGUGUAC
Plate 1	F15	M-011625-00	D-011625-03	COX4I1	1327	NM_001861	17017985	CGAGUUGUAUCGCAUUAAG
Plate 1	F15	M-011625-00	D-011625-04	COX4I1	1327	NM_001861	17017985	CCAAGUGGGACUACGAAAA
Plate 1	F16	M-035936-01	D-035936-13	C15orf62	643338	XM_938980	113425557	AGUGCAGAAUGGACGUAAA
Plate 1	F16	M-035936-01	D-035936-14	C15orf62	643338	XM_938980	113425557	ACAUAGGAAGAGAUAGGUA
Plate 1	F16	M-035936-01	D-035936-15	C15orf62	643338	XM_938980	113425557	GUGUAUAGGUACCGAGCUG
Plate 1	F16	M-035936-01	D-035936-16	C15orf62	643338	XM_938980	113425557	CAGGACAAGCUUGGGUAAA
Plate 1	F17	M-009566-00	D-009566-01	ACO2	50	NM_001098	4501866	CAAUCUAGCUGAUGAAUUC
Plate 1	F17	M-009566-00	D-009566-02	ACO2	50	NM_001098	4501866	CCACUUCCGUGUUCCCUUA
Plate 1	F17	M-009566-00	D-009566-03	ACO2	50	NM_001098	4501866	GCAGUGCCCUCAACAGAAU
Plate 1	F17	M-009566-00	D-009566-04	ACO2	50	NM_001098	4501866	GGACGGCUAUGCACAGAUC
Plate 1	F18	M-015956-01	D-015956-01	ATP5F1	515	NM_001688	85794838	GAACUGGGCUUAUCUUGUA
Plate 1	F18	M-015956-01	D-015956-02	ATP5F1	515	NM_001688	85794838	GGGAACGACUGUAUAGAGU
Plate 1	F18	M-015956-01	D-015956-03	ATP5F1	515	NM_001688	85794838	AGAAUGCAAUUGAUACGGA
Plate 1	F18	M-015956-01	D-015956-04	ATP5F1	515	NM_001688	85794838	CGCCUGGACUAUCAUAUAU
Plate 1	F19	M-013721-01	D-013721-01	RPL8	6132	NM_000973	72377361	GGGCGUACCACAAAUAUAA
Plate 1	F19	M-013721-01	D-013721-02	RPL8	6132	NM_000973	72377361	GAACUGCUGGCCACGAGUA
Plate 1	F19	M-013721-01	D-013721-03	RPL8	6132	NM_000973	72377361	CGGGAUCCGUAUCGGUUUA
Plate 1	F19	M-013721-01	D-013721-04	RPL8	6132	NM_000973	72377361	CAAGAAGACCCGUGUGAAG
Plate 1	F20	M-003000-03	D-003000-05	AKT1	207	NM_001014431	62241012	GACAAGGACGGGCACAUUA
Plate 1	F20	M-003000-03	D-003000-07	AKT1	207	NM_001014431	62241012	GCUACUUCCUCCUCAAGAA
Plate 1	F20	M-003000-03	D-003000-08	AKT1	207	NM_001014431	62241012	GACCGCCUCUGCUUUGUCA
Plate 1	F20	M-003000-03	D-003000-22	AKT1	207	NM_001014431	62241012	GGCAGCACGUGUACGAGAA
Plate 1	F21	M-019649-00	D-019649-01	HSPE1	3336	NM_002157	4504522	GGAGAGAUUCAACCAGUUA
Plate 1	F21	M-019649-00	D-019649-02	HSPE1	3336	NM_002157	4504522	CAAAGUAGUUCUAGAUGAC
Plate 1	F21	M-019649-00	D-019649-03	HSPE1	3336	NM_002157	4504522	GCGUGAAAGUUGGAGAUAA
Plate 1	F21	M-019649-00	D-019649-04	HSPE1	3336	NM_002157	4504522	UGGAAAGUACGUAGACUGA
Plate 1	F22	M-006848-00	D-006848-01	MTUS1	57509	NM_020749	50348596	GAAAGGCCAUGAAAUAGAA
Plate 1	F22	M-006848-00	D-006848-02	MTUS1	57509	NM_020749	50348596	GAGAAGGAGUCGAAAGUCA
Plate 1	F22	M-006848-00	D-006848-03	MTUS1	57509	NM_020749	50348596	GGACAUCAAGUUAAUGAAA
Plate 1	F22	M-006848-00	D-006848-04	MTUS1	57509	NM_020749	50348596	GCAUGAAACCUCUAAGUUG
Plate 1	F23	M-005204-01	D-005204-01	FBXL12	54850	NM_017703	8923178	CGGAGAAGAUCCUGUGUAA
Plate 1	F23	M-005204-01	D-005204-02	FBXL12	54850	NM_017703	8923178	GAGAAGAUCCUGUGUAAGG
Plate 1	F23	M-005204-01	D-005204-03	FBXL12	54850	NM_017703	8923178	GAUGCGACCUAAAGUCAUG
Plate 1	F23	M-005204-01	D-005204-05	FBXL12	54850	NM_017703	8923178	CUUCGAAGGUACAUGGCAU
Plate 1	G02	M-031860-00	D-031860-01	OXSM	54995	NM_017897	8923558	GGAGACUCAUUUAGAUUUA
Plate 1	G02	M-031860-00	D-031860-02	OXSM	54995	NM_017897	8923558	GGUCAGCAUUCGAUAUAAA
Plate 1	G02	M-031860-00	D-031860-03	OXSM	54995	NM_017897	8923558	GCAAUUGGCAUGGGAAUGA
Plate 1	G02	M-031860-00	D-031860-04	OXSM	54995	NM_017897	8923558	UCUCAACUAUGUUCCACUA
Plate 1	G03	M-007366-01	D-007366-01	SLC25A33	84275	NM_032315	90265811	UGAAGUCGAUCUUGGAGAA
Plate 1	G03	M-007366-01	D-007366-02	SLC25A33	84275	NM_032315	90265811	GCUCUAAGCAGAUGAAUAC
Plate 1	G03	M-007366-01	D-007366-03	SLC25A33	84275	NM_032315	90265811	CCAGUGUGCUCGUUACGUU
Plate 1	G03	M-007366-01	D-007366-04	SLC25A33	84275	NM_032315	90265811	AUCAAGGGCUGUAUACUUU
Plate 1	G04	M-009809-01	D-009809-01	NNT	23530	NM_182977	122939152	GGAGAACUCUACAUUCAUA
Plate 1	G04	M-009809-01	D-009809-02	NNT	23530	NM_182977	122939152	GAAGGAAGGUUCAGUUGUU
Plate 1	G04	M-009809-01	D-009809-03	NNT	23530	NM_182977	122939152	GAAGAUCCCAACUCUAUUA
Plate 1	G04	M-009809-01	D-009809-04	NNT	23530	NM_182977	122939152	GAUGAAAGAUGGUAAAGUG
Plate 1	G05	M-016444-01	D-016444-01	CCDC51	79714	NM_024661	94536783	GGACAGAUAUGAAGAGUUU
Plate 1	G05	M-016444-01	D-016444-02	CCDC51	79714	NM_024661	94536783	GAAAAGACUUGUAGCCAAA
Plate 1	G05	M-016444-01	D-016444-03	CCDC51	79714	NM_024661	94536783	GAGAACAGGCGUCUAGCUA
Plate 1	G05	M-016444-01	D-016444-04	CCDC51	79714	NM_024661	94536783	GGUGACAGAGGCUGAGAAA
Plate 1	G06	M-015871-00	D-015871-01	DOK4	55715	NM_018110	20070301	GCACGGAACAUUACUCGUA
Plate 1	G06	M-015871-00	D-015871-02	DOK4	55715	NM_018110	20070301	ACAGAUCGCUUCAAUGUCU
Plate 1	G06	M-015871-00	D-015871-03	DOK4	55715	NM_018110	20070301	GUGUGAAGCUCGUCUCGUG
Plate 1	G06	M-015871-00	D-015871-04	DOK4	55715	NM_018110	20070301	GCGACCAAUUUCAGUGACA
Plate 1	G07	M-007470-00	D-007470-01	SLC25A11	8402	NM_003562	34147649	GGACUCAGGCUACUUCUCU
Plate 1	G07	M-007470-00	D-007470-02	SLC25A11	8402	NM_003562	34147649	GGGAUGGGAGCUACAGUUU
Plate 1	G07	M-007470-00	D-007470-03	SLC25A11	8402	NM_003562	34147649	CAGAACAUGCGGAUGAUUG
Plate 1	G07	M-007470-00	D-007470-04	SLC25A11	8402	NM_003562	34147649	UCUAUACCGUGCUGUUUGA
Plate 1	G08	M-018242-02	D-018242-01	TIMM10B	26515	NM_012192	149192859	GGUCUACAAUCGGAUGACA
Plate 1	G08	M-018242-02	D-018242-02	TIMM10B	26515	NM_012192	149192859	GCUGAUCCAUUCCAACCAC
Plate 1	G08	M-018242-02	D-018242-03	TIMM10B	26515	NM_012192	149192859	CCGCUUACGUGCAGCUCAU
Plate 1	G08	M-018242-02	D-018242-04	TIMM10B	26515	NM_012192	149192859	AGCAACAGCAACUGCGAAA
Plate 1	G09	M-012966-00	D-012966-01	TRMT61B	55006	NM_017910	13435382	UACAAACACUGGCGUGAUU
Plate 1	G09	M-012966-00	D-012966-02	TRMT61B	55006	NM_017910	13435382	GCAGUAGCUUUGGAUAUGU
Plate 1	G09	M-012966-00	D-012966-03	TRMT61B	55006	NM_017910	13435382	GCUCGGAACCAAUUCAUUC
Plate 1	G09	M-012966-00	D-012966-04	TRMT61B	55006	NM_017910	13435382	GAGGGACUGCCAUAACAUU
Plate 1	G10	M-021096-00	D-021096-01	NT5DC3	51559	NM_016575	7706748	GGAAUAAUGUACAGAGCAA
Plate 1	G10	M-021096-00	D-021096-02	NT5DC3	51559	NM_016575	7706748	UGAGUUAUAUCGUUGGGAA
Plate 1	G10	M-021096-00	D-021096-03	NT5DC3	51559	NM_016575	7706748	GUACAGCGGGCAGUAUUAA
Plate 1	G10	M-021096-00	D-021096-04	NT5DC3	51559	NM_016575	7706748	AUACAAGCAGGGUAAUUUA
Plate 1	G11	M-015920-01	D-015920-01	RPUSD2	27079	NM_152260	23308688	GAAGUGACCUGUAAAGAAC
Plate 1	G11	M-015920-01	D-015920-02	RPUSD2	27079	NM_152260	23308688	GCAAGGAGCACCAACUCAA
Plate 1	G11	M-015920-01	D-015920-03	RPUSD2	27079	NM_152260	23308688	GGACUUGGAGUGGCGAUAA
Plate 1	G11	M-015920-01	D-015920-04	RPUSD2	27079	NM_152260	23308688	CAUUGGCGCUACGACCUUA
Plate 1	G12	D-001206-14	D-001210-02	siGENOME Non-targeting Control	0		0	UAAGGCUAUGAAGAGAUAC
Plate 1	G12	D-001206-14	D-001210-03	siGENOME Non-targeting Control	0		0	AUGUAUUGGCCUGUAUUAG
Plate 1	G12	D-001206-14	D-001210-04	siGENOME Non-targeting Control	0		0	AUGAACGUGAAUUGCUCAA
Plate 1	G12	D-001206-14	D-001210-05	siGENOME Non-targeting Control	0		0	UGGUUUACAUGUCGACUAA
Plate 1	G13	M-011627-00	D-011627-01	COX7B	1349	NM_001866	18105038	CAAAUACGGUAAUGCUGUA
Plate 1	G13	M-011627-00	D-011627-02	COX7B	1349	NM_001866	18105038	CCAAAGGAAUGGAGGAAUC
Plate 1	G13	M-011627-00	D-011627-03	COX7B	1349	NM_001866	18105038	GGUCAAAAGCGCACUAAAU
Plate 1	G13	M-011627-00	D-011627-04	COX7B	1349	NM_001866	18105038	UAGCAACACAAGUCGGAAU
Plate 1	G14	M-017798-00	D-017798-01	NOP9	161424	NM_174913	28212271	GGAAGGAAAUUGCUGCUGA
Plate 1	G14	M-017798-00	D-017798-02	NOP9	161424	NM_174913	28212271	GAACCUAAAGGGACAAUAU
Plate 1	G14	M-017798-00	D-017798-03	NOP9	161424	NM_174913	28212271	CCAUGUGGCUCGAAAUGUG
Plate 1	G14	M-017798-00	D-017798-04	NOP9	161424	NM_174913	28212271	CUUAUGAGGUGUACUAUGG
Plate 1	G15	M-017536-01	D-017536-01	ATP5J	522	NM_001003697	51479138	UGGACAAGAUUAGAGAAUA
Plate 1	G15	M-017536-01	D-017536-02	ATP5J	522	NM_001003697	51479138	AUGCAGACAUGAAUACAUU
Plate 1	G15	M-017536-01	D-017536-03	ATP5J	522	NM_001003697	51479138	UGAUGCUAGUUCAGAGUAU
Plate 1	G15	M-017536-01	D-017536-04	ATP5J	522	NM_001003697	51479138	GUCCAUUUGCGGAGGAACA
Plate 1	G16	M-008336-00	D-008336-01	TAT	6898	NM_000353	4507368	GAAUUGAGAUGGAACAUUU
Plate 1	G16	M-008336-00	D-008336-02	TAT	6898	NM_000353	4507368	GGGAGGAGAUUGCUUCUUA
Plate 1	G16	M-008336-00	D-008336-03	TAT	6898	NM_000353	4507368	GGAGGAGUGUGAUAAAUAG
Plate 1	G16	M-008336-00	D-008336-04	TAT	6898	NM_000353	4507368	GGGCAAAUAUAAUGGCUAU
Plate 1	G17	M-013512-01	D-013512-01	MRPL32	64983	NM_031903	157743250	GAAGUUAACCGGUGUAGGA
Plate 1	G17	M-013512-01	D-013512-02	MRPL32	64983	NM_031903	157743250	GCAGAAGCUUAUUAAAGUU
Plate 1	G17	M-013512-01	D-013512-03	MRPL32	64983	NM_031903	157743250	CAUAGACGUUUGUCCUGAA
Plate 1	G17	M-013512-01	D-013512-04	MRPL32	64983	NM_031903	157743250	CAAGAGGAUCAUUGAACGA
Plate 1	G18	M-005275-03	D-005275-05	PMAIP1	5366	NM_021127	148922873	AAACUGAACUUCCGGCAGA
Plate 1	G18	M-005275-03	D-005275-06	PMAIP1	5366	NM_021127	148922873	AAUCUGAUAUCCAAACUCU
Plate 1	G18	M-005275-03	D-005275-07	PMAIP1	5366	NM_021127	148922873	CUGGAAGUCGAGUGUGCUA
Plate 1	G18	M-005275-03	D-005275-08	PMAIP1	5366	NM_021127	148922873	GCAAGAACGCUCAACCGAG
Plate 1	G19	M-006305-00	D-006305-01	SDHD	6392	NM_003002	4506864	GGACCGACCUAUCCCAGAA
Plate 1	G19	M-006305-00	D-006305-02	SDHD	6392	NM_003002	4506864	GCUUUGCUAUUUCAACUAU
Plate 1	G19	M-006305-00	D-006305-03	SDHD	6392	NM_003002	4506864	ACUUUCAGCUUUAACCUUU
Plate 1	G19	M-006305-00	D-006305-04	SDHD	6392	NM_003002	4506864	CAGACCUGCUCAUAUCUCA
Plate 1	G20	M-032242-02	D-032242-01	SIAH3	283514	NM_198849	110578664	CGGCAGAUCCAUAGGGUUG
Plate 1	G20	M-032242-02	D-032242-20	SIAH3	283514	NM_198849	110578664	GUAGAAGUCUCUCGUGUAU
Plate 1	G20	M-032242-02	D-032242-21	SIAH3	283514	NM_198849	110578664	GUAAGACUGAUCCGAAAUA
Plate 1	G20	M-032242-02	D-032242-22	SIAH3	283514	NM_198849	110578664	GGGCAUGAGGAGAUCGUGU
Plate 1	G21	M-008662-03	D-008662-18	OMA1	115209	NM_145243	52851455	AGUCUAAAUUGCAGGAGUA
Plate 1	G21	M-008662-03	D-008662-19	OMA1	115209	NM_145243	52851455	UCUCAGAUCAAUUGGGUUA
Plate 1	G21	M-008662-03	D-008662-20	OMA1	115209	NM_145243	52851455	GCCAUUUGUCCUCGAGAUA
Plate 1	G21	M-008662-03	D-008662-21	OMA1	115209	NM_145243	52851455	GUUCAGACUUUUAUCGGAA
Plate 1	G22	M-019211-00	D-019211-01	MTRF1	9617	NM_004294	34577119	CAAGAAAGAUCACAGAUAA
Plate 1	G22	M-019211-00	D-019211-02	MTRF1	9617	NM_004294	34577119	GGAACGAUGUCGGUUAUUG
Plate 1	G22	M-019211-00	D-019211-03	MTRF1	9617	NM_004294	34577119	CCAAGGAUUUGCGAAUAGA
Plate 1	G22	M-019211-00	D-019211-04	MTRF1	9617	NM_004294	34577119	GAUAGCAUAUGAAGUUCGU
Plate 1	G23	M-006628-01	D-006628-01	FUNDC2	65991	NM_023934	63054874	CCGUAAGAGCAAUCAGAUA
Plate 1	G23	M-006628-01	D-006628-02	FUNDC2	65991	NM_023934	63054874	UGUCAUUUGUGAAGAAGAA
Plate 1	G23	M-006628-01	D-006628-03	FUNDC2	65991	NM_023934	63054874	CGAGACAAGCUCACCGAAA
Plate 1	G23	M-006628-01	D-006628-04	FUNDC2	65991	NM_023934	63054874	GAAGAAUGUUCUAGUAACU
Plate 1	H02	M-006746-01	D-006746-01	CMPK2	129607	NM_207315	117606369	AAGCAGAACUUGAGGCCAA
Plate 1	H02	M-006746-01	D-006746-02	CMPK2	129607	NM_207315	117606369	CAGAUAAAUCUGUAAAUUA
Plate 1	H02	M-006746-01	D-006746-03	CMPK2	129607	NM_207315	117606369	GAACAUAUGUUUCACUUAA
Plate 1	H02	M-006746-01	D-006746-04	CMPK2	129607	NM_207315	117606369	GGGAUUUCUUGGUAAAUUA
Plate 1	H03	M-007371-00	D-007371-01	MTCH2	23788	NM_014342	7657346	GUGCUUGUCUCCAAUCUUA
Plate 1	H03	M-007371-00	D-007371-02	MTCH2	23788	NM_014342	7657346	GUUAGGACCUGGAAAUGUA
Plate 1	H03	M-007371-00	D-007371-03	MTCH2	23788	NM_014342	7657346	UAGGUGACAUCCUUUCUUU
Plate 1	H03	M-007371-00	D-007371-04	MTCH2	23788	NM_014342	7657346	GAAGAGUUAUUCUCAAGCU
Plate 1	H04	M-024634-01	D-024634-01	GRAMD4	23151	NM_015124	67782363	GAACAAAGUCAUCAAGCUA
Plate 1	H04	M-024634-01	D-024634-02	GRAMD4	23151	NM_015124	67782363	UCACGGACAUCCAGAAGUA
Plate 1	H04	M-024634-01	D-024634-03	GRAMD4	23151	NM_015124	67782363	GUUCAGAGGUCACAAGAGA
Plate 1	H04	M-024634-01	D-024634-04	GRAMD4	23151	NM_015124	67782363	GGAAGAUGCCCACGGACUA
Plate 1	H05	M-018702-01	D-018702-01	ACSM2B	348158	NM_001105069	157311623	GGGAUUAACUUGCAUGGUU
Plate 1	H05	M-018702-01	D-018702-03	ACSM2B	348158	NM_001105069	157311623	GGACAUCCGAGAAUUCUAU
Plate 1	H05	M-018702-01	D-018702-04	ACSM2B	348158	NM_001105069	157311623	GACACAGGUUGGAUACUGA
Plate 1	H05	M-018702-01	D-018702-13	ACSM2B	348158	NM_001105069	157311623	AGUGGAAGAUGUCCGGAAA
Plate 1	H06	M-015511-00	D-015511-01	KIAA2013	90231	NM_138346	25286702	GCACAACAGCUAUGCAUUG
Plate 1	H06	M-015511-00	D-015511-02	KIAA2013	90231	NM_138346	25286702	AGUCGACGCUCAACUAUGA
Plate 1	H06	M-015511-00	D-015511-03	KIAA2013	90231	NM_138346	25286702	CCCAAGGCCUUCACCAGUA
Plate 1	H06	M-015511-00	D-015511-04	KIAA2013	90231	NM_138346	25286702	GCUACAAGAACGACCAUAU
Plate 1	H07	M-021342-02	D-021342-03	PTGES2	80142	NM_198940	40068472	GGACGGAGGAGAUGAAGUG
Plate 1	H07	M-021342-02	D-021342-20	PTGES2	80142	NM_198940	40068472	GGCUCAUGCUCAACGAGAA
Plate 1	H07	M-021342-02	D-021342-21	PTGES2	80142	NM_198940	40068472	UCGCUGAUUUGGCGGUGUA
Plate 1	H07	M-021342-02	D-021342-22	PTGES2	80142	NM_198940	40068472	CAGAGGGAAGGCAGCGGAA
Plate 1	H08	M-013140-01	D-013140-02	MRPS2	51116	NM_016034	16554605	CAUGAGCCAUUCCCUGUGA
Plate 1	H08	M-013140-01	D-013140-03	MRPS2	51116	NM_016034	16554605	CGGCAGUUCUCGUACCUGA
Plate 1	H08	M-013140-01	D-013140-04	MRPS2	51116	NM_016034	16554605	CCACAUGGCCUACCGCAAG
Plate 1	H08	M-013140-01	D-013140-17	MRPS2	51116	NM_016034	16554605	GAGCACAGAGGGUGAGCGA
Plate 1	H09	M-014455-00	D-014455-01	RBFA	79863	NM_024805	13376184	UGAACGGCCUCCUCUAUAA
Plate 1	H09	M-014455-00	D-014455-02	RBFA	79863	NM_024805	13376184	AGACAACGCUCUCUGCUGA
Plate 1	H09	M-014455-00	D-014455-03	RBFA	79863	NM_024805	13376184	CAAGGGAAAUGCAGCUCUA
Plate 1	H09	M-014455-00	D-014455-04	RBFA	79863	NM_024805	13376184	GAGGAAUGUGCCACCGAUA
Plate 1	H10	M-027214-01	D-027214-01	APOOL	139322	NM_198450	116812609	GAAGAAUCCUCCUCGAGAU
Plate 1	H10	M-027214-01	D-027214-02	APOOL	139322	NM_198450	116812609	CGUAAUAAUUGCUAAGGUA
Plate 1	H10	M-027214-01	D-027214-03	APOOL	139322	NM_198450	116812609	GGGCUUGGUUUCAGCGAGA
Plate 1	H10	M-027214-01	D-027214-04	APOOL	139322	NM_198450	116812609	GGGAGUUAUUACAGUUUCA
Plate 1	H11	M-007354-01	D-007354-01	SLC25A40	55972	NM_018843	46094064	GCAACAAACUAUGGUAUAA
Plate 1	H11	M-007354-01	D-007354-02	SLC25A40	55972	NM_018843	46094064	GUAAUGGACUCAUGGAUCA
Plate 1	H11	M-007354-01	D-007354-04	SLC25A40	55972	NM_018843	46094064	UACCUGCUAUGAUCAAUUA
Plate 1	H11	M-007354-01	D-007354-17	SLC25A40	55972	NM_018843	46094064	AGGCCUAAUUCCUCGCUUA
Plate 1	H12	M-006103-01	D-006103-02	YME1L1	10730	NM_014263	21327683	GAAAUUAUAGCUCGAGGUA
Plate 1	H12	M-006103-01	D-006103-03	YME1L1	10730	NM_014263	21327683	GUUAUGACCUACAGUGAUA
Plate 1	H12	M-006103-01	D-006103-04	YME1L1	10730	NM_014263	21327683	GAACCAGGCUGCAUUAAAA
Plate 1	H12	M-006103-01	D-006103-05	YME1L1	10730	NM_014263	21327683	GAAUGCUCCUUGUGUUAUA
Plate 1	H13	M-024098-01	D-024098-01	DNAJC5	80331	NM_025219	45504381	GGAAGCUUGCCUUGAAAUA
Plate 1	H13	M-024098-01	D-024098-02	DNAJC5	80331	NM_025219	45504381	AAAGGAACAUCUACGACAA
Plate 1	H13	M-024098-01	D-024098-04	DNAJC5	80331	NM_025219	45504381	AAGAGAACGUGAACACCUA
Plate 1	H13	M-024098-01	D-024098-17	DNAJC5	80331	NM_025219	45504381	GGGUUGGACAAGAACGCAA
Plate 1	H14	M-032726-00	D-032726-13	PPP1R27	116729	NM_001007533	116235449	CGAUGGGUACCCUGACAUA
Plate 1	H14	M-032726-00	D-032726-14	PPP1R27	116729	NM_001007533	116235449	CAACCAACGACGAUGGCGA
Plate 1	H14	M-032726-00	D-032726-15	PPP1R27	116729	NM_001007533	116235449	CUGACAUUCACCAGCGAGA
Plate 1	H14	M-032726-00	D-032726-16	PPP1R27	116729	NM_001007533	116235449	GGGUCUACACACGUGGAAA
Plate 1	H15	M-021387-01	D-021387-01	PARL	55486	NM_001037639	83641877	GGACAAUGAUCAGAUAUUU
Plate 1	H15	M-021387-01	D-021387-02	PARL	55486	NM_001037639	83641877	GCAAUAUGAAUCACUGAAA
Plate 1	H15	M-021387-01	D-021387-03	PARL	55486	NM_001037639	83641877	CCUAUAAGGAGUCUCAUAA
Plate 1	H15	M-021387-01	D-021387-04	PARL	55486	NM_001037639	83641877	UCAGAAAGGAGAUUAACAA
Plate 1	H16	M-020893-01	D-020893-01	PRELID3B	51012	NM_016045	117553614	GGUUGGAGUUGAUGUGUUG
Plate 1	H16	M-020893-01	D-020893-02	PRELID3B	51012	NM_016045	117553614	GGAAUGGGUAAUACAUAAA
Plate 1	H16	M-020893-01	D-020893-03	PRELID3B	51012	NM_016045	117553614	ACGAUAUCCUCAAAUGCUA
Plate 1	H16	M-020893-01	D-020893-04	PRELID3B	51012	NM_016045	117553614	CGUGACAGUUGGUAGACAA
Plate 1	H17	M-017150-00	D-017150-01	MGME1	92667	NM_052865	19923657	GCUCAGGAGUUCAAAGUUU
Plate 1	H17	M-017150-00	D-017150-02	MGME1	92667	NM_052865	19923657	GGAAACAGCGGAUGAUUCU
Plate 1	H17	M-017150-00	D-017150-03	MGME1	92667	NM_052865	19923657	CUACAAAGAUGGAUCACCU
Plate 1	H17	M-017150-00	D-017150-04	MGME1	92667	NM_052865	19923657	CACUGCAAGUUGUGGCAUA
Plate 1	H18	M-014843-01	D-014843-01	TCHP	84260	NM_032300	142382727	CGACCAAACUAAAGAAGGA
Plate 1	H18	M-014843-01	D-014843-02	TCHP	84260	NM_032300	142382727	GUCGUAAACUCUUGGGAAA
Plate 1	H18	M-014843-01	D-014843-03	TCHP	84260	NM_032300	142382727	GGAGCAACUUAUUCGAAAU
Plate 1	H18	M-014843-01	D-014843-04	TCHP	84260	NM_032300	142382727	GGGCGUUUCUUGAGACAUC
Plate 1	H19	M-005904-01	D-005904-01	PREPL	9581	NM_001042386	108860691	UCGAGGAUCUUAAGAAAUA
Plate 1	H19	M-005904-01	D-005904-17	PREPL	9581	NM_001042386	108860691	CAUAAGAAGUGCCCGGUAA
Plate 1	H19	M-005904-01	D-005904-18	PREPL	9581	NM_001042386	108860691	UUGAAUGGGUAAAGGACGA
Plate 1	H19	M-005904-01	D-005904-19	PREPL	9581	NM_001042386	108860691	UGGAAUAGCAUGCUCGAUU
Plate 1	H20	M-006674-01	D-006674-17	SPTLC2	9517	NM_004863	31881646	UCAAACAGAUACCGGUUAA
Plate 1	H20	M-006674-01	D-006674-18	SPTLC2	9517	NM_004863	31881646	CAUACUAUAACCAGGUAAA
Plate 1	H20	M-006674-01	D-006674-19	SPTLC2	9517	NM_004863	31881646	CCGAGGAUGUGGAUGUUAU
Plate 1	H20	M-006674-01	D-006674-20	SPTLC2	9517	NM_004863	31881646	GUACAAAGCUGCUCCGUAG
Plate 1	H21	M-018600-01	D-018600-01	C3orf20	84077	NM_032137	68163571	GGAAAGAGUCCCUCGCAAA
Plate 1	H21	M-018600-01	D-018600-02	C3orf20	84077	NM_032137	68163571	CAAGCUAAGUUUAUACUCA
Plate 1	H21	M-018600-01	D-018600-04	C3orf20	84077	NM_032137	68163571	AUAGGCAAAUCUAGAACUA
Plate 1	H21	M-018600-01	D-018600-17	C3orf20	84077	NM_032137	68163571	ACGUGGAGCUGGAGCGCUU
Plate 1	H22	M-032652-01	D-032652-01	EARS2	124454	NM_001083614	134288883	GAGCUUAACUCAGGAUAUG
Plate 1	H22	M-032652-01	D-032652-02	EARS2	124454	NM_001083614	134288883	CCAGUAUACUCUUACCUGU
Plate 1	H22	M-032652-01	D-032652-03	EARS2	124454	NM_001083614	134288883	GACAAUCGGUGCAGGAACA
Plate 1	H22	M-032652-01	D-032652-04	EARS2	124454	NM_001083614	134288883	UGAUGAAACUCCUUCGGAU
Plate 1	H23	M-010119-01	D-010119-01	MPST	4357	NM_001013436	61835203	AGAAAGUGGACCUGUCUAA
Plate 1	H23	M-010119-01	D-010119-02	MPST	4357	NM_001013436	61835203	CCACCCACGUCGUGAUCUA
Plate 1	H23	M-010119-01	D-010119-03	MPST	4357	NM_001013436	61835203	CCGCCUUCAUCAAGACCUA
Plate 1	H23	M-010119-01	D-010119-04	MPST	4357	NM_001013436	61835203	GGAGAAGAGCCCUGAGGAG
Plate 1	I02	M-016838-01	D-016838-02	TMTC1	83857	NM_175861	83415183	GAACAGCUCUCAAGUUGUA
Plate 1	I02	M-016838-01	D-016838-03	TMTC1	83857	NM_175861	83415183	GAACAUGGGUGGCAUCCAA
Plate 1	I02	M-016838-01	D-016838-04	TMTC1	83857	NM_175861	83415183	GCAAAGAUGUACUAUCAGA
Plate 1	I02	M-016838-01	D-016838-17	TMTC1	83857	NM_175861	83415183	CCAUAUGGGACAUGCGGAA
Plate 1	I03	M-016024-00	D-016024-01	DNAJC19	131118	NM_145261	41152082	CAUAUGGAGCCUCAAGUAA
Plate 1	I03	M-016024-00	D-016024-02	DNAJC19	131118	NM_145261	41152082	GCUCAUCGACGAAUUAUGC
Plate 1	I03	M-016024-00	D-016024-03	DNAJC19	131118	NM_145261	41152082	GCCAAUAAAGGGAAAAUAA
Plate 1	I03	M-016024-00	D-016024-04	DNAJC19	131118	NM_145261	41152082	AAGAUUUACUAGAAGGUCA
Plate 1	I04	M-009909-01	D-009909-01	ABCD3	5825	NM_002858	10947125	GAGUAAGGCUCACUAAAUA
Plate 1	I04	M-009909-01	D-009909-02	ABCD3	5825	NM_002858	10947125	CCAAAUACCUUGCCACUGU
Plate 1	I04	M-009909-01	D-009909-03	ABCD3	5825	NM_002858	10947125	CCUCUUAUCUCUCUGGUUA
Plate 1	I04	M-009909-01	D-009909-17	ABCD3	5825	NM_002858	10947125	UCAAUAAGCUAGAUACGAA
Plate 1	I05	M-013564-00	D-013564-01	FBXL4	26235	NM_012160	21536437	CCAAAGAAGUAGUGGAUUU
Plate 1	I05	M-013564-00	D-013564-02	FBXL4	26235	NM_012160	21536437	UGUGAUAGCUAGCAUGAUA
Plate 1	I05	M-013564-00	D-013564-03	FBXL4	26235	NM_012160	21536437	UUAGAAUUCUCGCUUGUUC
Plate 1	I05	M-013564-00	D-013564-04	FBXL4	26235	NM_012160	21536437	CGAAUUAGUACGCCUUGAA
Plate 1	I06	M-017261-00	D-017261-01	MRPL2	51069	NM_015950	41872659	UAUCCAACGUUGAUCAUAA
Plate 1	I06	M-017261-00	D-017261-02	MRPL2	51069	NM_015950	41872659	CAAGCAACGUUAUCGAAUG
Plate 1	I06	M-017261-00	D-017261-03	MRPL2	51069	NM_015950	41872659	GAACAAUGGCCUCCUCCAA
Plate 1	I06	M-017261-00	D-017261-04	MRPL2	51069	NM_015950	41872659	GUGGUGUGCUACUGCGGAA
Plate 1	I07	M-003987-03	D-003987-02	SPNS1	83985	NM_032038	14042967	CCGUGUUCAUCUCCAGUUA
Plate 1	I07	M-003987-03	D-003987-03	SPNS1	83985	NM_032038	14042967	GGUACAAUCGGAAGUAUCU
Plate 1	I07	M-003987-03	D-003987-04	SPNS1	83985	NM_032038	14042967	GCUCAUGCUCUGCGCGUUU
Plate 1	I07	M-003987-03	D-003987-21	SPNS1	83985	NM_032038	14042967	CGGCAUUCCUGCUGCGUUC
Plate 1	I08	M-020087-01	D-020087-02	MTX2	10651	NM_006554	54792075	GCAGAACCUUGGCCUGAAA
Plate 1	I08	M-020087-01	D-020087-03	MTX2	10651	NM_006554	54792075	UGUGGGAAAUCAAGUAGUA
Plate 1	I08	M-020087-01	D-020087-17	MTX2	10651	NM_006554	54792075	AGUGGGAAGUCAAACGUAA
Plate 1	I08	M-020087-01	D-020087-18	MTX2	10651	NM_006554	54792075	CUACUGAACUUGACGCACU
Plate 1	I09	M-005228-01	D-005228-01	ASAH1	427	NM_004315	119395744	CACCAUAAAUCUUGACUUA
Plate 1	I09	M-005228-01	D-005228-02	ASAH1	427	NM_004315	119395744	GGUCAUAACUGAGCAACUA
Plate 1	I09	M-005228-01	D-005228-03	ASAH1	427	NM_004315	119395744	UAUAUGAACUCGAUGCUAA
Plate 1	I09	M-005228-01	D-005228-04	ASAH1	427	NM_004315	119395744	GAAAAUAGCACAAGUUAUG
Plate 1	I10	M-005440-01	D-005440-03	TMEM11	8834	NM_003876	4505900	CGAACUCUAUGCCGUAUGA
Plate 1	I10	M-005440-01	D-005440-04	TMEM11	8834	NM_003876	4505900	GCGCUGCCCUUAGAUUAUU
Plate 1	I10	M-005440-01	D-005440-05	TMEM11	8834	NM_003876	4505900	GGAGUACGACGCCUAUAAA
Plate 1	I10	M-005440-01	D-005440-06	TMEM11	8834	NM_003876	4505900	CGAGAGAGGGUGAGCUUGU
Plate 1	I11	M-021294-03	D-021294-03	USP30	84749	NM_032663	34147434	ACAGGAUGCUCACGAAUUA
Plate 1	I11	M-021294-03	D-021294-04	USP30	84749	NM_032663	34147434	GCCAAGAAGUUACUGAUGA
Plate 1	I11	M-021294-03	D-021294-05	USP30	84749	NM_032663	34147434	GAGCAGCAGUCAGAAAUAA
Plate 1	I11	M-021294-03	D-021294-18	USP30	84749	NM_032663	34147434	CCAGAGUCCUGUUCGAUUU
Plate 1	I12	M-005273-00	D-005273-01	OPA1	4976	NM_015560	18860828	GAACAGCUCUGAAAGCAUU
Plate 1	I12	M-005273-00	D-005273-02	OPA1	4976	NM_015560	18860828	GAAACUGAAUGGAAGAAUA
Plate 1	I12	M-005273-00	D-005273-03	OPA1	4976	NM_015560	18860828	AAAGAAGGCUGUACCGUUA
Plate 1	I12	M-005273-00	D-005273-04	OPA1	4976	NM_015560	18860828	AAACACAGCUCUGGAAUAA
Plate 1	I13	M-007173-00	D-007173-01	TRIM42	287015	NM_152616	29029527	GCAAUACCAUCAUCACUUU
Plate 1	I13	M-007173-00	D-007173-02	TRIM42	287015	NM_152616	29029527	CCAAUGAUCCCAACUGUAA
Plate 1	I13	M-007173-00	D-007173-03	TRIM42	287015	NM_152616	29029527	CAAGUUCUCUUUCCACAAU
Plate 1	I13	M-007173-00	D-007173-04	TRIM42	287015	NM_152616	29029527	CAGAAUACGUGUUUAAAGU
Plate 1	I14	M-015869-01	D-015869-01	NGB	58157	NM_021257	61676205	GAAGACCUGUCCUCACUGG
Plate 1	I14	M-015869-01	D-015869-02	NGB	58157	NM_021257	61676205	GUGAGUCUCUGCUCUACAU
Plate 1	I14	M-015869-01	D-015869-03	NGB	58157	NM_021257	61676205	AGGCUGGGAUGGCGAGUAA
Plate 1	I14	M-015869-01	D-015869-04	NGB	58157	NM_021257	61676205	AGGUGAUGCUCGUGAUUGA
Plate 1	I15	M-015878-01	D-015878-01	TOMM22	56993	NM_020243	56788357	CGGAGAAGUUGCAAAUGGA
Plate 1	I15	M-015878-01	D-015878-02	TOMM22	56993	NM_020243	56788357	GAUCUUUCCCUCUUUGUGG
Plate 1	I15	M-015878-01	D-015878-03	TOMM22	56993	NM_020243	56788357	ACGAAUUGCUCCCGAAAGG
Plate 1	I15	M-015878-01	D-015878-04	TOMM22	56993	NM_020243	56788357	AUUGGGACCACUUCCUUUA
Plate 1	I16	M-013448-01	D-013448-01	SIRT5	23408	NM_012241	13787213	GGAGAUCCAUGGUAGCUUA
Plate 1	I16	M-013448-01	D-013448-02	SIRT5	23408	NM_012241	13787213	UCGAUGAGCUGCACCGCAA
Plate 1	I16	M-013448-01	D-013448-03	SIRT5	23408	NM_012241	13787213	UGAUUUAUGUCUAGUGGUG
Plate 1	I16	M-013448-01	D-013448-17	SIRT5	23408	NM_012241	13787213	GCUGAAUUUAACACGGAGA
Plate 1	I17	M-027026-01	D-027026-01	ACSM4	341392	NM_001080454	122937306	GAAGUCCUCAGAUAUCAUA
Plate 1	I17	M-027026-01	D-027026-03	ACSM4	341392	NM_001080454	122937306	GCAGAGAGGAGACCGUUUG
Plate 1	I17	M-027026-01	D-027026-04	ACSM4	341392	NM_001080454	122937306	UACCAGACAUUUAGAUUCA
Plate 1	I17	M-027026-01	D-027026-17	ACSM4	341392	NM_001080454	122937306	GAAAACUGCUGCCACGAUA
Plate 1	I18	M-009227-02	D-009227-01	LIG3	3980	NM_002311	73747843	GCUAAUGUCUGCCUGUUUG
Plate 1	I18	M-009227-02	D-009227-03	LIG3	3980	NM_002311	73747843	GAAAGCAGCCUUCCAGGAU
Plate 1	I18	M-009227-02	D-009227-04	LIG3	3980	NM_002311	73747843	GCAAAGCCUUCCGCUAUGA
Plate 1	I18	M-009227-02	D-009227-05	LIG3	3980	NM_002311	73747843	GAAGGGCGUAUGCCGAAUU
Plate 1	I19	M-008499-01	D-008499-01	ME3	10873	NM_006680	62420879	CAACAAUGCUGAAUUCUUG
Plate 1	I19	M-008499-01	D-008499-02	ME3	10873	NM_006680	62420879	ACAAAUACCGUAACAAGUA
Plate 1	I19	M-008499-01	D-008499-03	ME3	10873	NM_006680	62420879	GGAGCCACCUGAACCAUGA
Plate 1	I19	M-008499-01	D-008499-04	ME3	10873	NM_006680	62420879	CUAAAGGGCUCAUUGUCAA
Plate 1	I20	M-013444-01	D-013444-01	WBSCR16	81554	NM_030798	94538368	CAACAAAGAUUCUCAGCUU
Plate 1	I20	M-013444-01	D-013444-02	WBSCR16	81554	NM_030798	94538368	GAAGAAAGGUGGUCGAAAA
Plate 1	I20	M-013444-01	D-013444-17	WBSCR16	81554	NM_030798	94538368	AGUCUGUUCCUGACGGAUA
Plate 1	I20	M-013444-01	D-013444-18	WBSCR16	81554	NM_030798	94538368	UGGCGGGAGUGAACGUUAU
Plate 1	I21	M-019549-00	D-019549-01	LETM1	3954	NM_012318	6912481	AGAAGUCACUCACCAAGGA
Plate 1	I21	M-019549-00	D-019549-02	LETM1	3954	NM_012318	6912481	GCGAUCACCUCGGCUGUUG
Plate 1	I21	M-019549-00	D-019549-03	LETM1	3954	NM_012318	6912481	ACGACAAGCUGAUUGCUGA
Plate 1	I21	M-019549-00	D-019549-04	LETM1	3954	NM_012318	6912481	GCACUACUACCAUGGCUUC
Plate 1	I22	M-017858-00	D-017858-01	PLD6	201164	NM_178836	31343395	CUACAUGCAUCACAAGUUU
Plate 1	I22	M-017858-00	D-017858-02	PLD6	201164	NM_178836	31343395	GGAGGGAGAUUGCUUUCAU
Plate 1	I22	M-017858-00	D-017858-03	PLD6	201164	NM_178836	31343395	GGGAACAGUUUAACCCUAC
Plate 1	I22	M-017858-00	D-017858-04	PLD6	201164	NM_178836	31343395	CAGCGAAAGCCAAACCUAA
Plate 1	I23	M-010799-00	D-010799-01	ACBD3	64746	NM_022735	29550827	GCACUGCGCUUCUUCAAAG
Plate 1	I23	M-010799-00	D-010799-02	ACBD3	64746	NM_022735	29550827	GCAACUGUACCAAGUAAUA
Plate 1	I23	M-010799-00	D-010799-03	ACBD3	64746	NM_022735	29550827	GAUCAAAGACUUCAAAGAG
Plate 1	I23	M-010799-00	D-010799-04	ACBD3	64746	NM_022735	29550827	GAGUCUAUCUCCUCAAGUU
Plate 1	J02	M-009115-00	D-009115-01	NAT8L	339983	NM_178557	31341708	UGGCGGACAUCGAGCAGUA
Plate 1	J02	M-009115-00	D-009115-02	NAT8L	339983	NM_178557	31341708	CGGACAUCGAGCAGUACUA
Plate 1	J02	M-009115-00	D-009115-03	NAT8L	339983	NM_178557	31341708	GCCGGAAGGUGCUGGAGUU
Plate 1	J02	M-009115-00	D-009115-04	NAT8L	339983	NM_178557	31341708	UCUACGAGUCGCUGGGCUU
Plate 1	J03	M-019413-02	D-019413-01	COX6B2	125965	NM_144613	93277117	GGAACGAGCAGAUCAAGAA
Plate 1	J03	M-019413-02	D-019413-02	COX6B2	125965	NM_144613	93277117	CGAGUACUAUUUCCGCGUG
Plate 1	J03	M-019413-02	D-019413-03	COX6B2	125965	NM_144613	93277117	GAACCAGAUCCGUAACUGC
Plate 1	J03	M-019413-02	D-019413-04	COX6B2	125965	NM_144613	93277117	AGAACUUCCUGGACUACCA
Plate 1	J04	M-014938-00	D-014938-01	GTPBP3	84705	NM_032620	14249125	GCGCUAAGCUCUGGCCAAG
Plate 1	J04	M-014938-00	D-014938-02	GTPBP3	84705	NM_032620	14249125	GUGGAGGCCUAUAUCGAUU
Plate 1	J04	M-014938-00	D-014938-03	GTPBP3	84705	NM_032620	14249125	CGUCGUAGCCUCUGUGGGA
Plate 1	J04	M-014938-00	D-014938-04	GTPBP3	84705	NM_032620	14249125	CAGUCGACCUGGCCGGAUU
Plate 1	J05	M-016266-00	D-016266-01	NDUFV1	4723	NM_007103	20149567	GAUAGAAGGCCAUACGAUU
Plate 1	J05	M-016266-00	D-016266-02	NDUFV1	4723	NM_007103	20149567	CGAGGUGACUGGUACAAGA
Plate 1	J05	M-016266-00	D-016266-03	NDUFV1	4723	NM_007103	20149567	GGUGUGGACUGGAUGAACA
Plate 1	J05	M-016266-00	D-016266-04	NDUFV1	4723	NM_007103	20149567	CGCCAUGACUGGAGGCUGA
Plate 1	J06	M-013159-01	D-013159-01	AADAT	51166	NM_182662	33469969	GGUAUUAGCACAACUUAUA
Plate 1	J06	M-013159-01	D-013159-02	AADAT	51166	NM_182662	33469969	UAGAUGAACCUGCUUAUUC
Plate 1	J06	M-013159-01	D-013159-03	AADAT	51166	NM_182662	33469969	UAAGGUGUUUGAAAUGAUC
Plate 1	J06	M-013159-01	D-013159-17	AADAT	51166	NM_182662	33469969	CAUUAACCAGUGAACGCAA
Plate 1	J07	M-009749-02	D-009749-01	CPT1A	1374	NM_001031847	73623027	GAGAGAACCUCAUCAAUUU
Plate 1	J07	M-009749-02	D-009749-02	CPT1A	1374	NM_001031847	73623027	GAAGAAGGAUACAGAAGUG
Plate 1	J07	M-009749-02	D-009749-05	CPT1A	1374	NM_001031847	73623027	GGACAGCUACGCCAAAUCU
Plate 1	J07	M-009749-02	D-009749-18	CPT1A	1374	NM_001031847	73623027	UGACAACGAUGUACGCCAA
Plate 1	J08	M-004939-02	D-004939-02	ADCK3	56997	NM_020247	104486445	GAAAUAAGCAGAUGAAGAU
Plate 1	J08	M-004939-02	D-004939-03	ADCK3	56997	NM_020247	104486445	UAACUCCUUUGCCCAAUAA
Plate 1	J08	M-004939-02	D-004939-04	ADCK3	56997	NM_020247	104486445	GGUGAGAAGUGCAAGAAUG
Plate 1	J08	M-004939-02	D-004939-05	ADCK3	56997	NM_020247	104486445	GGCGAAAUCCAUAGAGAUG
Plate 1	J09	M-005069-00	D-005069-01	KRAS	3845	NM_004985	34485723	CGAAUAUGAUCCAACAAUA
Plate 1	J09	M-005069-00	D-005069-02	KRAS	3845	NM_004985	34485723	UAAGGACUCUGAAGAUGUA
Plate 1	J09	M-005069-00	D-005069-03	KRAS	3845	NM_004985	34485723	GACAAAGUGUGUAAUUAUG
Plate 1	J09	M-005069-00	D-005069-04	KRAS	3845	NM_004985	34485723	GCUCAGGACUUAGCAAGAA
Plate 1	J10	M-008198-02	D-008198-03	HSPA5	3309	NM_005347	21361242	CCACCAAGAUGCUGACAUU
Plate 1	J10	M-008198-02	D-008198-04	HSPA5	3309	NM_005347	21361242	GAAAGGAUGGUUAAUGAUG
Plate 1	J10	M-008198-02	D-008198-05	HSPA5	3309	NM_005347	21361242	CGACUCGAAUUCCAAAGAU
Plate 1	J10	M-008198-02	D-008198-18	HSPA5	3309	NM_005347	21361242	CAGAUGAAGCUGUAGCGUA
Plate 1	J11	M-004684-02	D-004684-02	VRK2	7444	NM_006296	71164883	GAUCUGGUCUGACUGAAUU
Plate 1	J11	M-004684-02	D-004684-04	VRK2	7444	NM_006296	71164883	CACAAUAGGUUAAUCGAAA
Plate 1	J11	M-004684-02	D-004684-05	VRK2	7444	NM_006296	71164883	GCAAUUAGGUAUCCGAAUG
Plate 1	J11	M-004684-02	D-004684-06	VRK2	7444	NM_006296	71164883	GCAAGGUUCUGGAUGAUAU
Plate 1	J12	M-012092-01	D-012092-02	DNM1L	10059	NM_005690	6996008	GAAAGAAGCAGCUGAUAUG
Plate 1	J12	M-012092-01	D-012092-03	DNM1L	10059	NM_005690	6996008	GGAGCCAGCUAGAUAUUAA
Plate 1	J12	M-012092-01	D-012092-04	DNM1L	10059	NM_005690	6996008	CAAAGGCAGUAAUGCAUUU
Plate 1	J12	M-012092-01	D-012092-05	DNM1L	10059	NM_005690	6996008	CGUAAAAGGUUGCCUGUUA
Plate 1	J13	M-008216-01	D-008216-01	HRK	8739	NM_003806	4504492	GCUCAAGGCGCUAGGCGAC
Plate 1	J13	M-008216-01	D-008216-03	HRK	8739	NM_003806	4504492	CUGCUCGGCAGGCGGAACU
Plate 1	J13	M-008216-01	D-008216-04	HRK	8739	NM_003806	4504492	UAGGCGACGAGCUGCACCA
Plate 1	J13	M-008216-01	D-008216-05	HRK	8739	NM_003806	4504492	UCAAGGCGCUAGGCGACGA
Plate 1	J14	M-012699-02	D-012699-20	GNG5	2787	NM_005274	187608565	CGUAAAAGUUUCCCAGGCA
Plate 1	J14	M-012699-02	D-012699-21	GNG5	2787	NM_005274	187608565	GUGCCAUAAUAUACAAACU
Plate 1	J14	M-012699-02	D-012699-22	GNG5	2787	NM_005274	187608565	GGAGUAUCUUCAAGUACAA
Plate 1	J14	M-012699-02	D-012699-23	GNG5	2787	NM_005274	187608565	GCGUCGCCGCUAUGAAGAA
Plate 1	J15	M-022609-01	D-022609-01	CTU2	348180	NM_001012762	61676107	UGAAGGAGGUCGCUUUCUA
Plate 1	J15	M-022609-01	D-022609-02	CTU2	348180	NM_001012762	61676107	GCACACGCUUGGCUAUCAA
Plate 1	J15	M-022609-01	D-022609-03	CTU2	348180	NM_001012762	61676107	GAUCAAAGACCCUGGCCGA
Plate 1	J15	M-022609-01	D-022609-04	CTU2	348180	NM_001012762	61676107	GCAGCCCGUUGUGGUGAUA
Plate 1	J16	M-016336-01	D-016336-01	TSFM	10102	NM_005726	141802073	UCAGUUGGCUUUAGCAAUU
Plate 1	J16	M-016336-01	D-016336-02	TSFM	10102	NM_005726	141802073	UAAACGAGCUGCAUGGGUG
Plate 1	J16	M-016336-01	D-016336-03	TSFM	10102	NM_005726	141802073	GUUCUACGUUGGCUCUUAU
Plate 1	J16	M-016336-01	D-016336-04	TSFM	10102	NM_005726	141802073	UAGUAGACUUUGUGCGGUU
Plate 1	J17	M-007467-01	D-007467-02	SLC24A4	123041	NM_153647	59938785	GCACAGAUCCUGCGAUUCA
Plate 1	J17	M-007467-01	D-007467-03	SLC24A4	123041	NM_153647	59938785	GAUAGAGUUUAACGUCUUU
Plate 1	J17	M-007467-01	D-007467-04	SLC24A4	123041	NM_153647	59938785	GGACACAGACAGCCAAGAA
Plate 1	J17	M-007467-01	D-007467-17	SLC24A4	123041	NM_153647	59938785	CAUCAGUAUUAGUAUCGUA
Plate 1	J18	M-008718-00	D-008718-01	PDP1	54704	NM_018444	8923959	CGACUGAUAUUGAUGUUAA
Plate 1	J18	M-008718-00	D-008718-02	PDP1	54704	NM_018444	8923959	GAACUGAGCAGGAUCUAUG
Plate 1	J18	M-008718-00	D-008718-03	PDP1	54704	NM_018444	8923959	GCAUCCAAAUUGUACUUUA
Plate 1	J18	M-008718-00	D-008718-04	PDP1	54704	NM_018444	8923959	GCAAGUUGGUGAUCCUAAU
Plate 1	J19	M-006760-02	D-006760-01	PAPSS2	9060	NM_004670	62912490	GCAGAAAUCCACCAAUGUA
Plate 1	J19	M-006760-02	D-006760-02	PAPSS2	9060	NM_004670	62912490	GAAACUCUCCCUUCAUUAU
Plate 1	J19	M-006760-02	D-006760-03	PAPSS2	9060	NM_004670	62912490	GAGGGUAGCUAUCUUACGA
Plate 1	J19	M-006760-02	D-006760-05	PAPSS2	9060	NM_004670	62912490	AAGGAGUACUUACAGGUUA
Plate 1	J20	M-013879-00	D-013879-01	TRUB2	26995	NM_015679	7661555	GAAAUCGGCCUGGAACUAA
Plate 1	J20	M-013879-00	D-013879-02	TRUB2	26995	NM_015679	7661555	GCUGAUAACUGGCAUCCGA
Plate 1	J20	M-013879-00	D-013879-03	TRUB2	26995	NM_015679	7661555	GGGCAAAGCUACAGAUGAC
Plate 1	J20	M-013879-00	D-013879-04	TRUB2	26995	NM_015679	7661555	GUACAAUGCUCAUCUUACC
Plate 1	J21	M-015026-00	D-015026-01	SERAC1	84947	NM_032861	40254994	GCAACGAACUUCUUAGGAA
Plate 1	J21	M-015026-00	D-015026-02	SERAC1	84947	NM_032861	40254994	CGAACAAGUCAGCCCAUUA
Plate 1	J21	M-015026-00	D-015026-03	SERAC1	84947	NM_032861	40254994	UACAUUGGCAGCAUGAUUA
Plate 1	J21	M-015026-00	D-015026-04	SERAC1	84947	NM_032861	40254994	CCAGCGUACUUUACAAUUC
Plate 1	J22	M-006417-02	D-006417-04	HSP90B1	7184	NM_003299	4507676	GAACACGUCUUGCUAAACU
Plate 1	J22	M-006417-02	D-006417-05	HSP90B1	7184	NM_003299	4507676	GGACGGGGAACGACAAUUA
Plate 1	J22	M-006417-02	D-006417-06	HSP90B1	7184	NM_003299	4507676	GAAGAUGGCCAGUCAACUU
Plate 1	J22	M-006417-02	D-006417-07	HSP90B1	7184	NM_003299	4507676	GCGAUUACAUUAAGCUCUA
Plate 1	J23	M-018304-01	D-018304-01	FAM171B	165215	NM_177454	116875847	GUAGAAAGCUCGAGAGGGA
Plate 1	J23	M-018304-01	D-018304-02	FAM171B	165215	NM_177454	116875847	GAAAGGGACAGUUAGUCUA
Plate 1	J23	M-018304-01	D-018304-03	FAM171B	165215	NM_177454	116875847	CAACGUUACUGGCUAUCUU
Plate 1	J23	M-018304-01	D-018304-04	FAM171B	165215	NM_177454	116875847	CAUUUAAUCUGGACAUAUG
Plate 1	K02	M-014885-02	D-014885-01	APOPT1	84334	NM_032374	190341101	GGAACAAGCUUAAACAGAA
Plate 1	K02	M-014885-02	D-014885-03	APOPT1	84334	NM_032374	190341101	GCGGACUUCUACAAGGAAU
Plate 1	K02	M-014885-02	D-014885-04	APOPT1	84334	NM_032374	190341101	GAGAUUGGUACAAGCGCAA
Plate 1	K02	M-014885-02	D-014885-22	APOPT1	84334	NM_032374	190341101	UUUCCUGUGUUUCGAAUUA
Plate 1	K03	M-032570-01	D-032570-17	KLHL29	114818	XM_001134449	113412893	CCAGCAACGCAGAGCGAAA
Plate 1	K03	M-032570-01	D-032570-18	KLHL29	114818	XM_001134449	113412893	GCAAUAGAGUUUCACGUAU
Plate 1	K03	M-032570-01	D-032570-19	KLHL29	114818	XM_001134449	113412893	UGAACGAGGCCAAACGCUA
Plate 1	K03	M-032570-01	D-032570-20	KLHL29	114818	XM_001134449	113412893	CCAUAGCCGCUUCGAAAGA
Plate 1	K04	M-020769-00	D-020769-01	TM9SF4	9777	NM_014742	41281478	GGAAGGACAUUGCCAACUA
Plate 1	K04	M-020769-00	D-020769-02	TM9SF4	9777	NM_014742	41281478	GCAUUCAGCUGUUCUGUAU
Plate 1	K04	M-020769-00	D-020769-03	TM9SF4	9777	NM_014742	41281478	GAACGAUCCCGUAGAAAUC
Plate 1	K04	M-020769-00	D-020769-04	TM9SF4	9777	NM_014742	41281478	GGUGGUACAUGAACCGAUU
Plate 1	K05	M-031797-01	D-031797-01	FAM73A	374986	NM_198549	142380181	AAGGUGCGCUAUUCAAGUA
Plate 1	K05	M-031797-01	D-031797-02	FAM73A	374986	NM_198549	142380181	UAGCUGCGCUUGUGGCAAU
Plate 1	K05	M-031797-01	D-031797-03	FAM73A	374986	NM_198549	142380181	UAAUGGGUAUGGAAUUGUU
Plate 1	K05	M-031797-01	D-031797-04	FAM73A	374986	NM_198549	142380181	CGAGACACCUUGAGCAUCG
Plate 1	K06	M-008656-01	D-008656-01	DHRS3	9249	NM_004753	62988332	UCGAGGAGAUCCACAAAUU
Plate 1	K06	M-008656-01	D-008656-02	DHRS3	9249	NM_004753	62988332	GAUGUUCCCUCUACAGAUG
Plate 1	K06	M-008656-01	D-008656-03	DHRS3	9249	NM_004753	62988332	GACAAUGCAUGCCCUCGUU
Plate 1	K06	M-008656-01	D-008656-04	DHRS3	9249	NM_004753	62988332	GAACCUACACCUGCAUGAA
Plate 1	K07	M-013863-01	D-013863-01	MACROD1	28992	NM_014067	13569839	GAACAUUACUUCUGCAAGG
Plate 1	K07	M-013863-01	D-013863-02	MACROD1	28992	NM_014067	13569839	GUGGACGGCUGCAUUCAUC
Plate 1	K07	M-013863-01	D-013863-03	MACROD1	28992	NM_014067	13569839	CCACCGGCGUGUUUGGCUA
Plate 1	K07	M-013863-01	D-013863-17	MACROD1	28992	NM_014067	13569839	UGAAGAAGAUCCCGACAUG
Plate 1	K08	M-011585-01	D-011585-01	ARL2	402	NM_001667	148612884	GAGCAACCCUCCUCAUCUU
Plate 1	K08	M-011585-01	D-011585-02	ARL2	402	NM_001667	148612884	CAACCAUCCUGAAGAAGUU
Plate 1	K08	M-011585-01	D-011585-03	ARL2	402	NM_001667	148612884	UCGACUGGCUCCUGGAUGA
Plate 1	K08	M-011585-01	D-011585-04	ARL2	402	NM_001667	148612884	UGGCGGAACUACUUUGAGA
Plate 1	K09	M-018730-00	D-018730-01	RSPH3	83861	NM_031924	31543558	AGAAAUUGCUGAUCGCAUA
Plate 1	K09	M-018730-00	D-018730-02	RSPH3	83861	NM_031924	31543558	CCAGUCAGCGUGAGUAUGA
Plate 1	K09	M-018730-00	D-018730-03	RSPH3	83861	NM_031924	31543558	GAGCAUUUGCACAGCGUUA
Plate 1	K09	M-018730-00	D-018730-04	RSPH3	83861	NM_031924	31543558	GUAAUUCGAGGUAACACUU
Plate 1	K10	M-009573-00	D-009573-01	DHRS7	51635	NM_016029	7706317	GAACAGAACUUGCCACAUA
Plate 1	K10	M-009573-00	D-009573-02	DHRS7	51635	NM_016029	7706317	GAAAGAAGUUUGGAUCUCA
Plate 1	K10	M-009573-00	D-009573-03	DHRS7	51635	NM_016029	7706317	GAAGAUGCCUAGAGAAUGG
Plate 1	K10	M-009573-00	D-009573-04	DHRS7	51635	NM_016029	7706317	CAACCUUUCUUGUUAGUAA
Plate 1	K11	M-010338-00	D-010338-01	PRDX1	5052	NM_002574	32455267	GAACAUUCCUUUGGUAUCA
Plate 1	K11	M-010338-00	D-010338-02	PRDX1	5052	NM_002574	32455267	AAACUCAACUGCCAAGUGA
Plate 1	K11	M-010338-00	D-010338-03	PRDX1	5052	NM_002574	32455267	GUAAAUGACCUCCCUGUUG
Plate 1	K11	M-010338-00	D-010338-04	PRDX1	5052	NM_002574	32455267	GGAGAUCAUUGCUUUCAGU
Plate 1	K12	M-006241-02	D-006241-01	KCNJ11	3767	NM_000525	62388887	GCAACGUGGCCCACAAGAA
Plate 1	K12	M-006241-02	D-006241-02	KCNJ11	3767	NM_000525	62388887	CGCAAGAGCAUGAUCAUCA
Plate 1	K12	M-006241-02	D-006241-03	KCNJ11	3767	NM_000525	62388887	ACAUGCAGGUGGUACGCAA
Plate 1	K12	M-006241-02	D-006241-04	KCNJ11	3767	NM_000525	62388887	GACGUUACUCUGUGGACUA
Plate 1	K13	M-013623-00	D-013623-01	MRPS11	64963	NM_022839	16554608	GCAGAAAGUUGAACAGAAC
Plate 1	K13	M-013623-00	D-013623-02	MRPS11	64963	NM_022839	16554608	GCACAGGCAUCGCAGCACA
Plate 1	K13	M-013623-00	D-013623-03	MRPS11	64963	NM_022839	16554608	ACAGAGGGAUUUCGGAAUG
Plate 1	K13	M-013623-00	D-013623-04	MRPS11	64963	NM_022839	16554608	CAUCCGAGUUGUGGUGAAA
Plate 1	K14	M-016853-01	D-016853-01	USP54	159195	NM_152586	124001557	GAUAGAAGUUUGUCAGGUA
Plate 1	K14	M-016853-01	D-016853-02	USP54	159195	NM_152586	124001557	GAAUUUACGUCGCAUCUCA
Plate 1	K14	M-016853-01	D-016853-04	USP54	159195	NM_152586	124001557	GGGAAGAGUCCACUGAACA
Plate 1	K14	M-016853-01	D-016853-17	USP54	159195	NM_152586	124001557	GGUCACUGAUAGAGCGCAA
Plate 1	K15	M-009907-02	D-009907-01	FAAH	2166	NM_001441	4557574	GUGCAGAAGUUACACAGUA
Plate 1	K15	M-009907-02	D-009907-02	FAAH	2166	NM_001441	4557574	GAAGGGCUGUGUCUAUGGA
Plate 1	K15	M-009907-02	D-009907-05	FAAH	2166	NM_001441	4557574	ACUAUGAGACUGACAACUA
Plate 1	K15	M-009907-02	D-009907-18	FAAH	2166	NM_001441	4557574	GAUCGAGGUGUACCGCAAA
Plate 1	K16	M-021398-00	D-021398-01	SDHAF3	57001	NM_020186	9910179	CCAAUAGGCAAUUUAGUAU
Plate 1	K16	M-021398-00	D-021398-02	SDHAF3	57001	NM_020186	9910179	GACGAAUUUAGGAGACAUA
Plate 1	K16	M-021398-00	D-021398-03	SDHAF3	57001	NM_020186	9910179	CUGACGAGGCACAGCGUUU
Plate 1	K16	M-021398-00	D-021398-04	SDHAF3	57001	NM_020186	9910179	CGUUAUUGCAACAGGCUAA
Plate 1	K17	M-016667-01	D-016667-01	PUSL1	126789	NM_153339	23503258	GAGCCAGUCUUUCCUGUAU
Plate 1	K17	M-016667-01	D-016667-02	PUSL1	126789	NM_153339	23503258	GAACGCAACCUAUGCUGGA
Plate 1	K17	M-016667-01	D-016667-03	PUSL1	126789	NM_153339	23503258	GUACGUGGGCACCGACUUU
Plate 1	K17	M-016667-01	D-016667-04	PUSL1	126789	NM_153339	23503258	UGAAGACGAUUCUGGAGAG
Plate 1	K18	M-013182-01	D-013182-01	MRPL27	51264	NM_016504	22547127	GAAGGUCACUAUGUUCAUG
Plate 1	K18	M-013182-01	D-013182-17	MRPL27	51264	NM_016504	22547127	GGUGUUGGGAAGAAUAAAU
Plate 1	K18	M-013182-01	D-013182-18	MRPL27	51264	NM_016504	22547127	AUAAAGUGAGCCAGCGUCA
Plate 1	K18	M-013182-01	D-013182-19	MRPL27	51264	NM_016504	22547127	CUGUUGAGGCCAUCGGACA
Plate 1	K19	M-003228-02	D-003228-05	CDC25C	995	NM_022809	125625348	GAGCAGAAGUGGCCUAUAU
Plate 1	K19	M-003228-02	D-003228-06	CDC25C	995	NM_022809	125625348	CAGAAGAGAUUUCAGAUGA
Plate 1	K19	M-003228-02	D-003228-07	CDC25C	995	NM_022809	125625348	CCAGGGAGCCUUAAACUUA
Plate 1	K19	M-003228-02	D-003228-08	CDC25C	995	NM_022809	125625348	GAAACUUGGUGGACAGUGA
Plate 1	K20	M-009876-00	D-009876-01	SCP2	6342	NM_002979	19923232	UAAAGAAGCUGCAAGAAAA
Plate 1	K20	M-009876-00	D-009876-02	SCP2	6342	NM_002979	19923232	CAACAUGGGUCUCGCUAUG
Plate 1	K20	M-009876-00	D-009876-03	SCP2	6342	NM_002979	19923232	GAACCAUUCCCACUGAUAA
Plate 1	K20	M-009876-00	D-009876-04	SCP2	6342	NM_002979	19923232	GAAUGUGUCUUGGCUCUUG
Plate 1	K21	M-023925-01	D-023925-01	PDHA2	5161	NM_005390	134031963	UAAGAGGGAUCCUAUAAUA
Plate 1	K21	M-023925-01	D-023925-02	PDHA2	5161	NM_005390	134031963	GAUGAGAUCUGUUUGACUU
Plate 1	K21	M-023925-01	D-023925-04	PDHA2	5161	NM_005390	134031963	GCUCAUGGUGUGUGCUAUA
Plate 1	K21	M-023925-01	D-023925-17	PDHA2	5161	NM_005390	134031963	CAGAAAUUCAUUCGCGGUU
Plate 1	K22	M-025119-01	D-025119-01	RNF144B	255488	NM_182757	50284695	CAGCUUGCCUGAAACAGUA
Plate 1	K22	M-025119-01	D-025119-02	RNF144B	255488	NM_182757	50284695	AAGCUGAGAUUGCCUGUUU
Plate 1	K22	M-025119-01	D-025119-03	RNF144B	255488	NM_182757	50284695	GUAGAGACAGUCAGCCUAU
Plate 1	K22	M-025119-01	D-025119-04	RNF144B	255488	NM_182757	50284695	GGGUUUAUAUCGAACGCAA
Plate 1	K23	M-013606-01	D-013606-01	FBXO7	25793	NM_001033024	74229028	GACCAACACUUCCCUAUGU
Plate 1	K23	M-013606-01	D-013606-02	FBXO7	25793	NM_001033024	74229028	GGAAUGACGACAGUAUGUU
Plate 1	K23	M-013606-01	D-013606-03	FBXO7	25793	NM_001033024	74229028	CCGAAAGGGCGGUUUGUGA
Plate 1	K23	M-013606-01	D-013606-17	FBXO7	25793	NM_001033024	74229028	GGAACUGAAACUACGGAUC
Plate 1	L02	D-001206-14	D-001210-02	siGENOME Non-targeting Control	0		0	UAAGGCUAUGAAGAGAUAC
Plate 1	L02	D-001206-14	D-001210-03	siGENOME Non-targeting Control	0		0	AUGUAUUGGCCUGUAUUAG
Plate 1	L02	D-001206-14	D-001210-04	siGENOME Non-targeting Control	0		0	AUGAACGUGAAUUGCUCAA
Plate 1	L02	D-001206-14	D-001210-05	siGENOME Non-targeting Control	0		0	UGGUUUACAUGUCGACUAA
Plate 1	L03	M-015635-00	D-015635-01	PUS10	150962	NM_144709	21389306	GGGAAGAGAUGAUAUAGUU
Plate 1	L03	M-015635-00	D-015635-02	PUS10	150962	NM_144709	21389306	GGUGAAUCCUCAUAGAGUA
Plate 1	L03	M-015635-00	D-015635-03	PUS10	150962	NM_144709	21389306	GCUCAAUACUGGUACUUGU
Plate 1	L03	M-015635-00	D-015635-04	PUS10	150962	NM_144709	21389306	CGAUAUGCCCAGAUUGUUU
Plate 1	L04	M-016098-02	D-016098-01	NDUFB11	54539	NM_019056	142371100	GAACAUGCGACUUGUCUUC
Plate 1	L04	M-016098-02	D-016098-02	NDUFB11	54539	NM_019056	142371100	CGGCUGGGCUGUUUGGUUU
Plate 1	L04	M-016098-02	D-016098-03	NDUFB11	54539	NM_019056	142371100	GGGAUGGGAUGAAAGAGUG
Plate 1	L04	M-016098-02	D-016098-04	NDUFB11	54539	NM_019056	142371100	GACGAAAACUUGUAUGAGA
Plate 1	L05	M-018139-01	D-018139-01	YRDC	79693	NM_024640	58761509	CGGAAAGUUUGGCAUCAUU
Plate 1	L05	M-018139-01	D-018139-02	YRDC	79693	NM_024640	58761509	UGGCCGACGUCUACAGAUA
Plate 1	L05	M-018139-01	D-018139-03	YRDC	79693	NM_024640	58761509	CAGGAUCUCUGGCCUCAGU
Plate 1	L05	M-018139-01	D-018139-04	YRDC	79693	NM_024640	58761509	GCUGUGCCCUGGAAAGUAC
Plate 1	L06	M-009226-01	D-009226-01	HCCS	3052	NM_005333	62751774	GGAAUGCAAUGUUAAAGAA
Plate 1	L06	M-009226-01	D-009226-02	HCCS	3052	NM_005333	62751774	GGACAGAAGUUAGAUAUGU
Plate 1	L06	M-009226-01	D-009226-03	HCCS	3052	NM_005333	62751774	GAAAGGCUGUCCAGUGAAU
Plate 1	L06	M-009226-01	D-009226-04	HCCS	3052	NM_005333	62751774	GGAAGGAGAUUUUGAAGUG
Plate 1	L07	M-016977-00	D-016977-01	PARS2	25973	NM_152268	34303925	GCAAAGAGCUGCUAAGACU
Plate 1	L07	M-016977-00	D-016977-02	PARS2	25973	NM_152268	34303925	GGAAACAGACUGAAAGAUG
Plate 1	L07	M-016977-00	D-016977-03	PARS2	25973	NM_152268	34303925	GAUAAUCGCUGGCAAGAGG
Plate 1	L07	M-016977-00	D-016977-04	PARS2	25973	NM_152268	34303925	CACCAAAGAUGGAGUCAUG
Plate 1	L08	M-017564-00	D-017564-01	MRPL20	55052	NM_017971	26638656	GGAAAGUCCUAGCGGAUCU
Plate 1	L08	M-017564-00	D-017564-02	MRPL20	55052	NM_017971	26638656	GGAAUUUAGUUAAGUGCCA
Plate 1	L08	M-017564-00	D-017564-03	MRPL20	55052	NM_017971	26638656	GAGGCGACACGAAGGAUUU
Plate 1	L08	M-017564-00	D-017564-04	MRPL20	55052	NM_017971	26638656	CCUCUGGAUUAAUCGAAUU
Plate 1	L09	M-008329-02	D-008329-01	CYP11A1	1583	NM_000781	153218645	GUAAAUGACUUGGUUCUUC
Plate 1	L09	M-008329-02	D-008329-03	CYP11A1	1583	NM_000781	153218645	GAAGUGUUCACCACGAUUA
Plate 1	L09	M-008329-02	D-008329-19	CYP11A1	1583	NM_000781	153218645	UGUAUGAGAUGGCACGCAA
Plate 1	L09	M-008329-02	D-008329-20	CYP11A1	1583	NM_000781	153218645	GUGAUGACCUGUUCCGCUU
Plate 1	L10	M-015277-00	D-015277-01	PABPC5	140886	NM_080832	18201887	GAAUAUGGGCCAACUGAGA
Plate 1	L10	M-015277-00	D-015277-02	PABPC5	140886	NM_080832	18201887	GUGCUAGACUUGCAUGGAA
Plate 1	L10	M-015277-00	D-015277-03	PABPC5	140886	NM_080832	18201887	GGGUGCCUAUCUAUAUUAA
Plate 1	L10	M-015277-00	D-015277-04	PABPC5	140886	NM_080832	18201887	CAACAACCGCCAGGUGUAU
Plate 1	L11	M-008878-00	D-008878-01	KYAT1	883	NM_004059	11038631	UCAAGUGGAUGAUCAAGAA
Plate 1	L11	M-008878-00	D-008878-02	KYAT1	883	NM_004059	11038631	CGAAGAUCCUGGCAAGUUU
Plate 1	L11	M-008878-00	D-008878-03	KYAT1	883	NM_004059	11038631	UCACAGACAUCUCAGACUU
Plate 1	L11	M-008878-00	D-008878-04	KYAT1	883	NM_004059	11038631	GCUACGAGCCCAUGACAAU
Plate 1	L12	M-018689-00	D-018689-01	MARC2	54996	NM_017898	31542712	GAGAAUAACUGCCUGAUCU
Plate 1	L12	M-018689-00	D-018689-02	MARC2	54996	NM_017898	31542712	GAUCUAUUAUUCAGUGGAA
Plate 1	L12	M-018689-00	D-018689-03	MARC2	54996	NM_017898	31542712	AAACUGAAGCGUAUAGAUU
Plate 1	L12	M-018689-00	D-018689-04	MARC2	54996	NM_017898	31542712	CCUAAUUGGUAGUGUAGAA
Plate 1	L13	M-009291-02	D-009291-01	OTC	5009	NM_000531	156631003	CAGCAGAUCUGAAAUUUAG
Plate 1	L13	M-009291-02	D-009291-05	OTC	5009	NM_000531	156631003	AGUAUUGGCUCGAGUGUAU
Plate 1	L13	M-009291-02	D-009291-18	OTC	5009	NM_000531	156631003	CAUGAUGAGCGCAGCGAAA
Plate 1	L13	M-009291-02	D-009291-19	OTC	5009	NM_000531	156631003	UGGUAUGGGUGAACCGUAU
Plate 1	L14	M-009843-02	D-009843-01	GPD2	2820	NM_000408	133908615	UGAAUGAAGUGCGUAAUUA
Plate 1	L14	M-009843-02	D-009843-02	GPD2	2820	NM_000408	133908615	GAACCUGGCCUAUGUUAAA
Plate 1	L14	M-009843-02	D-009843-03	GPD2	2820	NM_000408	133908615	GAUAUGAUUUCACGUCGUA
Plate 1	L14	M-009843-02	D-009843-05	GPD2	2820	NM_000408	133908615	GAGAGUGGCCUUAUUACUA
Plate 1	L15	M-015000-01	D-015000-01	RPUSD4	84881	NM_032795	14249469	GUUUAGAGAUGCCAAAUGA
Plate 1	L15	M-015000-01	D-015000-02	RPUSD4	84881	NM_032795	14249469	GCGGAGAGUGCAAGAAAUA
Plate 1	L15	M-015000-01	D-015000-03	RPUSD4	84881	NM_032795	14249469	CAAGGAAACCACAGGUGUA
Plate 1	L15	M-015000-01	D-015000-04	RPUSD4	84881	NM_032795	14249469	UCAAUAAGCCCUACGGUCU
Plate 1	L16	M-017210-00	D-017210-01	NDUFB6	4712	NM_002493	33519470	GAAGUAAUUCCACCAAUGA
Plate 1	L16	M-017210-00	D-017210-02	NDUFB6	4712	NM_002493	33519470	GAGAAUAAAUCCCCUUGGA
Plate 1	L16	M-017210-00	D-017210-03	NDUFB6	4712	NM_002493	33519470	GUACACUCCGGAUGAGAAA
Plate 1	L16	M-017210-00	D-017210-04	NDUFB6	4712	NM_002493	33519470	GGCGAUGGCUGAAGGACCA
Plate 1	L17	M-015938-00	D-015938-01	MIEF1	54471	NM_019008	42766427	GCAAGCUGCUGUGGACAUA
Plate 1	L17	M-015938-00	D-015938-02	MIEF1	54471	NM_019008	42766427	GGUCAUGUAUUCCUGGUGA
Plate 1	L17	M-015938-00	D-015938-03	MIEF1	54471	NM_019008	42766427	GAACUUAUUUGCAGAGCUC
Plate 1	L17	M-015938-00	D-015938-04	MIEF1	54471	NM_019008	42766427	GAAAUAGACGAAUUAGGAU
Plate 1	L18	M-009329-01	D-009329-01	ACAA1	30	NM_001607	6598316	GAGAUUGCCUGAUUCCUAU
Plate 1	L18	M-009329-01	D-009329-02	ACAA1	30	NM_001607	6598316	GGGAUAACCUCUGAGAAUG
Plate 1	L18	M-009329-01	D-009329-04	ACAA1	30	NM_001607	6598316	CCACCACGGUCCAUGAUGA
Plate 1	L18	M-009329-01	D-009329-17	ACAA1	30	NM_001607	6598316	GAAAUAUUACUUCGCGCUU
Plate 1	L19	M-031899-02	D-031899-01	IER5L	389792	NM_203434	148727369	ACAAGAACCUCCUGGUGUC
Plate 1	L19	M-031899-02	D-031899-02	IER5L	389792	NM_203434	148727369	CGUCCAACAUCUCAAACUU
Plate 1	L19	M-031899-02	D-031899-04	IER5L	389792	NM_203434	148727369	GCACCAGCACCUAGCGUAC
Plate 1	L19	M-031899-02	D-031899-14	IER5L	389792	NM_203434	148727369	AUUGUAUAUCACCGGGUAA
Plate 1	L20	M-020322-01	D-020322-01	SDR39U1	56948	NM_020195	116812629	UAAAGGAAAUUGUAGCCUA
Plate 1	L20	M-020322-01	D-020322-02	SDR39U1	56948	NM_020195	116812629	UCACAGGUGUAGCUUACUA
Plate 1	L20	M-020322-01	D-020322-04	SDR39U1	56948	NM_020195	116812629	CGCCACUAAUGCUGAGUUU
Plate 1	L20	M-020322-01	D-020322-17	SDR39U1	56948	NM_020195	116812629	UGACGUUGGUCUCCCGAAA
Plate 1	L21	M-032333-01	D-032333-01	C8orf82	414919	NM_001001795	49169840	GCGAGUAUUUCUACUACGU
Plate 1	L21	M-032333-01	D-032333-03	C8orf82	414919	NM_001001795	49169840	UUUCCUGGAUGAUUCCAAA
Plate 1	L21	M-032333-01	D-032333-04	C8orf82	414919	NM_001001795	49169840	UCAAAGACCCGCAGUUCCU
Plate 1	L21	M-032333-01	D-032333-17	C8orf82	414919	NM_001001795	49169840	AGUGACAGUCGUCGCGGAA
Plate 1	L22	M-016428-01	D-016428-01	RPIA	22934	NM_144563	94536841	GGAAGUGGUUCUACAAUUG
Plate 1	L22	M-016428-01	D-016428-02	RPIA	22934	NM_144563	94536841	GCGAAUAGCUGAAAGGGUG
Plate 1	L22	M-016428-01	D-016428-03	RPIA	22934	NM_144563	94536841	GCUAGUCGCUUCAUCGUGA
Plate 1	L22	M-016428-01	D-016428-04	RPIA	22934	NM_144563	94536841	CAAAUGGAGUGAAGUGAAU
Plate 1	L23	D-001206-14	D-001210-02	siGENOME Non-targeting Control	0		0	UAAGGCUAUGAAGAGAUAC
Plate 1	L23	D-001206-14	D-001210-03	siGENOME Non-targeting Control	0		0	AUGUAUUGGCCUGUAUUAG
Plate 1	L23	D-001206-14	D-001210-04	siGENOME Non-targeting Control	0		0	AUGAACGUGAAUUGCUCAA
Plate 1	L23	D-001206-14	D-001210-05	siGENOME Non-targeting Control	0		0	UGGUUUACAUGUCGACUAA
Plate 1	M02	M-006103-01	D-006103-02	YME1L1	10730	NM_014263	21327683	GAAAUUAUAGCUCGAGGUA
Plate 1	M02	M-006103-01	D-006103-03	YME1L1	10730	NM_014263	21327683	GUUAUGACCUACAGUGAUA
Plate 1	M02	M-006103-01	D-006103-04	YME1L1	10730	NM_014263	21327683	GAACCAGGCUGCAUUAAAA
Plate 1	M02	M-006103-01	D-006103-05	YME1L1	10730	NM_014263	21327683	GAAUGCUCCUUGUGUUAUA
Plate 1	M03	M-009913-01	D-009913-01	TXNDC12	51060	NM_015913	23943808	UCAGAACUCUCCCAUAAUU
Plate 1	M03	M-009913-01	D-009913-02	TXNDC12	51060	NM_015913	23943808	GAAGAGGAACCCAAAGAUG
Plate 1	M03	M-009913-01	D-009913-03	TXNDC12	51060	NM_015913	23943808	GGACAUAAUGGGCUUGGAA
Plate 1	M03	M-009913-01	D-009913-04	TXNDC12	51060	NM_015913	23943808	GCCCAAAUUUGCAGAAUCU
Plate 1	M04	M-003690-01	D-003690-01	P4HB	5034	NM_000918	121256637	ACAGGACGGUCAUUGAUUA
Plate 1	M04	M-003690-01	D-003690-02	P4HB	5034	NM_000918	121256637	GGACGGUCAUUGAUUACAA
Plate 1	M04	M-003690-01	D-003690-03	P4HB	5034	NM_000918	121256637	CCAAGAGUGUGUCUGACUA
Plate 1	M04	M-003690-01	D-003690-04	P4HB	5034	NM_000918	121256637	CAGAGAGGAUCACAGAGUU
Plate 1	M05	M-012517-01	D-012517-01	UQCRQ	27089	NM_014402	98986462	GGAUGACGGUUCCCUGUCU
Plate 1	M05	M-012517-01	D-012517-02	UQCRQ	27089	NM_014402	98986462	CCGCACGUCUUCACUAAAG
Plate 1	M05	M-012517-01	D-012517-03	UQCRQ	27089	NM_014402	98986462	CUGAAGAGUUCGAGAGAUC
Plate 1	M05	M-012517-01	D-012517-04	UQCRQ	27089	NM_014402	98986462	CGGCAUGUGAUCAGCUACA
Plate 1	M06	M-009483-01	D-009483-01	PGS1	9489	NM_024419	84508630	GAAGAACUCCCGCACAAUG
Plate 1	M06	M-009483-01	D-009483-02	PGS1	9489	NM_024419	84508630	AAGCAAAGUUUCCUUCAAA
Plate 1	M06	M-009483-01	D-009483-04	PGS1	9489	NM_024419	84508630	GGAGAUUGCCGACUUCUUC
Plate 1	M06	M-009483-01	D-009483-13	PGS1	9489	NM_024419	84508630	CCAAGAGGCGGGUCGUGAU
Plate 1	M07	M-010007-01	D-010007-04	LYPLA1	10434	NM_006330	20302148	CAGCCAAUGUGACCUUUAA
Plate 1	M07	M-010007-01	D-010007-17	LYPLA1	10434	NM_006330	20302148	AGUCAGAACCCUAUACCAU
Plate 1	M07	M-010007-01	D-010007-18	LYPLA1	10434	NM_006330	20302148	GUAGUAGAGUGUAAACCUU
Plate 1	M07	M-010007-01	D-010007-19	LYPLA1	10434	NM_006330	20302148	CCUUCAUGGUUUGAUAUUA
Plate 1	M08	M-003694-01	D-003694-01	PSAP	5660	NM_002778	110224477	GGAGAUCCUUGUUUACUUG
Plate 1	M08	M-003694-01	D-003694-02	PSAP	5660	NM_002778	110224477	GCUCGAAGCUGCCGAAGUC
Plate 1	M08	M-003694-01	D-003694-03	PSAP	5660	NM_002778	110224477	UGACCAAGCUGAUUGACAA
Plate 1	M08	M-003694-01	D-003694-04	PSAP	5660	NM_002778	110224477	CAAAGUGGCCUCCAAGAAU
Plate 1	M09	M-012363-00	D-012363-01	ANXA10	11199	NM_007193	48762936	GCACAAAGGAUGAUGAUUG
Plate 1	M09	M-012363-00	D-012363-02	ANXA10	11199	NM_007193	48762936	ACAAAGACAUGCUGAUCAA
Plate 1	M09	M-012363-00	D-012363-03	ANXA10	11199	NM_007193	48762936	GAAUUGCCUCAUUGAAAUA
Plate 1	M09	M-012363-00	D-012363-04	ANXA10	11199	NM_007193	48762936	GAGACUAUGUGCAAGGAAC
Plate 1	M10	M-011067-01	D-011067-01	KRT5	3852	NM_000424	119395753	GGUAGCAGCUCCAGCGUCA
Plate 1	M10	M-011067-01	D-011067-02	KRT5	3852	NM_000424	119395753	GAAAUCAACAAGCGUACCA
Plate 1	M10	M-011067-01	D-011067-03	KRT5	3852	NM_000424	119395753	GCAGAACGCCAUUGCGGAU
Plate 1	M10	M-011067-01	D-011067-04	KRT5	3852	NM_000424	119395753	CAGACUCAGUGGAGAAGGA
Plate 1	M11	M-021694-01	D-021694-01	VWA8	23078	NM_001009814	57863272	CAACAAAUGUCACGUGUAU
Plate 1	M11	M-021694-01	D-021694-03	VWA8	23078	NM_001009814	57863272	GCAGUAAAGUUGGGUCAUA
Plate 1	M11	M-021694-01	D-021694-17	VWA8	23078	NM_001009814	57863272	CCAAACGGGAGGUCGAAUA
Plate 1	M11	M-021694-01	D-021694-18	VWA8	23078	NM_001009814	57863272	UGGAAAAUUGUCCGAGUUA
Plate 1	M12	M-004044-00	D-004044-01	ALDH6A1	4329	NM_005589	25777737	GACCAACCAUCAUCUCGAA
Plate 1	M12	M-004044-00	D-004044-02	ALDH6A1	4329	NM_005589	25777737	CAACCAUCAUCUCGAAUGU
Plate 1	M12	M-004044-00	D-004044-03	ALDH6A1	4329	NM_005589	25777737	CUGCAUGGCUCUUUCAACA
Plate 1	M12	M-004044-00	D-004044-04	ALDH6A1	4329	NM_005589	25777737	AGUGACAAAUGGAUCGAUA
Plate 1	M13	M-010344-01	D-010344-01	FEN1	2237	NM_004111	19718776	UCACUAAGCAGCACAAUGA
Plate 1	M13	M-010344-01	D-010344-02	FEN1	2237	NM_004111	19718776	AGAAUGACAUCAAGAGCUA
Plate 1	M13	M-010344-01	D-010344-03	FEN1	2237	NM_004111	19718776	GGGCAUCCCUUAUCUUGAU
Plate 1	M13	M-010344-01	D-010344-05	FEN1	2237	NM_004111	19718776	CCCAAGGGAUCCACUAAGA
Plate 1	M14	M-181831-01	D-181831-06	FAM189A1	23359	NM_015307	166795251	CCACAGAAAGCUCGCUACA
Plate 1	M14	M-181831-01	D-181831-07	FAM189A1	23359	NM_015307	166795251	CGUAACAACAAGUGCCGAU
Plate 1	M14	M-181831-01	D-181831-13	FAM189A1	23359	NM_015307	166795251	CAGCAAGGCCUAUGCGGAU
Plate 1	M14	M-181831-01	D-181831-14	FAM189A1	23359	NM_015307	166795251	UUACAAACCCACACGAGAA
Plate 1	M15	M-017819-01	D-017819-01	NSUN3	63899	NM_022072	142345779	UCAGUGAAGUGUUACCUUA
Plate 1	M15	M-017819-01	D-017819-02	NSUN3	63899	NM_022072	142345779	AGAUAGAGCUGUUAAGGUC
Plate 1	M15	M-017819-01	D-017819-03	NSUN3	63899	NM_022072	142345779	UAUGAUAGUCUGAGAUUGA
Plate 1	M15	M-017819-01	D-017819-04	NSUN3	63899	NM_022072	142345779	CCCAAUGUAUGUAGCCAAA
Plate 1	M16	M-021225-01	D-021225-01	GDAP1	54332	NM_001040875	108773798	GCAACUACAAGGAUUCGUA
Plate 1	M16	M-021225-01	D-021225-03	GDAP1	54332	NM_001040875	108773798	GGUUAAUGCCUGAUAAAGA
Plate 1	M16	M-021225-01	D-021225-17	GDAP1	54332	NM_001040875	108773798	GGAAACGGAAAGCGACCAA
Plate 1	M16	M-021225-01	D-021225-18	GDAP1	54332	NM_001040875	108773798	GCAAAACAGAAACGACUUA
Plate 1	M17	M-012806-02	D-012806-03	MUTYH	4595	NM_001048174	115298653	UAUAUGGGCUGGCCUUGGA
Plate 1	M17	M-012806-02	D-012806-05	MUTYH	4595	NM_001048174	115298653	GAUCAACUACUAUACCGGA
Plate 1	M17	M-012806-02	D-012806-18	MUTYH	4595	NM_001048174	115298653	CAGAGCAGCUUCAGCGCAA
Plate 1	M17	M-012806-02	D-012806-19	MUTYH	4595	NM_001048174	115298653	CCAUCUAUUCAGAGACGUA
Plate 1	M18	M-015985-00	D-015985-01	SDHAF4	135154	NM_145267	46275838	GGAUUCCCAUUUAGAGAAA
Plate 1	M18	M-015985-00	D-015985-02	SDHAF4	135154	NM_145267	46275838	AGUCUGAACUUGUCAAACA
Plate 1	M18	M-015985-00	D-015985-03	SDHAF4	135154	NM_145267	46275838	CCCAGAACCUACCCGAUAU
Plate 1	M18	M-015985-00	D-015985-04	SDHAF4	135154	NM_145267	46275838	CUUAAGAAGCCGAAGUUAC
Plate 1	M19	M-007347-03	D-007347-01	SLC25A48	153328	NM_145282	223468575	UGUACAGGAGGGAGAGUAU
Plate 1	M19	M-007347-03	D-007347-02	SLC25A48	153328	NM_145282	223468575	GAUCGGAGGUGCAGCCAGU
Plate 1	M19	M-007347-03	D-007347-03	SLC25A48	153328	NM_145282	223468575	GGGAGAGUAUGUUCGGCUU
Plate 1	M19	M-007347-03	D-007347-23	SLC25A48	153328	NM_145282	223468575	UGGGAUGCCUCAUGAGUCA
Plate 1	M20	M-021148-00	D-021148-01	COA4	51287	NM_016565	46198303	GUGCAGGCGUUCAAGGAUU
Plate 1	M20	M-021148-00	D-021148-02	COA4	51287	NM_016565	46198303	CCCAACGGGUGAAGAAAGA
Plate 1	M20	M-021148-00	D-021148-03	COA4	51287	NM_016565	46198303	CAGCUGAUCUCCCGCUCUG
Plate 1	M20	M-021148-00	D-021148-04	COA4	51287	NM_016565	46198303	CAACCUCAGUCCCUCAAGG
Plate 1	M21	M-010522-01	D-010522-01	NBR1	4077	NM_005899	112382228	GGAGUGGAUUUACCAGUUA
Plate 1	M21	M-010522-01	D-010522-02	NBR1	4077	NM_005899	112382228	GAACGUAUACUUCCCAUUG
Plate 1	M21	M-010522-01	D-010522-03	NBR1	4077	NM_005899	112382228	GAAGAGCUAUGACCACUCA
Plate 1	M21	M-010522-01	D-010522-04	NBR1	4077	NM_005899	112382228	GAAGAGGUAUCCAUCAACA
Plate 1	M22	M-010188-01	D-010188-01	ZADH2	284273	NM_175907	51036599	AAAGGGCGCUUGAUAGUAA
Plate 1	M22	M-010188-01	D-010188-02	ZADH2	284273	NM_175907	51036599	GCGGAGACCUGGUUUGUGA
Plate 1	M22	M-010188-01	D-010188-03	ZADH2	284273	NM_175907	51036599	CAUCUGACAUCAACUAUUC
Plate 1	M22	M-010188-01	D-010188-04	ZADH2	284273	NM_175907	51036599	GAACCGAUUUGUUGGUGUU
Plate 1	M23	M-006103-01	D-006103-02	YME1L1	10730	NM_014263	21327683	GAAAUUAUAGCUCGAGGUA
Plate 1	M23	M-006103-01	D-006103-03	YME1L1	10730	NM_014263	21327683	GUUAUGACCUACAGUGAUA
Plate 1	M23	M-006103-01	D-006103-04	YME1L1	10730	NM_014263	21327683	GAACCAGGCUGCAUUAAAA
Plate 1	M23	M-006103-01	D-006103-05	YME1L1	10730	NM_014263	21327683	GAAUGCUCCUUGUGUUAUA
Plate 1	N02	M-005273-00	D-005273-01	OPA1	4976	NM_015560	18860828	GAACAGCUCUGAAAGCAUU
Plate 1	N02	M-005273-00	D-005273-02	OPA1	4976	NM_015560	18860828	GAAACUGAAUGGAAGAAUA
Plate 1	N02	M-005273-00	D-005273-03	OPA1	4976	NM_015560	18860828	AAAGAAGGCUGUACCGUUA
Plate 1	N02	M-005273-00	D-005273-04	OPA1	4976	NM_015560	18860828	AAACACAGCUCUGGAAUAA
Plate 1	N03	M-018412-01	D-018412-01	ECHDC3	79746	NM_024693	157694509	UGAAAUCUCUCCAAAGUGA
Plate 1	N03	M-018412-01	D-018412-02	ECHDC3	79746	NM_024693	157694509	CAAGAGCAGUGCCUAGAAA
Plate 1	N03	M-018412-01	D-018412-03	ECHDC3	79746	NM_024693	157694509	GCAACGAUCUGAAAGUCAU
Plate 1	N03	M-018412-01	D-018412-04	ECHDC3	79746	NM_024693	157694509	GCAUAAGGAACAUCGUCUU
Plate 1	N04	M-003175-03	D-003175-05	SRC	6714	NM_005417	38202215	GAGAACCUGGUGUGCAAAG
Plate 1	N04	M-003175-03	D-003175-06	SRC	6714	NM_005417	38202215	CGUCCAAGCCGCAGACUCA
Plate 1	N04	M-003175-03	D-003175-07	SRC	6714	NM_005417	38202215	CCUCAGGCAUGGCGUACGU
Plate 1	N04	M-003175-03	D-003175-12	SRC	6714	NM_005417	38202215	CCAAGGGCCUCAACGUGAA
Plate 1	N05	M-005211-00	D-005211-01	PPME1	51400	NM_016147	7706644	GGAAGGAAGUGAGUCUAUA
Plate 1	N05	M-005211-00	D-005211-02	PPME1	51400	NM_016147	7706644	CAUGGAAGAUGUAGAAGUA
Plate 1	N05	M-005211-00	D-005211-03	PPME1	51400	NM_016147	7706644	GAAUGAAACUGGCAAGGAU
Plate 1	N05	M-005211-00	D-005211-04	PPME1	51400	NM_016147	7706644	GGAUAAAGAUCUGACCAUU
Plate 1	N06	M-007544-00	D-007544-01	SLC35B3	51000	NM_015948	21361502	GAACAUAACAGUCCAGGAA
Plate 1	N06	M-007544-00	D-007544-02	SLC35B3	51000	NM_015948	21361502	GGAAAGCGUUAUAAUGUUG
Plate 1	N06	M-007544-00	D-007544-03	SLC35B3	51000	NM_015948	21361502	GACAUGCACUAGUGGAUUA
Plate 1	N06	M-007544-00	D-007544-04	SLC35B3	51000	NM_015948	21361502	GAUCUCAAGUUCAACAAUU
Plate 1	N07	M-008961-00	D-008961-01	CA5A	763	NM_001739	4502520	GAACAACUAUCGCCCACUU
Plate 1	N07	M-008961-00	D-008961-02	CA5A	763	NM_001739	4502520	GAAAACCACUACAGACUGA
Plate 1	N07	M-008961-00	D-008961-03	CA5A	763	NM_001739	4502520	GAAGGAGCCCGUUGAAGUG
Plate 1	N07	M-008961-00	D-008961-04	CA5A	763	NM_001739	4502520	GGACAUCUUGCCGGAAAUA
Plate 1	N08	M-010051-02	D-010051-02	SARDH	1757	NM_007101	21361377	GAACUACUCCGUCGUCUUC
Plate 1	N08	M-010051-02	D-010051-04	SARDH	1757	NM_007101	21361377	GGACAUGCAUGGCUAUGAC
Plate 1	N08	M-010051-02	D-010051-05	SARDH	1757	NM_007101	21361377	GGAGCGACCGGGAUGGUUU
Plate 1	N08	M-010051-02	D-010051-18	SARDH	1757	NM_007101	21361377	GAGAAAGGCUACCGGCACU
Plate 1	N09	M-013853-00	D-013853-01	NOL7	51406	NM_016167	15743546	GCACAAGCCUUCAUACAUA
Plate 1	N09	M-013853-00	D-013853-02	NOL7	51406	NM_016167	15743546	GAAAUGACUCCAAGAAAGU
Plate 1	N09	M-013853-00	D-013853-03	NOL7	51406	NM_016167	15743546	GACGGUGGAUGGUCAGAAA
Plate 1	N09	M-013853-00	D-013853-04	NOL7	51406	NM_016167	15743546	CUACUUGGCCGUAAGGCUA
Plate 1	N10	M-009724-00	D-009724-01	MLX	6945	NM_170607	38201610	CAGCAGGACUUCUCCAUUG
Plate 1	N10	M-009724-00	D-009724-02	MLX	6945	NM_170607	38201610	GCAAAGCCAUCGUUCUACA
Plate 1	N10	M-009724-00	D-009724-03	MLX	6945	NM_170607	38201610	CAUCAUGGAUUCCCUGUUC
Plate 1	N10	M-009724-00	D-009724-04	MLX	6945	NM_170607	38201610	GAUGUCACCGCCCUAAAGA
Plate 1	N11	M-013590-00	D-013590-01	COX4I2	84701	NM_032609	17999525	GCACAGAACUCAACGCUGA
Plate 1	N11	M-013590-00	D-013590-02	COX4I2	84701	NM_032609	17999525	UCGCAGCUCUGGUGAUUUG
Plate 1	N11	M-013590-00	D-013590-03	COX4I2	84701	NM_032609	17999525	GCAGCGGGUCUACGUAUUU
Plate 1	N11	M-013590-00	D-013590-04	COX4I2	84701	NM_032609	17999525	GAUGAACCGUCGCUCCAAU
Plate 1	N12	M-005689-00	D-005689-01	P2RY1	5028	NM_002563	28872741	GACAUGACCCUCAAUAUUU
Plate 1	N12	M-005689-00	D-005689-02	P2RY1	5028	NM_002563	28872741	GGAGAUACUUUCAGAAGGA
Plate 1	N12	M-005689-00	D-005689-03	P2RY1	5028	NM_002563	28872741	ACGAGUACCUGCGAAGUUA
Plate 1	N12	M-005689-00	D-005689-04	P2RY1	5028	NM_002563	28872741	AAAGAAGAAUGCGAUCUGU
Plate 1	N13	M-004034-02	D-004034-01	ENO1	2023	NM_001428	16507965	GAACGUCACAGAACAAGAG
Plate 1	N13	M-004034-02	D-004034-02	ENO1	2023	NM_001428	16507965	GAUAAGACUCGCUAUAUGG
Plate 1	N13	M-004034-02	D-004034-04	ENO1	2023	NM_001428	16507965	AAUGAUAAGACUCGCUAUA
Plate 1	N13	M-004034-02	D-004034-18	ENO1	2023	NM_001428	16507965	AUAAGGUGGUCAUCGGCAU
Plate 1	N14	M-021022-00	D-021022-01	KIAA0141	9812	NM_014773	41281484	GCAGAGAGCUGUGAAAUAU
Plate 1	N14	M-021022-00	D-021022-02	KIAA0141	9812	NM_014773	41281484	GAGAGGCCUUGAGAUGUUA
Plate 1	N14	M-021022-00	D-021022-03	KIAA0141	9812	NM_014773	41281484	GCAAAGCGCAGUACAAUGC
Plate 1	N14	M-021022-00	D-021022-04	KIAA0141	9812	NM_014773	41281484	AAGGAGUGUUGUAAGACUA
Plate 1	N15	M-019027-00	D-019027-01	TUSC3	7991	NM_006765	30410787	GGAUGGUUCUUCUAAAUGA
Plate 1	N15	M-019027-00	D-019027-02	TUSC3	7991	NM_006765	30410787	CCGAAUGAAUGGUGAUAAA
Plate 1	N15	M-019027-00	D-019027-03	TUSC3	7991	NM_006765	30410787	GGCACCACCUCGAAACUAU
Plate 1	N15	M-019027-00	D-019027-04	TUSC3	7991	NM_006765	30410787	GCAACUAGCAAAGUGGAUU
Plate 1	N16	M-018241-01	D-018241-01	ZBED8	63920	NM_022090	56550084	GAUAGCACUUGAUGUAUGU
Plate 1	N16	M-018241-01	D-018241-02	ZBED8	63920	NM_022090	56550084	GCAGGUACCCUUAUCAGAU
Plate 1	N16	M-018241-01	D-018241-03	ZBED8	63920	NM_022090	56550084	GAGCAGUAAUUUAGUUGAU
Plate 1	N16	M-018241-01	D-018241-04	ZBED8	63920	NM_022090	56550084	GUGGUGAGGGUAAUAAAUU
Plate 1	N17	M-009851-00	D-009851-01	ACADL	33	NM_001608	4501856	GGAGAAAGCUGGAGAAGUA
Plate 1	N17	M-009851-00	D-009851-02	ACADL	33	NM_001608	4501856	GGAGCAAGCUUAUUCAAAU
Plate 1	N17	M-009851-00	D-009851-03	ACADL	33	NM_001608	4501856	GCAAGGUGUUCAUCAGUAA
Plate 1	N17	M-009851-00	D-009851-04	ACADL	33	NM_001608	4501856	GAUAUACGGUUGCCAGCUA
Plate 1	N18	M-015128-01	D-015128-01	YIF1B	90522	NM_001039671	89191844	GCAAGGAGCUGGUGGAUAA
Plate 1	N18	M-015128-01	D-015128-02	YIF1B	90522	NM_001039671	89191844	UCACCAAGCUCAAGUAUUA
Plate 1	N18	M-015128-01	D-015128-03	YIF1B	90522	NM_001039671	89191844	GAACAUCGACCGCUUCAUC
Plate 1	N18	M-015128-01	D-015128-04	YIF1B	90522	NM_001039671	89191844	ACAAAUAUGUCGGGAUGAU
Plate 1	N19	M-013881-00	D-013881-01	OXCT2	64064	NM_022120	11545840	UUAUGUAGAUCGCGUGAUA
Plate 1	N19	M-013881-00	D-013881-02	OXCT2	64064	NM_022120	11545840	CCAAGAUCAUGGAGAAAUG
Plate 1	N19	M-013881-00	D-013881-03	OXCT2	64064	NM_022120	11545840	ACGCGCAGCUCUGGAAUUU
Plate 1	N19	M-013881-00	D-013881-04	OXCT2	64064	NM_022120	11545840	GCGCUUAACGAUCCUGAAA
Plate 1	N20	M-013572-00	D-013572-01	MRPL41	64975	NM_032477	21265092	GGAGGUUCGUGCAGAUCAA
Plate 1	N20	M-013572-00	D-013572-02	MRPL41	64975	NM_032477	21265092	CGAAUGAGCAAGUGGACGA
Plate 1	N20	M-013572-00	D-013572-03	MRPL41	64975	NM_032477	21265092	GACGGUACCUUCGACCCUG
Plate 1	N20	M-013572-00	D-013572-04	MRPL41	64975	NM_032477	21265092	GGAGUUCGUCGUCCCGGAU
Plate 1	N21	M-004649-01	D-004649-01	PRKACA	5566	NM_207518	46909583	GAACACACCCUGAAUGAAA
Plate 1	N21	M-004649-01	D-004649-02	PRKACA	5566	NM_207518	46909583	GAACACAGCCCACUUGGAU
Plate 1	N21	M-004649-01	D-004649-03	PRKACA	5566	NM_207518	46909583	CAAGGACAACUCAAACUUA
Plate 1	N21	M-004649-01	D-004649-17	PRKACA	5566	NM_207518	46909583	GCUAAGGGCAAAUGAACGA
Plate 1	N22	M-018904-00	D-018904-01	TMEM126B	55863	NM_018480	32189381	CCUCUAGUCUUUCAGAUUA
Plate 1	N22	M-018904-00	D-018904-02	TMEM126B	55863	NM_018480	32189381	CAAAUGAAAUUAAUGGCGA
Plate 1	N22	M-018904-00	D-018904-03	TMEM126B	55863	NM_018480	32189381	GGUUAAACAUGAUGCUUUG
Plate 1	N22	M-018904-00	D-018904-04	TMEM126B	55863	NM_018480	32189381	ACAUAUGCAUCAUUGGCUA
Plate 1	N23	M-005273-00	D-005273-01	OPA1	4976	NM_015560	18860828	GAACAGCUCUGAAAGCAUU
Plate 1	N23	M-005273-00	D-005273-02	OPA1	4976	NM_015560	18860828	GAAACUGAAUGGAAGAAUA
Plate 1	N23	M-005273-00	D-005273-03	OPA1	4976	NM_015560	18860828	AAAGAAGGCUGUACCGUUA
Plate 1	N23	M-005273-00	D-005273-04	OPA1	4976	NM_015560	18860828	AAACACAGCUCUGGAAUAA
Plate 1	O02	M-012092-01	D-012092-02	DNM1L	10059	NM_005690	6996008	GAAAGAAGCAGCUGAUAUG
Plate 1	O02	M-012092-01	D-012092-03	DNM1L	10059	NM_005690	6996008	GGAGCCAGCUAGAUAUUAA
Plate 1	O02	M-012092-01	D-012092-04	DNM1L	10059	NM_005690	6996008	CAAAGGCAGUAAUGCAUUU
Plate 1	O02	M-012092-01	D-012092-05	DNM1L	10059	NM_005690	6996008	CGUAAAAGGUUGCCUGUUA
Plate 1	O03	M-015855-01	D-015855-01	ADO	84890	NM_032804	62177109	GCCGGGACUGCCACUAUUA
Plate 1	O03	M-015855-01	D-015855-02	ADO	84890	NM_032804	62177109	GGGAGAACCCUAUCCAGGU
Plate 1	O03	M-015855-01	D-015855-03	ADO	84890	NM_032804	62177109	GCGCCGAGGACUUGAACAU
Plate 1	O03	M-015855-01	D-015855-04	ADO	84890	NM_032804	62177109	CCGAUGACUUCUGGUGCGA
Plate 1	O04	M-004045-00	D-004045-01	OXCT1	5019	NM_000436	4557816	GAACGACAGUACUUAUCUG
Plate 1	O04	M-004045-00	D-004045-02	OXCT1	5019	NM_000436	4557816	UUAUGUACAUCGCCUUAUA
Plate 1	O04	M-004045-00	D-004045-03	OXCT1	5019	NM_000436	4557816	UGUGUCAACCGCAUUAUUA
Plate 1	O04	M-004045-00	D-004045-04	OXCT1	5019	NM_000436	4557816	UCAACCGCAUUAUUACUGA
Plate 1	O05	M-004118-01	D-004118-01	TMBIM6	7009	NM_003217	148746208	GAACAUAUUUGAUCGAAAG
Plate 1	O05	M-004118-01	D-004118-02	TMBIM6	7009	NM_003217	148746208	GCAUUGAUCUCUUCUUAGA
Plate 1	O05	M-004118-01	D-004118-03	TMBIM6	7009	NM_003217	148746208	GCCCUGAGCUUGUUGCUUU
Plate 1	O05	M-004118-01	D-004118-04	TMBIM6	7009	NM_003217	148746208	GAACAUGGAGAUCAAGAUU
Plate 1	O06	M-015626-01	D-015626-01	FAM210A	125228	NM_152352	149408151	CAAAGGAGCUUAUCACAGA
Plate 1	O06	M-015626-01	D-015626-02	FAM210A	125228	NM_152352	149408151	GAAAGGAGGCCAUUGGAUG
Plate 1	O06	M-015626-01	D-015626-03	FAM210A	125228	NM_152352	149408151	UAUCAACGAUUCAAGAAGA
Plate 1	O06	M-015626-01	D-015626-04	FAM210A	125228	NM_152352	149408151	GCAAUGGAAUGUACCACGG
Plate 1	O07	M-019621-01	D-019621-01	CYB5A	1528	NM_148923	56550104	GAGGUGACGCUACUGAGAA
Plate 1	O07	M-019621-01	D-019621-02	CYB5A	1528	NM_148923	56550104	GGGAAGAAGUUUUAAGGGA
Plate 1	O07	M-019621-01	D-019621-03	CYB5A	1528	NM_148923	56550104	CGGACGAGGCCGUGAAGUA
Plate 1	O07	M-019621-01	D-019621-04	CYB5A	1528	NM_148923	56550104	AUGACAGACCAAAGUUAAA
Plate 1	O08	M-013550-01	D-013550-01	MRPL14	64928	NM_032111	55769542	CAACAACGUGGUCCUCAUU
Plate 1	O08	M-013550-01	D-013550-02	MRPL14	64928	NM_032111	55769542	GCUCCUCGCUGCAUCCAUG
Plate 1	O08	M-013550-01	D-013550-03	MRPL14	64928	NM_032111	55769542	GGGAACAGCCCAUACCAUC
Plate 1	O08	M-013550-01	D-013550-04	MRPL14	64928	NM_032111	55769542	CAGAAGAUGACGCGGGUAC
Plate 1	O09	M-020992-01	D-020992-02	SCCPDH	51097	NM_016002	55770835	GAUCUGGGAGUAAUAUAUA
Plate 1	O09	M-020992-01	D-020992-03	SCCPDH	51097	NM_016002	55770835	GGAAUCACCAGUUCAGUAU
Plate 1	O09	M-020992-01	D-020992-04	SCCPDH	51097	NM_016002	55770835	GAUUGAUGCUGCCUCAUUC
Plate 1	O09	M-020992-01	D-020992-17	SCCPDH	51097	NM_016002	55770835	GCGUAGGACCAUAUCGGUU
Plate 1	O10	M-019443-01	D-019443-01	ATAD3B	83858	NM_031921	75677352	AGUCCAAGCUCAAAGAGUA
Plate 1	O10	M-019443-01	D-019443-02	ATAD3B	83858	NM_031921	75677352	GCGAGACCCUCACCUCAUG
Plate 1	O10	M-019443-01	D-019443-03	ATAD3B	83858	NM_031921	75677352	CCACUGAGGAGAUAAGCAA
Plate 1	O10	M-019443-01	D-019443-04	ATAD3B	83858	NM_031921	75677352	GUCCAGCAGUACCGACAGA
Plate 1	O11	M-021367-02	D-021367-02	DTNB	1838	NM_033148	37577100	GGAAGACCAUGGCAGAGAA
Plate 1	O11	M-021367-02	D-021367-04	DTNB	1838	NM_033148	37577100	GCACAGGCUUGCCCAUGUU
Plate 1	O11	M-021367-02	D-021367-05	DTNB	1838	NM_033148	37577100	AAGCUGAGCCAUGCAAUUA
Plate 1	O11	M-021367-02	D-021367-18	DTNB	1838	NM_033148	37577100	CGAGGCAAGUUGACGGUAU
Plate 1	O12	M-003530-04	D-003530-02	RAD51	5888	NM_133487	154275770	GAAGCUAUGUUCGCCAUUA
Plate 1	O12	M-003530-04	D-003530-05	RAD51	5888	NM_133487	154275770	GCAGUGAUGUCCUGGAUAA
Plate 1	O12	M-003530-04	D-003530-07	RAD51	5888	NM_133487	154275770	CCAACGAUGUGAAGAAAUU
Plate 1	O12	M-003530-04	D-003530-08	RAD51	5888	NM_133487	154275770	AAGCUAUGUUCGCCAUUAA
Plate 1	O13	M-012114-00	D-012114-01	KARS	3735	NM_005548	5031814	GCUCUAAGAUCAUCACAUA
Plate 1	O13	M-012114-00	D-012114-02	KARS	3735	NM_005548	5031814	GAAACGAACCUCUUUGAAA
Plate 1	O13	M-012114-00	D-012114-03	KARS	3735	NM_005548	5031814	CGACCGGGUUUAUGAAAUU
Plate 1	O13	M-012114-00	D-012114-04	KARS	3735	NM_005548	5031814	GGGAUGGUGAAGCAUAUUA
Plate 1	O14	M-013123-00	D-013123-01	MRPL11	65003	NM_016050	25306269	GCAUUCCUCUGCCUACCAA
Plate 1	O14	M-013123-00	D-013123-02	MRPL11	65003	NM_016050	25306269	GCAAACAGGGAAAGAGGUG
Plate 1	O14	M-013123-00	D-013123-03	MRPL11	65003	NM_016050	25306269	CCUUGAAGCAUGUGUAUGA
Plate 1	O14	M-013123-00	D-013123-04	MRPL11	65003	NM_016050	25306269	AAUGAGAGGACAAAGGACA
Plate 1	O15	M-012739-02	D-012739-01	TIMM17A	10440	NM_006335	208610007	GGAGGUAGCUUUGCAGUUU
Plate 1	O15	M-012739-02	D-012739-02	TIMM17A	10440	NM_006335	208610007	AACCAGGGCUCCACAGUUA
Plate 1	O15	M-012739-02	D-012739-04	TIMM17A	10440	NM_006335	208610007	UAGUAUGGUUCAAGUCAGA
Plate 1	O15	M-012739-02	D-012739-22	TIMM17A	10440	NM_006335	208610007	AAUCAAAGGUUUUCGCAAU
Plate 1	O16	M-010237-01	D-010237-01	APEX1	328	NM_001641	18375500	CAAAGUUUCUUACGGCAUA
Plate 1	O16	M-010237-01	D-010237-02	APEX1	328	NM_001641	18375500	GGAAGAAGCCCCAGAUAUA
Plate 1	O16	M-010237-01	D-010237-03	APEX1	328	NM_001641	18375500	GAAGAAAGGAUUAGAUUGG
Plate 1	O16	M-010237-01	D-010237-05	APEX1	328	NM_001641	18375500	GCGAUGAGGAGCAUGAUCA
Plate 1	O17	M-003332-01	D-003332-05	YWHAZ	7534	NM_003406	21735623	GCAAGGAGCUGAAUUAUCC
Plate 1	O17	M-003332-01	D-003332-06	YWHAZ	7534	NM_003406	21735623	UAAGAGAUAUCUGCAAUGA
Plate 1	O17	M-003332-01	D-003332-07	YWHAZ	7534	NM_003406	21735623	GACGGAAGGUGCUGAGAAA
Plate 1	O17	M-003332-01	D-003332-08	YWHAZ	7534	NM_003406	21735623	AGAGCAAAGUCUUCUAUUU
Plate 1	O18	M-017627-00	D-017627-01	MRPL28	10573	NM_006428	39812062	GACCUGUGCUCCAAGUUUG
Plate 1	O18	M-017627-00	D-017627-02	MRPL28	10573	NM_006428	39812062	GGGCAGCCAUCUACGACAA
Plate 1	O18	M-017627-00	D-017627-03	MRPL28	10573	NM_006428	39812062	CGAGAGUUCUACAGUGAGA
Plate 1	O18	M-017627-00	D-017627-04	MRPL28	10573	NM_006428	39812062	CUUAUGGGCUCGACUUUUA
Plate 1	O19	M-009804-00	D-009804-01	ECI2	10455	NM_006117	5174624	GGAAUGAUCUGACUAACUU
Plate 1	O19	M-009804-00	D-009804-02	ECI2	10455	NM_006117	5174624	GAAAUUAUGCGUGCACUUA
Plate 1	O19	M-009804-00	D-009804-03	ECI2	10455	NM_006117	5174624	GGACCAGGCUGAAGGCAUU
Plate 1	O19	M-009804-00	D-009804-04	ECI2	10455	NM_006117	5174624	CAGGAAAUGGUGACUAUUA
Plate 1	O20	M-008055-02	D-008055-03	PAQR9	344838	NM_198504	111607477	GCACGGUGGCCUACUACUA
Plate 1	O20	M-008055-02	D-008055-04	PAQR9	344838	NM_198504	111607477	CCAACGAGACGCUCAACUU
Plate 1	O20	M-008055-02	D-008055-19	PAQR9	344838	NM_198504	111607477	GCUUCAUCCUGUCGGGCUA
Plate 1	O20	M-008055-02	D-008055-20	PAQR9	344838	NM_198504	111607477	UAGAAGAGGGCCUGCGCCA
Plate 1	O21	M-019495-00	D-019495-01	ATP5O	539	NM_001697	41327758	AGAAUAAGCUGGAGCAAGU
Plate 1	O21	M-019495-00	D-019495-02	ATP5O	539	NM_001697	41327758	CAGGUGCGAUGCUUCAGUA
Plate 1	O21	M-019495-00	D-019495-03	ATP5O	539	NM_001697	41327758	UAUGUGAAGCGUUCCAUUA
Plate 1	O21	M-019495-00	D-019495-04	ATP5O	539	NM_001697	41327758	GUAUUGAAAUUGGAGGCUA
Plate 1	O22	M-017289-01	D-017289-01	STARD7	56910	NM_020151	151301034	GCACCCACCUUUACCAGUA
Plate 1	O22	M-017289-01	D-017289-02	STARD7	56910	NM_020151	151301034	GGGAAAUGGUGAUGGAUAA
Plate 1	O22	M-017289-01	D-017289-03	STARD7	56910	NM_020151	151301034	UUAAUGAGAUGAAGCGGUU
Plate 1	O22	M-017289-01	D-017289-04	STARD7	56910	NM_020151	151301034	UUUCCUCGCUACUGUGUUA
Plate 1	O23	M-012092-01	D-012092-02	DNM1L	10059	NM_005690	6996008	GAAAGAAGCAGCUGAUAUG
Plate 1	O23	M-012092-01	D-012092-03	DNM1L	10059	NM_005690	6996008	GGAGCCAGCUAGAUAUUAA
Plate 1	O23	M-012092-01	D-012092-04	DNM1L	10059	NM_005690	6996008	CAAAGGCAGUAAUGCAUUU
Plate 1	O23	M-012092-01	D-012092-05	DNM1L	10059	NM_005690	6996008	CGUAAAAGGUUGCCUGUUA
Plate 2	B02	D-001206-14	D-001210-02	siGENOME Non-targeting Control	0		0	UAAGGCUAUGAAGAGAUAC
Plate 2	B02	D-001206-14	D-001210-03	siGENOME Non-targeting Control	0		0	AUGUAUUGGCCUGUAUUAG
Plate 2	B02	D-001206-14	D-001210-04	siGENOME Non-targeting Control	0		0	AUGAACGUGAAUUGCUCAA
Plate 2	B02	D-001206-14	D-001210-05	siGENOME Non-targeting Control	0		0	UGGUUUACAUGUCGACUAA
Plate 2	B03	M-017401-01	D-017401-01	MRPL33	9553	NM_145330	94421449	AAAAUACGCUCCCUUUAAA
Plate 2	B03	M-017401-01	D-017401-02	MRPL33	9553	NM_145330	94421449	CCUCUCCGCGGUCUUCUUU
Plate 2	B03	M-017401-01	D-017401-03	MRPL33	9553	NM_145330	94421449	GGAUUGAAAAUGACUUUGA
Plate 2	B03	M-017401-01	D-017401-04	MRPL33	9553	NM_145330	94421449	GAGUCCUCUUCGUGGAAAA
Plate 2	B04	M-017497-01	D-017497-01	MRPL54	116541	NM_172251	156547241	GAAACCGGAUGCUGAGUAC
Plate 2	B04	M-017497-01	D-017497-02	MRPL54	116541	NM_172251	156547241	GCGUCAACAUCUACAAGGA
Plate 2	B04	M-017497-01	D-017497-03	MRPL54	116541	NM_172251	156547241	GUCCAGCUCACCACAUAUG
Plate 2	B04	M-017497-01	D-017497-04	MRPL54	116541	NM_172251	156547241	CCUGAAUGGCUGUUCGAGA
Plate 2	B05	M-004289-01	D-004289-01	ALKBH3	221120	NM_139178	142347852	GAACAGCUUUGUCAAGAUG
Plate 2	B05	M-004289-01	D-004289-02	ALKBH3	221120	NM_139178	142347852	UCAGAGAGGAUAUAACUUA
Plate 2	B05	M-004289-01	D-004289-03	ALKBH3	221120	NM_139178	142347852	GAGAACUUCCUUACACUUA
Plate 2	B05	M-004289-01	D-004289-04	ALKBH3	221120	NM_139178	142347852	CAUGGGACCUUGUUAAUCA
Plate 2	B06	M-011674-02	D-011674-01	GOT2	2806	NM_002080	73486657	GCAUGCAGCUACAAGGUUA
Plate 2	B06	M-011674-02	D-011674-03	GOT2	2806	NM_002080	73486657	AACAUGGGCUUAUAUGGUG
Plate 2	B06	M-011674-02	D-011674-04	GOT2	2806	NM_002080	73486657	CUUGAAGAGUGGCCGGUUU
Plate 2	B06	M-011674-02	D-011674-18	GOT2	2806	NM_002080	73486657	UGAGAAACAGCACACGUUA
Plate 2	B07	M-008125-01	D-008125-01	DMGDH	29958	NM_013391	24797150	CAUCAAAGCUGCCAUGGAA
Plate 2	B07	M-008125-01	D-008125-02	DMGDH	29958	NM_013391	24797150	GAGAUGAACUGUGAUACAA
Plate 2	B07	M-008125-01	D-008125-03	DMGDH	29958	NM_013391	24797150	UAACUGACCUAUCACCAUU
Plate 2	B07	M-008125-01	D-008125-05	DMGDH	29958	NM_013391	24797150	GAGUCUGGCUUUCGCAUAU
Plate 2	B08	M-027351-00	D-027351-01	CHCHD1	118487	NM_203298	42558251	GGGAGUUUACUUCCAAAUA
Plate 2	B08	M-027351-00	D-027351-02	CHCHD1	118487	NM_203298	42558251	ACAGAGGUUUCCUAACAAA
Plate 2	B08	M-027351-00	D-027351-03	CHCHD1	118487	NM_203298	42558251	CCGAAAGAUGAGAUCAAUA
Plate 2	B08	M-027351-00	D-027351-04	CHCHD1	118487	NM_203298	42558251	CGACGAUGCGUGCAGAAAA
Plate 2	B09	M-021696-01	D-021696-01	LRRC63	220416	NM_001024609	66912181	GAUAGAAACUCUUGUAACA
Plate 2	B09	M-021696-01	D-021696-02	LRRC63	220416	NM_001024609	66912181	UCACUAACACCUAUCAAUA
Plate 2	B09	M-021696-01	D-021696-03	LRRC63	220416	NM_001024609	66912181	CCUAAAUUGUCCAGACUUA
Plate 2	B09	M-021696-01	D-021696-04	LRRC63	220416	NM_001024609	66912181	GCAGCAACACGAUAUGAAA
Plate 2	B10	M-006723-01	D-006723-02	HKDC1	80201	NM_025130	156151419	GACAAUGGCUGCAUAGAUG
Plate 2	B10	M-006723-01	D-006723-03	HKDC1	80201	NM_025130	156151419	GUGAGGAGCUCUUUGAUCA
Plate 2	B10	M-006723-01	D-006723-04	HKDC1	80201	NM_025130	156151419	GCUAUGAAGAUCCUAAUUG
Plate 2	B10	M-006723-01	D-006723-17	HKDC1	80201	NM_025130	156151419	GCAAGAGGAACUCACGUUA
Plate 2	B11	M-003544-02	D-003544-02	STAT3	6774	NM_213662	47458819	GGAGAAGCAUCGUGAGUGA
Plate 2	B11	M-003544-02	D-003544-03	STAT3	6774	NM_213662	47458819	CCACUUUGGUGUUUCAUAA
Plate 2	B11	M-003544-02	D-003544-04	STAT3	6774	NM_213662	47458819	UCAGGUUGCUGGUCAAAUU
Plate 2	B11	M-003544-02	D-003544-19	STAT3	6774	NM_213662	47458819	CGUUAUAUAGGAACCGUAA
Plate 2	B12	M-009538-02	D-009538-01	TIMM13	26517	NM_012458	27436898	UCAUAAUGGAGCAGGUGAA
Plate 2	B12	M-009538-02	D-009538-02	TIMM13	26517	NM_012458	27436898	GAGCAGAAGUGCAUCGCCA
Plate 2	B12	M-009538-02	D-009538-04	TIMM13	26517	NM_012458	27436898	CCAUGUGCAUGGACCGCUA
Plate 2	B12	M-009538-02	D-009538-18	TIMM13	26517	NM_012458	27436898	GGACAAGUGUUUCCGGAAG
Plate 2	B13	M-007331-01	D-007331-02	SLC25A38	54977	NM_017875	157388924	GAAUCUACCUGAUGUUUUA
Plate 2	B13	M-007331-01	D-007331-03	SLC25A38	54977	NM_017875	157388924	GGUGGAAACGCUUAUGUUA
Plate 2	B13	M-007331-01	D-007331-04	SLC25A38	54977	NM_017875	157388924	GAUAUUUGCUGGUAUUCUG
Plate 2	B13	M-007331-01	D-007331-17	SLC25A38	54977	NM_017875	157388924	CCGCAGAACUCUAAUGGCA
Plate 2	B14	M-006755-01	D-006755-05	NME6	10201	NM_005793	38564323	GGAGUUUCGGCCUCACUGA
Plate 2	B14	M-006755-01	D-006755-06	NME6	10201	NM_005793	38564323	GGAGAAAGGAAGAUUGCCA
Plate 2	B14	M-006755-01	D-006755-07	NME6	10201	NM_005793	38564323	GGGAGGUGUCCACUAUGUA
Plate 2	B14	M-006755-01	D-006755-08	NME6	10201	NM_005793	38564323	GCAACAAGUUCCUGAUUGU
Plate 2	B15	M-008874-00	D-008874-01	NUDT6	11162	NM_007083	37594465	GAAGAAUGCUUAAGAUGUG
Plate 2	B15	M-008874-00	D-008874-02	NUDT6	11162	NM_007083	37594465	GAACUGCCAGAGAAUUAUA
Plate 2	B15	M-008874-00	D-008874-03	NUDT6	11162	NM_007083	37594465	UAUAUCAUCUGCCGCCUAA
Plate 2	B15	M-008874-00	D-008874-04	NUDT6	11162	NM_007083	37594465	CCAUAUUCAUUCACCAUAA
Plate 2	B16	M-019936-01	D-019936-01	ATP5G2	517	NM_005176	85794839	CAACAGCUCUUCUCCUACG
Plate 2	B16	M-019936-01	D-019936-02	ATP5G2	517	NM_005176	85794839	UUACCUCACUUGUCUCUAG
Plate 2	B16	M-019936-01	D-019936-04	ATP5G2	517	NM_005176	85794839	GCUGAAACGACCGGAGAUA
Plate 2	B16	M-019936-01	D-019936-17	ATP5G2	517	NM_005176	85794839	CCAUAGUUCUCCCGCGUCU
Plate 2	B17	M-008120-01	D-008120-02	ALDH4A1	8659	NM_003748	25777733	GCAGUGUUCUCCCAGGAUA
Plate 2	B17	M-008120-01	D-008120-03	ALDH4A1	8659	NM_003748	25777733	CAAGUCCACUGGCUCGAUA
Plate 2	B17	M-008120-01	D-008120-05	ALDH4A1	8659	NM_003748	25777733	CAGCGGAACUCAUCGACUU
Plate 2	B17	M-008120-01	D-008120-06	ALDH4A1	8659	NM_003748	25777733	UCAAACACCUGUGGAAGCA
Plate 2	B18	M-019189-00	D-019189-01	FDX1	2230	NM_004109	36054077	CAAUAUGACUGUUCGAGUG
Plate 2	B18	M-019189-00	D-019189-02	FDX1	2230	NM_004109	36054077	GUGAUUCUCUGCUAGAUGU
Plate 2	B18	M-019189-00	D-019189-03	FDX1	2230	NM_004109	36054077	GAUCUGGCAUAUGGACUAA
Plate 2	B18	M-019189-00	D-019189-04	FDX1	2230	NM_004109	36054077	CCGUGAUGGUGAAACAUUA
Plate 2	B19	M-017590-00	D-017590-01	ATP6V1A	523	NM_001690	19913423	AGAAAUCUCUGGUCGUUUA
Plate 2	B19	M-017590-00	D-017590-02	ATP6V1A	523	NM_001690	19913423	GAAACUAGCUCAACGUAAG
Plate 2	B19	M-017590-00	D-017590-03	ATP6V1A	523	NM_001690	19913423	CAAUGGAGGUUGAUGGUAA
Plate 2	B19	M-017590-00	D-017590-04	ATP6V1A	523	NM_001690	19913423	GACGAAAGCUAAGGAAAUU
Plate 2	B20	M-017503-00	D-017503-01	SMCP	4184	NM_030663	25121988	GACCAAGCCUGAAGUCUCA
Plate 2	B20	M-017503-00	D-017503-02	SMCP	4184	NM_030663	25121988	GAGCCCAACUCACCGCAAA
Plate 2	B20	M-017503-00	D-017503-03	SMCP	4184	NM_030663	25121988	AAUCAAUGCUGCCCACCAA
Plate 2	B20	M-017503-00	D-017503-04	SMCP	4184	NM_030663	25121988	CAAAAUGAGUCCAGGCCAA
Plate 2	B21	M-014410-01	D-014410-01	TEFM	79736	NM_024683	134053958	UAGAAGAGCUUUAUGAUUC
Plate 2	B21	M-014410-01	D-014410-03	TEFM	79736	NM_024683	134053958	CAUGCUGUAUGCCUUAUUA
Plate 2	B21	M-014410-01	D-014410-04	TEFM	79736	NM_024683	134053958	UACAAGCUAUUGCCUUCUA
Plate 2	B21	M-014410-01	D-014410-17	TEFM	79736	NM_024683	134053958	AUUGGUGACUCCCGGACUA
Plate 2	B22	M-013022-00	D-013022-01	COX10	1352	NM_001303	17921981	AGAUGAAGCUGCAAGUGUA
Plate 2	B22	M-013022-00	D-013022-02	COX10	1352	NM_001303	17921981	GAGCCAGACUCAGUAAUUG
Plate 2	B22	M-013022-00	D-013022-03	COX10	1352	NM_001303	17921981	GUCAAUAAGCAGUGGAUUA
Plate 2	B22	M-013022-00	D-013022-04	COX10	1352	NM_001303	17921981	CCUCACAAGUUCUUACAUC
Plate 2	B23	D-001206-14	D-001210-02	siGENOME Non-targeting Control	0		0	UAAGGCUAUGAAGAGAUAC
Plate 2	B23	D-001206-14	D-001210-03	siGENOME Non-targeting Control	0		0	AUGUAUUGGCCUGUAUUAG
Plate 2	B23	D-001206-14	D-001210-04	siGENOME Non-targeting Control	0		0	AUGAACGUGAAUUGCUCAA
Plate 2	B23	D-001206-14	D-001210-05	siGENOME Non-targeting Control	0		0	UGGUUUACAUGUCGACUAA
Plate 2	C02	M-006103-01	D-006103-02	YME1L1	10730	NM_014263	21327683	GAAAUUAUAGCUCGAGGUA
Plate 2	C02	M-006103-01	D-006103-03	YME1L1	10730	NM_014263	21327683	GUUAUGACCUACAGUGAUA
Plate 2	C02	M-006103-01	D-006103-04	YME1L1	10730	NM_014263	21327683	GAACCAGGCUGCAUUAAAA
Plate 2	C02	M-006103-01	D-006103-05	YME1L1	10730	NM_014263	21327683	GAAUGCUCCUUGUGUUAUA
Plate 2	C03	M-013009-01	D-013009-01	POLDIP2	26073	NM_015584	110227864	GGAAACAACUGAGAACAUA
Plate 2	C03	M-013009-01	D-013009-02	POLDIP2	26073	NM_015584	110227864	GCUCGUGACUGCCCACAUA
Plate 2	C03	M-013009-01	D-013009-03	POLDIP2	26073	NM_015584	110227864	CAACAUGAACUCUUUGAAA
Plate 2	C03	M-013009-01	D-013009-04	POLDIP2	26073	NM_015584	110227864	GAGCGGCACUGGAGGAUAU
Plate 2	C04	M-008191-01	D-008191-01	ATAD3A	55210	NM_018188	42476027	UCAAUGAGAUGGUCCACUU
Plate 2	C04	M-008191-01	D-008191-03	ATAD3A	55210	NM_018188	42476027	GCAACCAACCAGAGCAGUU
Plate 2	C04	M-008191-01	D-008191-17	ATAD3A	55210	NM_018188	42476027	AGAAUGAGAUGCUGCGAGU
Plate 2	C04	M-008191-01	D-008191-18	ATAD3A	55210	NM_018188	42476027	AGCUGGAGCACUCGCGUUA
Plate 2	C05	M-010181-01	D-010181-01	IVD	3712	NM_002225	6031167	GAAAGGAAAUCACUACAUC
Plate 2	C05	M-010181-01	D-010181-03	IVD	3712	NM_002225	6031167	GGAGAUCGAUCGCAGCAAU
Plate 2	C05	M-010181-01	D-010181-04	IVD	3712	NM_002225	6031167	UCAAGAACCUGCGAGAAUU
Plate 2	C05	M-010181-01	D-010181-17	IVD	3712	NM_002225	6031167	GUAGAGAUGUGGCGGCUUU
Plate 2	C06	M-004501-08	D-004501-38	MCL1	4170	NM_182763	33519457	CGAAGGAAGUAUCGAAUUU
Plate 2	C06	M-004501-08	D-004501-39	MCL1	4170	NM_182763	33519457	AGAACGAAUUGAUGUGUAA
Plate 2	C06	M-004501-08	D-004501-40	MCL1	4170	NM_182763	33519457	GGACCAACUACAAAUUAAU
Plate 2	C06	M-004501-08	D-004501-41	MCL1	4170	NM_182763	33519457	GCUACGUAGUUCGGGCAAA
Plate 2	C07	M-004357-00	D-004357-01	XAF1	54739	NM_017523	40288190	GGAAAGGUACUACAAAUUC
Plate 2	C07	M-004357-00	D-004357-02	XAF1	54739	NM_017523	40288190	GGAAAUCUACUGUCAUUAU
Plate 2	C07	M-004357-00	D-004357-03	XAF1	54739	NM_017523	40288190	UAAAGCAGCCUAUGACAUU
Plate 2	C07	M-004357-00	D-004357-04	XAF1	54739	NM_017523	40288190	GGAGAAAUGCCGGUGGUUA
Plate 2	C08	M-013303-01	D-013303-01	RPSA	3921	NM_001012321	59859884	GGUCAUGCCUGAUCUGUAC
Plate 2	C08	M-013303-01	D-013303-02	RPSA	3921	NM_001012321	59859884	GCACCAAUCUUGACUUCCA
Plate 2	C08	M-013303-01	D-013303-03	RPSA	3921	NM_001012321	59859884	GCGCAUGCGUGGCACCAUU
Plate 2	C08	M-013303-01	D-013303-04	RPSA	3921	NM_001012321	59859884	CAACAAGGGAGCUCACUCA
Plate 2	C09	M-026431-01	D-026431-01	DNA2	1763	NM_001080449	122937298	GCUAAACCGUGAAGCAAGA
Plate 2	C09	M-026431-01	D-026431-02	DNA2	1763	NM_001080449	122937298	CUACGUCACUUUAAAGAUG
Plate 2	C09	M-026431-01	D-026431-03	DNA2	1763	NM_001080449	122937298	ACAGUUGCCUGCAUUCUAA
Plate 2	C09	M-026431-01	D-026431-04	DNA2	1763	NM_001080449	122937298	UGAUAUAGAUACCCCAUUA
Plate 2	C10	M-032534-01	D-032534-01	GATC	283459	NM_176818	50978623	GGAGAAAGCUAUCGCCUUC
Plate 2	C10	M-032534-01	D-032534-02	GATC	283459	NM_176818	50978623	GAUCACGGCUGCGGUGAUC
Plate 2	C10	M-032534-01	D-032534-04	GATC	283459	NM_176818	50978623	UGGAAUCGGUCCUGGAGGA
Plate 2	C10	M-032534-01	D-032534-17	GATC	283459	NM_176818	50978623	GCGUCGUGGAGGAGUACUU
Plate 2	C11	M-009752-01	D-009752-02	PDHX	8050	NM_003477	4505698	GGCAAGAUCUGGUCAAAGA
Plate 2	C11	M-009752-01	D-009752-03	PDHX	8050	NM_003477	4505698	UAAAGGCUCUAUCAAAGAA
Plate 2	C11	M-009752-01	D-009752-04	PDHX	8050	NM_003477	4505698	GCUCUUGGGUGGUCUGUAA
Plate 2	C11	M-009752-01	D-009752-05	PDHX	8050	NM_003477	4505698	CGGCUAGGUUCACUAAUUG
Plate 2	C12	M-012111-00	D-012111-01	MRPS31	10240	NM_005830	16950599	GCAAAGCGACCUAAAAUUA
Plate 2	C12	M-012111-00	D-012111-02	MRPS31	10240	NM_005830	16950599	GAUAAGCAGUCUGUUCGAA
Plate 2	C12	M-012111-00	D-012111-03	MRPS31	10240	NM_005830	16950599	CAUGAUGGCAGUUACUAAA
Plate 2	C12	M-012111-00	D-012111-04	MRPS31	10240	NM_005830	16950599	GCACGGAACAGUCAGGUAC
Plate 2	C13	M-004788-00	D-004788-01	HSDL1	83693	NM_031463	24432036	GAACCUCGAUAUUCUGACA
Plate 2	C13	M-004788-00	D-004788-02	HSDL1	83693	NM_031463	24432036	GGAUGGCACAGGAUCAAUA
Plate 2	C13	M-004788-00	D-004788-03	HSDL1	83693	NM_031463	24432036	UGAUUAUUCAGCAUACUGU
Plate 2	C13	M-004788-00	D-004788-04	HSDL1	83693	NM_031463	24432036	UGACGACAUCUACAUUUCA
Plate 2	C14	M-013317-00	D-013317-01	COX7C	1350	NM_001867	18105039	GCUAAGAUGUGUUUGUACU
Plate 2	C14	M-013317-00	D-013317-02	COX7C	1350	NM_001867	18105039	CCUUGUAGUAAGACACCAA
Plate 2	C14	M-013317-00	D-013317-03	COX7C	1350	NM_001867	18105039	GGUCGUUACUAGCUAAGAU
Plate 2	C14	M-013317-00	D-013317-04	COX7C	1350	NM_001867	18105039	GAAAACAAGUGGUCGUUAC
Plate 2	C15	M-005811-01	D-005811-01	CLPP	8192	NM_006012	53759125	GAAGGAGCCUGUAGAAGCA
Plate 2	C15	M-005811-01	D-005811-02	CLPP	8192	NM_006012	53759125	GAGAGGGACCGCUACAUGA
Plate 2	C15	M-005811-01	D-005811-03	CLPP	8192	NM_006012	53759125	AGAAGCAGCUCUAUAACAU
Plate 2	C15	M-005811-01	D-005811-04	CLPP	8192	NM_006012	53759125	GGGCCAAGCCACAGACAUU
Plate 2	C16	M-006656-01	D-006656-02	PARP1	142	NM_001618	156523967	GAAAGUGUGUUCAACUAAU
Plate 2	C16	M-006656-01	D-006656-03	PARP1	142	NM_001618	156523967	GCAACAAACUGGAACAGAU
Plate 2	C16	M-006656-01	D-006656-04	PARP1	142	NM_001618	156523967	GAAGUCAUCGAUAUCUUUA
Plate 2	C16	M-006656-01	D-006656-17	PARP1	142	NM_001618	156523967	GAUAGAGCGUGAAGGCGAA
Plate 2	C17	M-019604-01	D-019604-01	NDUFB3	4709	NM_002491	161169037	GAUAGAAGGGACACCAUUA
Plate 2	C17	M-019604-01	D-019604-02	NDUFB3	4709	NM_002491	161169037	CAAUGAAGCUUGGAGAUAC
Plate 2	C17	M-019604-01	D-019604-03	NDUFB3	4709	NM_002491	161169037	UGUAGGAGCUGAAUAUUAC
Plate 2	C17	M-019604-01	D-019604-04	NDUFB3	4709	NM_002491	161169037	UGGAGUCCCUGAAUAAAGA
Plate 2	C18	M-006319-01	D-006319-01	NADK2	133686	NM_153013	146134465	GCAAUUGCUUCGAUGAUGA
Plate 2	C18	M-006319-01	D-006319-03	NADK2	133686	NM_153013	146134465	GAGAAUUGGUAGAGAAAGU
Plate 2	C18	M-006319-01	D-006319-17	NADK2	133686	NM_153013	146134465	UGUGAAAGCUGGACGGAUA
Plate 2	C18	M-006319-01	D-006319-18	NADK2	133686	NM_153013	146134465	UUUGAUUACUGGCGAGAAU
Plate 2	C19	M-019601-02	D-019601-01	NDUFC1	4717	NM_002494	34850063	GAAGAAAUGGGCUGGAAUA
Plate 2	C19	M-019601-02	D-019601-02	NDUFC1	4717	NM_002494	34850063	GUGGAUCUAUCUCAUCAAA
Plate 2	C19	M-019601-02	D-019601-04	NDUFC1	4717	NM_002494	34850063	GAUCAAAGUUCUACGUGCG
Plate 2	C19	M-019601-02	D-019601-18	NDUFC1	4717	NM_002494	34850063	GUAUAGUGAUUGUAGCUGU
Plate 2	C20	M-008501-01	D-008501-01	ACAD8	27034	NM_014384	111120326	GGGCAGGGCUUCCUCAUUG
Plate 2	C20	M-008501-01	D-008501-02	ACAD8	27034	NM_014384	111120326	GCAAUGAAGUGAUGAGGAU
Plate 2	C20	M-008501-01	D-008501-03	ACAD8	27034	NM_014384	111120326	GGAGGGAGGAUCAAUAUUG
Plate 2	C20	M-008501-01	D-008501-04	ACAD8	27034	NM_014384	111120326	CGAGAGAUGGCUCCAAAUA
Plate 2	C21	M-010044-02	D-010044-01	ACOT9	23597	NM_001033583	81295403	GGACAGUUAUAUUGAAGUU
Plate 2	C21	M-010044-02	D-010044-03	ACOT9	23597	NM_001033583	81295403	GCCAAGAUGUCUCCUUUAU
Plate 2	C21	M-010044-02	D-010044-05	ACOT9	23597	NM_001033583	81295403	GAUCCAAAGACUAUAAGUU
Plate 2	C21	M-010044-02	D-010044-18	ACOT9	23597	NM_001033583	81295403	UUGUAAUGGUGGCUCGUGA
Plate 2	C22	M-027163-01	D-027163-01	SMIM20	389203	XM_001131316	113416057	UAUAAAUCGGGCUGGAAUU
Plate 2	C22	M-027163-01	D-027163-02	SMIM20	389203	XM_001131316	113416057	UGUGCAGCCACCAGGGUUA
Plate 2	C22	M-027163-01	D-027163-03	SMIM20	389203	XM_001131316	113416057	UGAUCCAUUUGGCAGGAAA
Plate 2	C22	M-027163-01	D-027163-04	SMIM20	389203	XM_001131316	113416057	GGUUAAAAGUGUGGUCUGA
Plate 2	C23	M-006103-01	D-006103-02	YME1L1	10730	NM_014263	21327683	GAAAUUAUAGCUCGAGGUA
Plate 2	C23	M-006103-01	D-006103-03	YME1L1	10730	NM_014263	21327683	GUUAUGACCUACAGUGAUA
Plate 2	C23	M-006103-01	D-006103-04	YME1L1	10730	NM_014263	21327683	GAACCAGGCUGCAUUAAAA
Plate 2	C23	M-006103-01	D-006103-05	YME1L1	10730	NM_014263	21327683	GAAUGCUCCUUGUGUUAUA
Plate 2	D02	M-005273-00	D-005273-01	OPA1	4976	NM_015560	18860828	GAACAGCUCUGAAAGCAUU
Plate 2	D02	M-005273-00	D-005273-02	OPA1	4976	NM_015560	18860828	GAAACUGAAUGGAAGAAUA
Plate 2	D02	M-005273-00	D-005273-03	OPA1	4976	NM_015560	18860828	AAAGAAGGCUGUACCGUUA
Plate 2	D02	M-005273-00	D-005273-04	OPA1	4976	NM_015560	18860828	AAACACAGCUCUGGAAUAA
Plate 2	D03	M-015656-01	D-015656-02	LYRM4	57128	NM_020408	38570053	UGAGAGAGAGCAAGCGUUU
Plate 2	D03	M-015656-01	D-015656-03	LYRM4	57128	NM_020408	38570053	GCGCACAAGUGUUAUCUCU
Plate 2	D03	M-015656-01	D-015656-04	LYRM4	57128	NM_020408	38570053	CAACUGUAUUCAACUGACA
Plate 2	D03	M-015656-01	D-015656-17	LYRM4	57128	NM_020408	38570053	UAUGCUGUCAGGAGGAUAA
Plate 2	D04	M-009032-01	D-009032-01	ABCA13	154664	NM_152701	31657091	GGAAAGGACUUCUGUUUAA
Plate 2	D04	M-009032-01	D-009032-03	ABCA13	154664	NM_152701	31657091	UCAAAUGGCUCACAUAUAA
Plate 2	D04	M-009032-01	D-009032-04	ABCA13	154664	NM_152701	31657091	AAGAACAGCUGACUAAUUU
Plate 2	D04	M-009032-01	D-009032-17	ABCA13	154664	NM_152701	31657091	CUGCAAGACAUGAUCGAAA
Plate 2	D05	M-010194-00	D-010194-01	NOX4	50507	NM_016931	20149638	GAAUUACAGUGAAGACUUU
Plate 2	D05	M-010194-00	D-010194-02	NOX4	50507	NM_016931	20149638	CAGGAGGGCUGCUGAAGUA
Plate 2	D05	M-010194-00	D-010194-03	NOX4	50507	NM_016931	20149638	GGGCUAGGAUUGUGUCUAA
Plate 2	D05	M-010194-00	D-010194-04	NOX4	50507	NM_016931	20149638	GAUCACAGCCUCUACAUAU
Plate 2	D06	M-014204-01	D-014204-01	MCAT	27349	NM_014507	113722117	GAAGAAUUCCUCUAAGUUU
Plate 2	D06	M-014204-01	D-014204-02	MCAT	27349	NM_014507	113722117	UAAAGGCAGUCGACAUUAA
Plate 2	D06	M-014204-01	D-014204-04	MCAT	27349	NM_014507	113722117	AGACGAUGCAUGCCAUAUA
Plate 2	D06	M-014204-01	D-014204-17	MCAT	27349	NM_014507	113722117	GCUGGCCGCUGUCGAGAAA
Plate 2	D07	M-015055-01	D-015055-02	RTKN	6242	NM_001015055	62739178	GGACGGCCCUUCACCCUAA
Plate 2	D07	M-015055-01	D-015055-03	RTKN	6242	NM_001015055	62739178	GAAGAGCCGCUGCUUACUA
Plate 2	D07	M-015055-01	D-015055-17	RTKN	6242	NM_001015055	62739178	GCAAUGUGCUCUUCGCUGA
Plate 2	D07	M-015055-01	D-015055-18	RTKN	6242	NM_001015055	62739178	UCAGACAGAAAGUCGGGAA
Plate 2	D08	M-011795-00	D-011795-01	UNG	7374	NM_003362	19718744	CUACAGACAUAGAGGAUUU
Plate 2	D08	M-011795-00	D-011795-02	UNG	7374	NM_003362	19718744	GAACUCGAAUGGCCUUGUU
Plate 2	D08	M-011795-00	D-011795-03	UNG	7374	NM_003362	19718744	GCAGUGCCAUUGAUAGGAA
Plate 2	D08	M-011795-00	D-011795-04	UNG	7374	NM_003362	19718744	CAAGCCAACUCUCAUAAGG
Plate 2	D09	M-019682-01	D-019682-01	PHKA1	5255	NM_002637	141802074	GCAAACAACCUGCGACUUA
Plate 2	D09	M-019682-01	D-019682-02	PHKA1	5255	NM_002637	141802074	UCACUCAGCUGAUAGAUGA
Plate 2	D09	M-019682-01	D-019682-03	PHKA1	5255	NM_002637	141802074	GAACAGACCUCUCCUACCU
Plate 2	D09	M-019682-01	D-019682-04	PHKA1	5255	NM_002637	141802074	GGUCUGAUCAUACAAGUUA
Plate 2	D10	M-018734-01	D-018734-01	COQ10A	93058	NM_001099337	151101385	GGUCAAACCUCACAUGGUC
Plate 2	D10	M-018734-01	D-018734-02	COQ10A	93058	NM_001099337	151101385	CCAGGAGUAUCGUGAGUUU
Plate 2	D10	M-018734-01	D-018734-03	COQ10A	93058	NM_001099337	151101385	CCGUAAGGGUCAUUUGAAA
Plate 2	D10	M-018734-01	D-018734-04	COQ10A	93058	NM_001099337	151101385	GCGAUUCAGCCCUGGUAUU
Plate 2	D11	M-018559-01	D-018559-01	COQ10B	80219	NM_025147	142365652	GAAUUUCGAUCACUUCUAC
Plate 2	D11	M-018559-01	D-018559-02	COQ10B	80219	NM_025147	142365652	CGAUAUACAUCAGUAGUAA
Plate 2	D11	M-018559-01	D-018559-03	COQ10B	80219	NM_025147	142365652	GGAGAUAUGUGCACGAACU
Plate 2	D11	M-018559-01	D-018559-04	COQ10B	80219	NM_025147	142365652	GGUCAUACGGCCUUGAGAA
Plate 2	D12	M-023327-01	D-023327-17	C17orf89	284184	NM_001086521	147900222	ACGAUAAAGACUCGGUCAA
Plate 2	D12	M-023327-01	D-023327-18	C17orf89	284184	NM_001086521	147900222	AGGAAGUGGGAAUGGCGAA
Plate 2	D12	M-023327-01	D-023327-19	C17orf89	284184	NM_001086521	147900222	UAGAAUAAGAUGUAACGGA
Plate 2	D12	M-023327-01	D-023327-20	C17orf89	284184	NM_001086521	147900222	CUUAACAAGUUGAGGCGUG
Plate 2	D13	M-019126-00	D-019126-01	MRPL43	84545	NM_032112	28872733	GCAAGUCGGUCGAGGAGAU
Plate 2	D13	M-019126-00	D-019126-02	MRPL43	84545	NM_032112	28872733	CCAACAAGCCGACCACGUU
Plate 2	D13	M-019126-00	D-019126-03	MRPL43	84545	NM_032112	28872733	CGUAAUAUAUGUAAACUCG
Plate 2	D13	M-019126-00	D-019126-04	MRPL43	84545	NM_032112	28872733	GUAGUGGCCGAAUACCUUA
Plate 2	D14	M-008574-01	D-008574-02	CPT2	1376	NM_000098	4503022	GGCAGAAGCUGAUGAGUAG
Plate 2	D14	M-008574-01	D-008574-03	CPT2	1376	NM_000098	4503022	UGGCAUACCUGACCAGUGA
Plate 2	D14	M-008574-01	D-008574-17	CPT2	1376	NM_000098	4503022	GGAAAGUGGACUCGGCAGU
Plate 2	D14	M-008574-01	D-008574-18	CPT2	1376	NM_000098	4503022	CAAGAGACUCAUACGCUUU
Plate 2	D15	M-017196-00	D-017196-01	DHX30	22907	NM_014966	20336289	GGGCCUAUCCCGCUCUUUA
Plate 2	D15	M-017196-00	D-017196-02	DHX30	22907	NM_014966	20336289	GACCAUAGAUGUUACCGAC
Plate 2	D15	M-017196-00	D-017196-03	DHX30	22907	NM_014966	20336289	GAACAACGAACCGCUUACA
Plate 2	D15	M-017196-00	D-017196-04	DHX30	22907	NM_014966	20336289	GCGUGGAGGUAGAAGGCUA
Plate 2	D16	M-007748-01	D-007748-01	ACSL6	23305	NM_001009185	57165411	UAGAAGAGCUUUACUCAAU
Plate 2	D16	M-007748-01	D-007748-02	ACSL6	23305	NM_001009185	57165411	GACCUGAGCUGAGAGAGUA
Plate 2	D16	M-007748-01	D-007748-03	ACSL6	23305	NM_001009185	57165411	GAAGAAGCCCUGAAAGAGA
Plate 2	D16	M-007748-01	D-007748-04	ACSL6	23305	NM_001009185	57165411	GGAACGUGGUGGCUGAUUU
Plate 2	D17	M-005019-00	D-005019-01	PDK1	5163	NM_002610	37595546	GGAAGUCCAUCUCAUCGAA
Plate 2	D17	M-005019-00	D-005019-02	PDK1	5163	NM_002610	37595546	GGAACACCAUGCCAACAGA
Plate 2	D17	M-005019-00	D-005019-03	PDK1	5163	NM_002610	37595546	GAUCAGAAACCGACACAAU
Plate 2	D17	M-005019-00	D-005019-04	PDK1	5163	NM_002610	37595546	GAUCAGUGAAUGCUUGUGA
Plate 2	D18	M-012816-01	D-012816-01	MYCBP	26292	NM_012333	57242776	GGAGAAGCGUGCUGAAUAG
Plate 2	D18	M-012816-01	D-012816-02	MYCBP	26292	NM_012333	57242776	GUUGGUAGCCUUAUAUGAA
Plate 2	D18	M-012816-01	D-012816-03	MYCBP	26292	NM_012333	57242776	GCCUAGAACUGGCCGAAAU
Plate 2	D18	M-012816-01	D-012816-04	MYCBP	26292	NM_012333	57242776	ACUCGAAGCGUGAGCAGUU
Plate 2	D19	M-015010-00	D-015010-01	FAM222A	84915	NM_032829	14249533	CAGCAGAACUGGACGCCUA
Plate 2	D19	M-015010-00	D-015010-02	FAM222A	84915	NM_032829	14249533	UGGAGUAUCUCAUCAACGA
Plate 2	D19	M-015010-00	D-015010-03	FAM222A	84915	NM_032829	14249533	GGGCAAGGGCUAUGAGACG
Plate 2	D19	M-015010-00	D-015010-04	FAM222A	84915	NM_032829	14249533	CCGCACAGUCAAUGGCUAU
Plate 2	D20	M-015522-01	D-015522-01	MTG1	92170	NM_138384	93277112	GAUGGUCACUGAACUGAUU
Plate 2	D20	M-015522-01	D-015522-02	MTG1	92170	NM_138384	93277112	GGACUUGGCGGAUCUUACA
Plate 2	D20	M-015522-01	D-015522-03	MTG1	92170	NM_138384	93277112	CAGGAAACCCUUGGGCUUA
Plate 2	D20	M-015522-01	D-015522-04	MTG1	92170	NM_138384	93277112	CCAACUGUGUAAAGGAUGA
Plate 2	D21	M-015450-00	D-015450-01	MRM3	55178	NM_018146	21359921	GAAGGUCGCAGGCUCAUUU
Plate 2	D21	M-015450-00	D-015450-02	MRM3	55178	NM_018146	21359921	AGGCUGAGAUGUCUAAUAA
Plate 2	D21	M-015450-00	D-015450-03	MRM3	55178	NM_018146	21359921	AAGAUUGGCUGCCUCAUGU
Plate 2	D21	M-015450-00	D-015450-04	MRM3	55178	NM_018146	21359921	CGGAUGCCCAUUAUCAAUA
Plate 2	D22	M-018388-00	D-018388-01	ETFBKMT	254013	NM_173802	31341117	GAUCUUGGCCAAUGACAUA
Plate 2	D22	M-018388-00	D-018388-02	ETFBKMT	254013	NM_173802	31341117	GGAAUGGCUAUUACACUAA
Plate 2	D22	M-018388-00	D-018388-03	ETFBKMT	254013	NM_173802	31341117	CUAUAGAACUCGAGUACUG
Plate 2	D22	M-018388-00	D-018388-04	ETFBKMT	254013	NM_173802	31341117	GCGAUAUGUUUUAUGAUGA
Plate 2	D23	M-005273-00	D-005273-01	OPA1	4976	NM_015560	18860828	GAACAGCUCUGAAAGCAUU
Plate 2	D23	M-005273-00	D-005273-02	OPA1	4976	NM_015560	18860828	GAAACUGAAUGGAAGAAUA
Plate 2	D23	M-005273-00	D-005273-03	OPA1	4976	NM_015560	18860828	AAAGAAGGCUGUACCGUUA
Plate 2	D23	M-005273-00	D-005273-04	OPA1	4976	NM_015560	18860828	AAACACAGCUCUGGAAUAA
Plate 2	E02	M-012092-01	D-012092-02	DNM1L	10059	NM_005690	6996008	GAAAGAAGCAGCUGAUAUG
Plate 2	E02	M-012092-01	D-012092-03	DNM1L	10059	NM_005690	6996008	GGAGCCAGCUAGAUAUUAA
Plate 2	E02	M-012092-01	D-012092-04	DNM1L	10059	NM_005690	6996008	CAAAGGCAGUAAUGCAUUU
Plate 2	E02	M-012092-01	D-012092-05	DNM1L	10059	NM_005690	6996008	CGUAAAAGGUUGCCUGUUA
Plate 2	E03	M-009512-00	D-009512-01	FH	2271	NM_000143	19743874	GAUCUACGAUGAACUUUAA
Plate 2	E03	M-009512-00	D-009512-02	FH	2271	NM_000143	19743874	UCAACAAGCUGAUGAAUGA
Plate 2	E03	M-009512-00	D-009512-03	FH	2271	NM_000143	19743874	GCACAGAUCAUCAAGAUUG
Plate 2	E03	M-009512-00	D-009512-04	FH	2271	NM_000143	19743874	AGCCAGAGCUCAAAUGAUA
Plate 2	E04	M-010558-00	D-010558-01	TBRG4	9238	NM_004749	40217811	GGACAGAAAUUGAAGAUUC
Plate 2	E04	M-010558-00	D-010558-02	TBRG4	9238	NM_004749	40217811	GAUAAAGGCUUGCUCAUAC
Plate 2	E04	M-010558-00	D-010558-03	TBRG4	9238	NM_004749	40217811	GCACGUGCCUCCUGAGAGA
Plate 2	E04	M-010558-00	D-010558-04	TBRG4	9238	NM_004749	40217811	CCACUGCCCUGCUGGAGUA
Plate 2	E05	M-016044-02	D-016044-02	NDUFA9	4704	NM_005002	39725687	GCAAGUAUGCAUCGGUUUG
Plate 2	E05	M-016044-02	D-016044-03	NDUFA9	4704	NM_005002	39725687	UAAAGAUUCUAUCCGACGA
Plate 2	E05	M-016044-02	D-016044-04	NDUFA9	4704	NM_005002	39725687	CCGGAAGCCAUUAUCGUAA
Plate 2	E05	M-016044-02	D-016044-18	NDUFA9	4704	NM_005002	39725687	AAUCAUACCCUAUCGGUGU
Plate 2	E06	M-012940-00	D-012940-01	MRPS33	51650	NM_016071	16950595	GAAGGAGACUUAUGAUUGG
Plate 2	E06	M-012940-00	D-012940-02	MRPS33	51650	NM_016071	16950595	CCGCAUGUCUCGUCUCAGU
Plate 2	E06	M-012940-00	D-012940-03	MRPS33	51650	NM_016071	16950595	CUACUAAUUCCAAGUCUAU
Plate 2	E06	M-012940-00	D-012940-04	MRPS33	51650	NM_016071	16950595	AAAGAAGCUUCGUGGAAAG
Plate 2	E07	M-009334-01	D-009334-01	CS	1431	NM_004077	38327624	GCAAAGAUCUACCGAAAUC
Plate 2	E07	M-009334-01	D-009334-03	CS	1431	NM_004077	38327624	GGACUGGUCUCACAAUUUC
Plate 2	E07	M-009334-01	D-009334-04	CS	1431	NM_004077	38327624	GCAAAGCUACCUUGUGUUG
Plate 2	E07	M-009334-01	D-009334-17	CS	1431	NM_004077	38327624	GGAAGACUGAUCCGCGAUA
Plate 2	E08	M-003870-02	D-003870-01	BAD	572	NM_004322	14670386	CAGAGUUUGAGCCGAGUGA
Plate 2	E08	M-003870-02	D-003870-06	BAD	572	NM_004322	14670386	GUUCCAGAUCCCAGAGUUU
Plate 2	E08	M-003870-02	D-003870-07	BAD	572	NM_004322	14670386	GCAACGCAGAUGCGGCAAA
Plate 2	E08	M-003870-02	D-003870-08	BAD	572	NM_004322	14670386	GUGACGAGUUUGUGGACUC
Plate 2	E09	M-016042-01	D-016042-01	CHCHD4	131474	NM_001098502	148612858	GGAUUGAUACUGCCAAAUG
Plate 2	E09	M-016042-01	D-016042-02	CHCHD4	131474	NM_001098502	148612858	GUGGAGAACAGUUUAAGUC
Plate 2	E09	M-016042-01	D-016042-03	CHCHD4	131474	NM_001098502	148612858	UAACUGGAACUGCCCAUGC
Plate 2	E09	M-016042-01	D-016042-04	CHCHD4	131474	NM_001098502	148612858	GAUCAAGGGGUCAGACUGU
Plate 2	E10	M-008364-01	D-008364-05	SOD1	6647	NM_000454	48762945	UCGUUUGGCUUGUGGUGUA
Plate 2	E10	M-008364-01	D-008364-06	SOD1	6647	NM_000454	48762945	ACAAAGAUGGUGUGGCCGA
Plate 2	E10	M-008364-01	D-008364-07	SOD1	6647	NM_000454	48762945	GUGCAGGGCAUCAUCAAUU
Plate 2	E10	M-008364-01	D-008364-08	SOD1	6647	NM_000454	48762945	UUAAUCCUCUAUCCAGAAA
Plate 2	E11	M-031939-01	D-031939-01	FAHD2A	51011	NM_016044	156231348	GCUCGUGACUGGCAAAUGA
Plate 2	E11	M-031939-01	D-031939-02	FAHD2A	51011	NM_016044	156231348	GGUAGAAGAAGGUUACUCA
Plate 2	E11	M-031939-01	D-031939-03	FAHD2A	51011	NM_016044	156231348	CGUGGUCAUUGGAAAGAAA
Plate 2	E11	M-031939-01	D-031939-04	FAHD2A	51011	NM_016044	156231348	ACAUGAGACUAGUGCAGUU
Plate 2	E12	M-032719-00	D-032719-13	COX19	90639	NM_001031617	110349770	CAACAUAAGUAAUUGCGUA
Plate 2	E12	M-032719-00	D-032719-14	COX19	90639	NM_001031617	110349770	GGGCAGUGUGAGCGUGAAA
Plate 2	E12	M-032719-00	D-032719-15	COX19	90639	NM_001031617	110349770	UGGAAUAGAUUGAGUCGAU
Plate 2	E12	M-032719-00	D-032719-16	COX19	90639	NM_001031617	110349770	UAGAAAUGGGCUUCGAAUA
Plate 2	E13	M-004670-01	D-004670-01	RPS6KA6	27330	NM_014496	142369975	GCAAAUGUAUUACCAAUUG
Plate 2	E13	M-004670-01	D-004670-02	RPS6KA6	27330	NM_014496	142369975	GGACAACAUCCCAACAUUA
Plate 2	E13	M-004670-01	D-004670-03	RPS6KA6	27330	NM_014496	142369975	GGUGGAAACUGGGACAAUA
Plate 2	E13	M-004670-01	D-004670-04	RPS6KA6	27330	NM_014496	142369975	GUAGAUAUGUUUACCUUGU
Plate 2	E14	M-013545-01	D-013545-01	RPL34	6164	NM_000995	78190463	GCACAGAGUCAGAAAGCUA
Plate 2	E14	M-013545-01	D-013545-02	RPL34	6164	NM_000995	78190463	AAACUAGGCUGUCCCGAAC
Plate 2	E14	M-013545-01	D-013545-03	RPL34	6164	NM_000995	78190463	CGUUUGACAUACCGACGUA
Plate 2	E14	M-013545-01	D-013545-04	RPL34	6164	NM_000995	78190463	UACAAUACAGCCUCUAACA
Plate 2	E15	M-008688-00	D-008688-01	NMNAT3	349565	NM_178177	31342325	GGAAAUAGUGGAGAAGUUU
Plate 2	E15	M-008688-00	D-008688-02	NMNAT3	349565	NM_178177	31342325	GAGCGUAAAGUACCUGAUU
Plate 2	E15	M-008688-00	D-008688-03	NMNAT3	349565	NM_178177	31342325	CGACACCUAUGGGAAGAAA
Plate 2	E15	M-008688-00	D-008688-04	NMNAT3	349565	NM_178177	31342325	GCACUGAGGGCAAGACAAG
Plate 2	E16	M-012164-00	D-012164-01	RPL10	6134	NM_006013	15718685	GAAUUUGUGCCAAUAAGUA
Plate 2	E16	M-012164-00	D-012164-02	RPL10	6134	NM_006013	15718685	GUGGAUGAGUUUCCGCUUU
Plate 2	E16	M-012164-00	D-012164-03	RPL10	6134	NM_006013	15718685	CCCAAAGUCUCGCUUCUGC
Plate 2	E16	M-012164-00	D-012164-04	RPL10	6134	NM_006013	15718685	GCCCGUUGUUACCGGUAUU
Plate 2	E17	M-010680-01	D-010680-01	FAM213A	84293	NM_032333	148596958	GGACUGAAGUGAAGGAUUU
Plate 2	E17	M-010680-01	D-010680-02	FAM213A	84293	NM_032333	148596958	GAUGAUGUUUAUGGGAUUU
Plate 2	E17	M-010680-01	D-010680-03	FAM213A	84293	NM_032333	148596958	GAAAUCUUCCUGGAUGAAA
Plate 2	E17	M-010680-01	D-010680-04	FAM213A	84293	NM_032333	148596958	GUAAACCUACUUUCUGUUC
Plate 2	E18	M-008242-01	D-008242-01	MTHFS	10588	NM_006441	157278588	GAGGAAAUUUCUUUACUUC
Plate 2	E18	M-008242-01	D-008242-02	MTHFS	10588	NM_006441	157278588	GAAGGUGAUUGCCCACAGU
Plate 2	E18	M-008242-01	D-008242-03	MTHFS	10588	NM_006441	157278588	GCAAUCACAUGGAUAUGGU
Plate 2	E18	M-008242-01	D-008242-04	MTHFS	10588	NM_006441	157278588	CCAGAGCAAUCACAUGGAU
Plate 2	E19	M-017220-00	D-017220-01	ATPIF1	93974	NM_016311	30260186	AAGAAGAAAUCGUUCAUCA
Plate 2	E19	M-017220-00	D-017220-02	ATPIF1	93974	NM_016311	30260186	AGAGAGAGCAGGCUGAAGA
Plate 2	E19	M-017220-00	D-017220-03	ATPIF1	93974	NM_016311	30260186	GCCAUAAGCAGAAGAUCAA
Plate 2	E19	M-017220-00	D-017220-04	ATPIF1	93974	NM_016311	30260186	GGGCGUGAGGACCAUGCAA
Plate 2	E20	M-015495-01	D-015495-01	MTFR2	113115	NM_138419	149999348	GAGAAUAGAUCUUGGGAAU
Plate 2	E20	M-015495-01	D-015495-02	MTFR2	113115	NM_138419	149999348	GCGGUAGACCCAUUCAUAA
Plate 2	E20	M-015495-01	D-015495-03	MTFR2	113115	NM_138419	149999348	GUGACGAGCGCAUUAGUUU
Plate 2	E20	M-015495-01	D-015495-04	MTFR2	113115	NM_138419	149999348	GAACCUUGUCGAAGACCUA
Plate 2	E21	M-180668-01	D-180668-10	ACOD1	730249	NM_001258406	385719223	UCGACAAAGUGCCGAGAAG
Plate 2	E21	M-180668-01	D-180668-11	ACOD1	730249	NM_001258406	385719223	CCCUAUUUGUCAAGCCGAA
Plate 2	E21	M-180668-01	D-180668-13	ACOD1	730249	NM_001258406	385719223	GGACGUGGCCUUUAAGCGU
Plate 2	E21	M-180668-01	D-180668-14	ACOD1	730249	NM_001258406	385719223	UGAAGUGCAAGGCCGAUUA
Plate 2	E22	M-014731-01	D-014731-01	C19orf12	83636	NM_001031726	110611187	UGAACUACGUCACCAAGGA
Plate 2	E22	M-014731-01	D-014731-02	C19orf12	83636	NM_001031726	110611187	GAUCCAGUAUGAUGACUAG
Plate 2	E22	M-014731-01	D-014731-04	C19orf12	83636	NM_001031726	110611187	GUGGACAGUUUAAGCCGGU
Plate 2	E22	M-014731-01	D-014731-17	C19orf12	83636	NM_001031726	110611187	GCUCUAAAGUUGCCCGUUU
Plate 2	E23	M-012092-01	D-012092-02	DNM1L	10059	NM_005690	6996008	GAAAGAAGCAGCUGAUAUG
Plate 2	E23	M-012092-01	D-012092-03	DNM1L	10059	NM_005690	6996008	GGAGCCAGCUAGAUAUUAA
Plate 2	E23	M-012092-01	D-012092-04	DNM1L	10059	NM_005690	6996008	CAAAGGCAGUAAUGCAUUU
Plate 2	E23	M-012092-01	D-012092-05	DNM1L	10059	NM_005690	6996008	CGUAAAAGGUUGCCUGUUA
Plate 2	F02	M-004606-00	D-004606-01	PPIB	5479	NM_000942	34147592	GAAAGAGCAUCUACGGUGA
Plate 2	F02	M-004606-00	D-004606-02	PPIB	5479	NM_000942	34147592	GAAAGGAUUUGGCUACAAA
Plate 2	F02	M-004606-00	D-004606-03	PPIB	5479	NM_000942	34147592	ACAGCAAAUUCCAUCGUGU
Plate 2	F02	M-004606-00	D-004606-04	PPIB	5479	NM_000942	34147592	GGAAAGACUGUUCCAAAAA
Plate 2	F03	M-012563-00	D-012563-01	BCKDHA	593	NM_000709	38372929	CAACUUCGCUGCCACACUU
Plate 2	F03	M-012563-00	D-012563-02	BCKDHA	593	NM_000709	38372929	GAACGCCACUUCGUCACUA
Plate 2	F03	M-012563-00	D-012563-03	BCKDHA	593	NM_000709	38372929	GGACAACACGGACCUGGUG
Plate 2	F03	M-012563-00	D-012563-04	BCKDHA	593	NM_000709	38372929	UCGGCGGAGUUUAUAGAUA
Plate 2	F04	M-012732-00	D-012732-01	TOMM40	10452	NM_006114	5174722	GCUGGGAAAUACACAUUGA
Plate 2	F04	M-012732-00	D-012732-02	TOMM40	10452	NM_006114	5174722	GAUAGCAACUGGAUCGUGG
Plate 2	F04	M-012732-00	D-012732-03	TOMM40	10452	NM_006114	5174722	UCUCAACGCUCAGGUCAUU
Plate 2	F04	M-012732-00	D-012732-04	TOMM40	10452	NM_006114	5174722	GCAAGAACAAGUUUCAGUG
Plate 2	F05	M-010142-00	D-010142-01	MRPS25	64432	NM_022497	36287129	AGGUCAUGACAGUGAAUUA
Plate 2	F05	M-010142-00	D-010142-02	MRPS25	64432	NM_022497	36287129	UGGUGGAUGUGGAGACCAA
Plate 2	F05	M-010142-00	D-010142-03	MRPS25	64432	NM_022497	36287129	CCGUGAAGGUCAUGACAGU
Plate 2	F05	M-010142-00	D-010142-04	MRPS25	64432	NM_022497	36287129	GAGGAAACCCUCAGGGAAG
Plate 2	F06	M-018773-00	D-018773-01	LRPPRC	10128	NM_133259	31621304	GAUGUAGCGUUGCAAAUUU
Plate 2	F06	M-018773-00	D-018773-02	LRPPRC	10128	NM_133259	31621304	GACGGAAGCUGUUGGCUAU
Plate 2	F06	M-018773-00	D-018773-03	LRPPRC	10128	NM_133259	31621304	GAAUUUGACCGCUUAGAUU
Plate 2	F06	M-018773-00	D-018773-04	LRPPRC	10128	NM_133259	31621304	UCGAAGAACUGGCCGCAUU
Plate 2	F07	M-004932-01	D-004932-02	BCKDK	10295	NM_005881	5031608	GCACGUGCAUGAGCUAUAU
Plate 2	F07	M-004932-01	D-004932-03	BCKDK	10295	NM_005881	5031608	GCAGAGGGCCUACGUGAGA
Plate 2	F07	M-004932-01	D-004932-04	BCKDK	10295	NM_005881	5031608	GUACUCGUCUCUCACCAAA
Plate 2	F07	M-004932-01	D-004932-17	BCKDK	10295	NM_005881	5031608	UGGCAGAGGGCCUACGUGA
Plate 2	F08	M-016046-01	D-016046-01	FAM92A1	137392	NM_145269	150170657	GAAACGGGAUGACCUCAAA
Plate 2	F08	M-016046-01	D-016046-02	FAM92A1	137392	NM_145269	150170657	UCGAGAAGCUAAGCAAUUA
Plate 2	F08	M-016046-01	D-016046-03	FAM92A1	137392	NM_145269	150170657	GAAAGAACACGUCAGCGAA
Plate 2	F08	M-016046-01	D-016046-04	FAM92A1	137392	NM_145269	150170657	UGAUCGACAUGUUAUUUCA
Plate 2	F09	M-019454-00	D-019454-01	PNPT1	87178	NM_033109	33695110	UGGCGGAAGUUUAGCAUUA
Plate 2	F09	M-019454-00	D-019454-02	PNPT1	87178	NM_033109	33695110	GACAGAAGUAGUAUUGUAA
Plate 2	F09	M-019454-00	D-019454-03	PNPT1	87178	NM_033109	33695110	CAUUACAGGCUGAUAUUAA
Plate 2	F09	M-019454-00	D-019454-04	PNPT1	87178	NM_033109	33695110	ACUACGAGUUUCCUCCUUA
Plate 2	F10	M-008310-02	D-008310-01	SUOX	6821	NM_001032387	74099703	GGAGACCUCUGACCCUUAU
Plate 2	F10	M-008310-02	D-008310-03	SUOX	6821	NM_001032387	74099703	GGAGUCAACACACAUAUAC
Plate 2	F10	M-008310-02	D-008310-04	SUOX	6821	NM_001032387	74099703	GUGCAGUGUUGGCCUAUCA
Plate 2	F10	M-008310-02	D-008310-05	SUOX	6821	NM_001032387	74099703	GGAUGAUGGUUACAAUGUG
Plate 2	F11	M-012445-00	D-012445-01	SIRT4	23409	NM_012240	6912661	GAUCAUCCUUGCAGGUAUA
Plate 2	F11	M-012445-00	D-012445-02	SIRT4	23409	NM_012240	6912661	GAAACUGAAUUCUCGUUGU
Plate 2	F11	M-012445-00	D-012445-03	SIRT4	23409	NM_012240	6912661	GAGAAGAAGCUCCCGAUUG
Plate 2	F11	M-012445-00	D-012445-04	SIRT4	23409	NM_012240	6912661	UCGGAAAGCUGUACUGGUU
Plate 2	F12	M-008127-02	D-008127-02	ETFDH	2110	NM_004453	119703745	GAAGGUGGCUUUCAGUCUA
Plate 2	F12	M-008127-02	D-008127-03	ETFDH	2110	NM_004453	119703745	GAUCUUUCCUCUAUCAUUU
Plate 2	F12	M-008127-02	D-008127-04	ETFDH	2110	NM_004453	119703745	GAGAGUAGAUCACACUGUU
Plate 2	F12	M-008127-02	D-008127-05	ETFDH	2110	NM_004453	119703745	GGAUUUCGGUUACAGAUAA
Plate 2	F13	M-020684-01	D-020684-01	NDUFAF4	29078	NM_014165	7661785	AAGGAGAGAUUGCUCGUAA
Plate 2	F13	M-020684-01	D-020684-02	NDUFAF4	29078	NM_014165	7661785	CAAGAAAGCAAUACGAUCA
Plate 2	F13	M-020684-01	D-020684-04	NDUFAF4	29078	NM_014165	7661785	CGAAAGACCAUCAUUUUGA
Plate 2	F13	M-020684-01	D-020684-17	NDUFAF4	29078	NM_014165	7661785	GAACCGAGCGGAACGGGAA
Plate 2	F14	M-014603-00	D-014603-01	GRPEL1	80273	NM_025196	37059725	GAGCCAAGUUCGACCCUUA
Plate 2	F14	M-014603-00	D-014603-02	GRPEL1	80273	NM_025196	37059725	GGACAUGGGUCAGAGUGAA
Plate 2	F14	M-014603-00	D-014603-03	GRPEL1	80273	NM_025196	37059725	GGCAGACACUGAGAACUUA
Plate 2	F14	M-014603-00	D-014603-04	GRPEL1	80273	NM_025196	37059725	GGAAGAGAAGGUCAAGUUG
Plate 2	F15	M-019602-00	D-019602-01	NDUFS4	4724	NM_002495	4505368	GGAUGGAGCUAUGACAUUG
Plate 2	F15	M-019602-00	D-019602-02	NDUFS4	4724	NM_002495	4505368	GGACCAGACUCAAGACACA
Plate 2	F15	M-019602-00	D-019602-03	NDUFS4	4724	NM_002495	4505368	GGAUAUCACUACUUUAACU
Plate 2	F15	M-019602-00	D-019602-04	NDUFS4	4724	NM_002495	4505368	GAGUAAACAACACAAAGAA
Plate 2	F16	M-006465-02	D-006465-01	IFI27	3429	NM_005532	55925613	AGUUGUGAUUGGAGGAGUU
Plate 2	F16	M-006465-02	D-006465-02	IFI27	3429	NM_005532	55925613	CAACUGGACUCUCCGGAUU
Plate 2	F16	M-006465-02	D-006465-03	IFI27	3429	NM_005532	55925613	CGGCUGUCAUUGCGAGGUU
Plate 2	F16	M-006465-02	D-006465-05	IFI27	3429	NM_005532	55925613	GGCCAGGAUUGCUACAGUU
Plate 2	F17	M-017608-00	D-017608-01	MRPL40	64976	NM_003776	26638658	ACACACAAGUGGAGUUUAA
Plate 2	F17	M-017608-00	D-017608-02	MRPL40	64976	NM_003776	26638658	CACCACCGAUCCCUAACUA
Plate 2	F17	M-017608-00	D-017608-03	MRPL40	64976	NM_003776	26638658	CUCAAGAGCUAAUUCCUAU
Plate 2	F17	M-017608-00	D-017608-04	MRPL40	64976	NM_003776	26638658	CCAGCGAGCGUCAUUGUUG
Plate 2	F18	M-015489-00	D-015489-01	NXNL1	115861	NM_138454	19923986	UCACAGAUGAGUUCUAUGU
Plate 2	F18	M-015489-00	D-015489-02	NXNL1	115861	NM_138454	19923986	AUCCUGAUCCGCAACAAUA
Plate 2	F18	M-015489-00	D-015489-03	NXNL1	115861	NM_138454	19923986	ACAAGUACCGCGUGGAAAA
Plate 2	F18	M-015489-00	D-015489-04	NXNL1	115861	NM_138454	19923986	GGGCUUGUCCACAGUGCCA
Plate 2	F19	M-004380-01	D-004380-05	BBC3	27113	NM_014417	24475588	CGGACGACCUCAACGCACA
Plate 2	F19	M-004380-01	D-004380-06	BBC3	27113	NM_014417	24475588	CCGAGAUGGAGCCCAAUUA
Plate 2	F19	M-004380-01	D-004380-07	BBC3	27113	NM_014417	24475588	CCUGGAGGGUCCUGUACAA
Plate 2	F19	M-004380-01	D-004380-08	BBC3	27113	NM_014417	24475588	GGCGGAGACAAGAGGAGCA
Plate 2	F20	M-009460-03	D-009460-03	AMACR	23600	NM_203382	42822892	GAAGGAACAGCAUAUUUAA
Plate 2	F20	M-009460-03	D-009460-05	AMACR	23600	NM_203382	42822892	GGAAGCUUCUGCCGGUUAG
Plate 2	F20	M-009460-03	D-009460-06	AMACR	23600	NM_203382	42822892	GACAGAACAUGUUGGAUGG
Plate 2	F20	M-009460-03	D-009460-23	AMACR	23600	NM_203382	42822892	GCACCUUUCUAUACGACUU
Plate 2	F21	M-012000-00	D-012000-01	NDUFA5	4698	NM_005000	13699821	GAACUAAAUCUGGCAAGAA
Plate 2	F21	M-012000-00	D-012000-02	NDUFA5	4698	NM_005000	13699821	CACGAGAGGCUAAGAAUAU
Plate 2	F21	M-012000-00	D-012000-03	NDUFA5	4698	NM_005000	13699821	GAAGAAGACCACUGGCCUU
Plate 2	F21	M-012000-00	D-012000-04	NDUFA5	4698	NM_005000	13699821	AGAAGCUGGCUAUGGUUAA
Plate 2	F22	M-020257-02	D-020257-01	NGRN	51335	NM_001033088	74316003	GAUGUGAUCCGAAGAGUUU
Plate 2	F22	M-020257-02	D-020257-02	NGRN	51335	NM_001033088	74316003	CCAAAUCACAGCACAGCUU
Plate 2	F22	M-020257-02	D-020257-03	NGRN	51335	NM_001033088	74316003	GGUAUUUACAUGAGGAAUU
Plate 2	F22	M-020257-02	D-020257-18	NGRN	51335	NM_001033088	74316003	GGGACAACUUAGUCAAUUG
Plate 2	F23	M-010670-01	D-010670-01	MFN1	55669	NM_033540	45269136	GAAGAGCUCUGUUAUCAAU
Plate 2	F23	M-010670-01	D-010670-02	MFN1	55669	NM_033540	45269136	GCACAGAUGUCACUACAGA
Plate 2	F23	M-010670-01	D-010670-03	MFN1	55669	NM_033540	45269136	GAUACUAGCUACUGUGAAA
Plate 2	F23	M-010670-01	D-010670-04	MFN1	55669	NM_033540	45269136	CUGGAUAGCUGGAUUGAUA
Plate 2	G02	M-006370-01	D-006370-02	NAV2	89797	NM_001111019	161169016	CAGCAUAGAUUCCAACAUU
Plate 2	G02	M-006370-01	D-006370-03	NAV2	89797	NM_001111019	161169016	UAAGAUAGUUGUCAGCUUU
Plate 2	G02	M-006370-01	D-006370-04	NAV2	89797	NM_001111019	161169016	GAGCUCAACUGCAAAGGAA
Plate 2	G02	M-006370-01	D-006370-17	NAV2	89797	NM_001111019	161169016	GCCCUAAGCUCCCGGACAA
Plate 2	G03	M-017691-01	D-017691-01	IFIT3	3437	NM_001549	142349653	GCAAUAUGCUAUGGACUAU
Plate 2	G03	M-017691-01	D-017691-02	IFIT3	3437	NM_001549	142349653	GAGACGGAAUGUUAUCAGA
Plate 2	G03	M-017691-01	D-017691-03	IFIT3	3437	NM_001549	142349653	GACUGGCAAUUGCGAUGUA
Plate 2	G03	M-017691-01	D-017691-04	IFIT3	3437	NM_001549	142349653	UAGAGUGUGUAACCAGAUU
Plate 2	G04	M-020022-00	D-020022-01	NIT1	4817	NM_005600	5031946	GAAAGCAACUCUACCAUGC
Plate 2	G04	M-020022-00	D-020022-02	NIT1	4817	NM_005600	5031946	CCUCAACUCUCAGUACUUU
Plate 2	G04	M-020022-00	D-020022-03	NIT1	4817	NM_005600	5031946	GGCCUGACCUCUAUGGCAA
Plate 2	G04	M-020022-00	D-020022-04	NIT1	4817	NM_005600	5031946	CAAGAUUGGUCUAGCUGUC
Plate 2	G05	M-009364-00	D-009364-01	ACSL4	2182	NM_004458	4758331	GCACAGACCUGCUUUAAGU
Plate 2	G05	M-009364-00	D-009364-02	ACSL4	2182	NM_004458	4758331	GAAGGCGGUUAUACAAUUA
Plate 2	G05	M-009364-00	D-009364-03	ACSL4	2182	NM_004458	4758331	GAAGAAUUGUCCACUUAUU
Plate 2	G05	M-009364-00	D-009364-04	ACSL4	2182	NM_004458	4758331	GAUAGGGUAUGAUUACAAA
Plate 2	G06	M-016455-01	D-016455-01	LEXM	163747	NM_001110533	160358339	GAACUUAACUCACAUCACA
Plate 2	G06	M-016455-01	D-016455-02	LEXM	163747	NM_001110533	160358339	GCAAAGGCCUGCCAGAUGA
Plate 2	G06	M-016455-01	D-016455-03	LEXM	163747	NM_001110533	160358339	AAAGCGACCUUGAGACAUA
Plate 2	G06	M-016455-01	D-016455-04	LEXM	163747	NM_001110533	160358339	GCAGCGAUAUCGAUCCCUA
Plate 2	G07	M-029647-00	D-029647-01	ACSM6	142827	NM_207321	46409283	CAACAGAUGUCUUGUGGAG
Plate 2	G07	M-029647-00	D-029647-02	ACSM6	142827	NM_207321	46409283	GGUUGGAUUUCAAGAAGUU
Plate 2	G07	M-029647-00	D-029647-03	ACSM6	142827	NM_207321	46409283	CCUGAGCGCUGUCUUGGGA
Plate 2	G07	M-029647-00	D-029647-04	ACSM6	142827	NM_207321	46409283	GCCCUGAGACUGUUCUAAA
Plate 2	G08	M-015432-00	D-015432-01	LYRM1	57149	NM_020424	19923825	GGACACAGACCUAAUUAAA
Plate 2	G08	M-015432-00	D-015432-02	LYRM1	57149	NM_020424	19923825	GGAAAUGGCAGGCGACAUC
Plate 2	G08	M-015432-00	D-015432-03	LYRM1	57149	NM_020424	19923825	GGACUUCGAAGCCAAGAGA
Plate 2	G08	M-015432-00	D-015432-04	LYRM1	57149	NM_020424	19923825	GUGUAUAGAUGAAUGCACA
Plate 2	G09	M-019012-01	D-019012-01	MRPL52	122704	NM_181307	31083084	GGAAAUGGACGCUGGAUUA
Plate 2	G09	M-019012-01	D-019012-02	MRPL52	122704	NM_181307	31083084	GAACAAAGGAAGCAGGAAA
Plate 2	G09	M-019012-01	D-019012-17	MRPL52	122704	NM_181307	31083084	CCUACUAAAGAUACAAACA
Plate 2	G09	M-019012-01	D-019012-18	MRPL52	122704	NM_181307	31083084	CAUGCACAGUUUAGGCCAU
Plate 2	G10	M-009461-01	D-009461-01	ME2	4200	NM_002396	62953132	GAAGAAGCAUAUACACUUA
Plate 2	G10	M-009461-01	D-009461-02	ME2	4200	NM_002396	62953132	UGAAAGGCCUGUAAUAUUU
Plate 2	G10	M-009461-01	D-009461-03	ME2	4200	NM_002396	62953132	GAACAUGGCGGAGUGAAUA
Plate 2	G10	M-009461-01	D-009461-17	ME2	4200	NM_002396	62953132	AUUAGUUAAGGGACGGAAA
Plate 2	G11	M-017562-00	D-017562-01	MRPL46	26589	NM_022163	26667176	GAGCCAAGGUGUUCUUCUU
Plate 2	G11	M-017562-00	D-017562-02	MRPL46	26589	NM_022163	26667176	GCGCAAGAUUUGGAAGAUA
Plate 2	G11	M-017562-00	D-017562-03	MRPL46	26589	NM_022163	26667176	AGACCAGGAUGUUUGGAUA
Plate 2	G11	M-017562-00	D-017562-04	MRPL46	26589	NM_022163	26667176	CAAACUUGGAGCUCGCAUA
Plate 2	G12	D-001206-14	D-001210-02	siGENOME Non-targeting Control	0		0	UAAGGCUAUGAAGAGAUAC
Plate 2	G12	D-001206-14	D-001210-03	siGENOME Non-targeting Control	0		0	AUGUAUUGGCCUGUAUUAG
Plate 2	G12	D-001206-14	D-001210-04	siGENOME Non-targeting Control	0		0	AUGAACGUGAAUUGCUCAA
Plate 2	G12	D-001206-14	D-001210-05	siGENOME Non-targeting Control	0		0	UGGUUUACAUGUCGACUAA
Plate 2	G13	M-017553-00	D-017553-01	MRPL42	28977	NM_014050	26667166	UCACAGAUGUCGUAAGAAU
Plate 2	G13	M-017553-00	D-017553-02	MRPL42	28977	NM_014050	26667166	GGCCAGAUCCUGUGCAUAA
Plate 2	G13	M-017553-00	D-017553-03	MRPL42	28977	NM_014050	26667166	UGAGGAAGGACCUAUGAUA
Plate 2	G13	M-017553-00	D-017553-04	MRPL42	28977	NM_014050	26667166	GACUAUAAUUGCAACGUAG
Plate 2	G14	M-014793-01	D-014793-17	CAPRIN2	65981	NM_023925	50428936	GUGAAUGGCACUUACGUUU
Plate 2	G14	M-014793-01	D-014793-18	CAPRIN2	65981	NM_023925	50428936	GGGAUCUGUUAGAGGAUGU
Plate 2	G14	M-014793-01	D-014793-19	CAPRIN2	65981	NM_023925	50428936	GCAUCAGCCUGUAGGUUCU
Plate 2	G14	M-014793-01	D-014793-20	CAPRIN2	65981	NM_023925	50428936	AGCCAGUGGAAGCAAGAUA
Plate 2	G15	M-004030-02	D-004030-02	PINK1	65018	NM_032409	112382374	GAAAUCCGACAACAUCCUU
Plate 2	G15	M-004030-02	D-004030-03	PINK1	65018	NM_032409	112382374	GAGCAUCGGCCUGCAGUUG
Plate 2	G15	M-004030-02	D-004030-04	PINK1	65018	NM_032409	112382374	GGAGCCAUCGCCUAUGAAA
Plate 2	G15	M-004030-02	D-004030-05	PINK1	65018	NM_032409	112382374	GCAAAUGUGCUUCAUCUAA
Plate 2	G16	M-008222-01	D-008222-01	LACE1	246269	NM_145315	62241031	GAAGAAGCAUGUCUCCUAU
Plate 2	G16	M-008222-01	D-008222-03	LACE1	246269	NM_145315	62241031	UCAUAACUCUCAUCGAUAA
Plate 2	G16	M-008222-01	D-008222-04	LACE1	246269	NM_145315	62241031	AAGAAUACAUCGCCUUAAA
Plate 2	G16	M-008222-01	D-008222-17	LACE1	246269	NM_145315	62241031	GGGAUAGAUUACCGGAAAA
Plate 2	G17	M-009002-00	D-009002-01	ACAD9	28976	NM_014049	34147673	GGACAAGUAUGCUCCAGAA
Plate 2	G17	M-009002-00	D-009002-02	ACAD9	28976	NM_014049	34147673	GGACAGUGCCAACAAGUUU
Plate 2	G17	M-009002-00	D-009002-03	ACAD9	28976	NM_014049	34147673	UCAGAAGGCUUACGUCAUG
Plate 2	G17	M-009002-00	D-009002-04	ACAD9	28976	NM_014049	34147673	GAAGCGAGCCUAUAUCUGU
Plate 2	G18	M-009784-02	D-009784-03	SOD2	6648	NM_001024466	67782308	AAAGAUACAUGGCUUGCAA
Plate 2	G18	M-009784-02	D-009784-04	SOD2	6648	NM_001024466	67782308	GUAAUCAACUGGGAGAAUG
Plate 2	G18	M-009784-02	D-009784-19	SOD2	6648	NM_001024466	67782308	ACCAGGAGGCGUUGGCCAA
Plate 2	G18	M-009784-02	D-009784-20	SOD2	6648	NM_001024466	67782308	GGAUUGAUGUGUGGGAGCA
Plate 2	G19	M-013978-01	D-013978-01	TRMT11	60487	NM_001031712	94420682	GGACAGACAUAGACUACAA
Plate 2	G19	M-013978-01	D-013978-02	TRMT11	60487	NM_001031712	94420682	GAAUAGAUGCACUUGAAUU
Plate 2	G19	M-013978-01	D-013978-03	TRMT11	60487	NM_001031712	94420682	GCGCUGUCGUGUACCCUUA
Plate 2	G19	M-013978-01	D-013978-17	TRMT11	60487	NM_001031712	94420682	GAAUUUAAAGAAACCGCAA
Plate 2	G20	M-006806-00	D-006806-01	DCAKD	79877	NM_024819	34147506	GAAGGAGACGUUCAAGUAC
Plate 2	G20	M-006806-00	D-006806-02	DCAKD	79877	NM_024819	34147506	GAAGCACACCGUGGUAGUA
Plate 2	G20	M-006806-00	D-006806-03	DCAKD	79877	NM_024819	34147506	GGAUACCGCUACGUGAUUC
Plate 2	G20	M-006806-00	D-006806-04	DCAKD	79877	NM_024819	34147506	GCUACGUGAUUCUGGAUAU
Plate 2	G21	M-020404-00	D-020404-01	IARS2	55699	NM_018060	46852146	GGACAUGCUUUAAAUAAGA
Plate 2	G21	M-020404-00	D-020404-02	IARS2	55699	NM_018060	46852146	AGACAUAGCCAAUCGAUUC
Plate 2	G21	M-020404-00	D-020404-03	IARS2	55699	NM_018060	46852146	GCUAUAUGCCUGAAUCAAA
Plate 2	G21	M-020404-00	D-020404-04	IARS2	55699	NM_018060	46852146	GUAAUUGUCAUGCCGACUA
Plate 2	G22	M-008763-00	D-008763-01	CLPX	10845	NM_006660	12597621	GAGGAUGAGUACAGAUUUA
Plate 2	G22	M-008763-00	D-008763-02	CLPX	10845	NM_006660	12597621	GCACAAACCCUAGCUAAAU
Plate 2	G22	M-008763-00	D-008763-03	CLPX	10845	NM_006660	12597621	CCAAGAGAGUUAGAAAUAA
Plate 2	G22	M-008763-00	D-008763-04	CLPX	10845	NM_006660	12597621	CAACAAAUACCUCAGGAAA
Plate 2	G23	M-009386-03	D-009386-05	ALDH3A2	224	NM_000382	73465985	CAGGAUCUCUAUAUUGUUA
Plate 2	G23	M-009386-03	D-009386-21	ALDH3A2	224	NM_000382	73465985	ACCCUAAAGUUGCAGGUUA
Plate 2	G23	M-009386-03	D-009386-22	ALDH3A2	224	NM_000382	73465985	CCUGGAAGUUAGUUGCCAA
Plate 2	G23	M-009386-03	D-009386-23	ALDH3A2	224	NM_000382	73465985	CGAGUAAGCCACUGCGGUU
Plate 2	H02	M-012283-02	D-012283-02	FARS2	10667	NM_006567	126513133	CCGUGAAGCUUGUAGAGUU
Plate 2	H02	M-012283-02	D-012283-17	FARS2	10667	NM_006567	126513133	GGUGUGAGGACGAGCGCUU
Plate 2	H02	M-012283-02	D-012283-18	FARS2	10667	NM_006567	126513133	CCAUGAUCCUCUACGACAU
Plate 2	H02	M-012283-02	D-012283-19	FARS2	10667	NM_006567	126513133	GGCUUUUGGCCUAGGAUUA
Plate 2	H03	M-012349-00	D-012349-01	PYCR1	5831	NM_006907	24797096	GACCAACACUCCAGUCGUG
Plate 2	H03	M-012349-00	D-012349-02	PYCR1	5831	NM_006907	24797096	GAUGUGCUCUUCCUGGCUG
Plate 2	H03	M-012349-00	D-012349-03	PYCR1	5831	NM_006907	24797096	GGACCUGGCCACAGUUUCU
Plate 2	H03	M-012349-00	D-012349-04	PYCR1	5831	NM_006907	24797096	GCGCCGACAUUGAGGACAG
Plate 2	H04	M-006785-01	D-006785-01	ALDH18A1	5832	NM_001017423	62912456	GAAGGGAUCUGUCACAUGU
Plate 2	H04	M-006785-01	D-006785-02	ALDH18A1	5832	NM_001017423	62912456	GAGCAGAAAUUAUCCAUCA
Plate 2	H04	M-006785-01	D-006785-03	ALDH18A1	5832	NM_001017423	62912456	GGAAUUAUGCAUUGAAGUA
Plate 2	H04	M-006785-01	D-006785-04	ALDH18A1	5832	NM_001017423	62912456	GAGCAGAGAGCAGAAAUUA
Plate 2	H05	M-006827-00	D-006827-01	PPP1CC	5501	NM_002710	4506006	GGAGUGUCCUUCACAUUUG
Plate 2	H05	M-006827-00	D-006827-02	PPP1CC	5501	NM_002710	4506006	GUAAGAAUGUCCAGCUUCA
Plate 2	H05	M-006827-00	D-006827-03	PPP1CC	5501	NM_002710	4506006	CUUAAAGUCUCGUGAAAUC
Plate 2	H05	M-006827-00	D-006827-04	PPP1CC	5501	NM_002710	4506006	GCGGAGAGUUUGACAAUGC
Plate 2	H06	M-016943-00	D-016943-01	METTL15	196074	NM_152636	22749298	CCCAACAGCUUAUGCAUUA
Plate 2	H06	M-016943-00	D-016943-02	METTL15	196074	NM_152636	22749298	GCACUUGCAUCUAUCCUAA
Plate 2	H06	M-016943-00	D-016943-03	METTL15	196074	NM_152636	22749298	CCAGCAUCGUUGCAGAAUA
Plate 2	H06	M-016943-00	D-016943-04	METTL15	196074	NM_152636	22749298	CCUAAACAAAUCCGAGCUA
Plate 2	H07	M-020047-00	D-020047-01	TIMM17B	10245	NM_005834	5032180	GAGGAUCCCUGGAACUCUA
Plate 2	H07	M-020047-00	D-020047-02	TIMM17B	10245	NM_005834	5032180	CGGCACCGGUUGAGAGGUA
Plate 2	H07	M-020047-00	D-020047-03	TIMM17B	10245	NM_005834	5032180	GGCCUGUUCUCCACCAUUG
Plate 2	H07	M-020047-00	D-020047-04	TIMM17B	10245	NM_005834	5032180	CCAUCAAGGGUUUCCGCAA
Plate 2	H08	M-012649-00	D-012649-01	POLG	5428	NM_002693	4505936	GGUAUCGGCUGUCGGAUGA
Plate 2	H08	M-012649-00	D-012649-02	POLG	5428	NM_002693	4505936	AGUGGGACCUGCAAGAAUU
Plate 2	H08	M-012649-00	D-012649-03	POLG	5428	NM_002693	4505936	UCACAAGGAUGGUAAUAGC
Plate 2	H08	M-012649-00	D-012649-04	POLG	5428	NM_002693	4505936	GCUUACUAAUGCAGUUUAA
Plate 2	H09	M-008279-01	D-008279-01	DBT	1629	NM_001918	110671328	GGAGGAACAUUUACUCUUU
Plate 2	H09	M-008279-01	D-008279-02	DBT	1629	NM_001918	110671328	GAAGAUAUCCUCAACUAUU
Plate 2	H09	M-008279-01	D-008279-03	DBT	1629	NM_001918	110671328	GUUCAGAUCUGCUCUAUAU
Plate 2	H09	M-008279-01	D-008279-04	DBT	1629	NM_001918	110671328	AGACAUGACUGUUCCUAUA
Plate 2	H10	M-007638-01	D-007638-01	UCP3	7352	NM_022803	13259545	UGAUAAAGAUGGUGGCCCA
Plate 2	H10	M-007638-01	D-007638-04	UCP3	7352	NM_022803	13259545	GUGAAGACCCGGUAUAUGA
Plate 2	H10	M-007638-01	D-007638-17	UCP3	7352	NM_022803	13259545	CAGAAAAUACAGCGGGACU
Plate 2	H10	M-007638-01	D-007638-18	UCP3	7352	NM_022803	13259545	UGAGGAAUGCUAUCGUCAA
Plate 2	H11	M-008589-01	D-008589-03	ALAS2	212	NM_001037969	83977445	GCUGAUGCAUAUCCCUUUG
Plate 2	H11	M-008589-01	D-008589-17	ALAS2	212	NM_001037969	83977445	CUAGCUGAAUUGAGCCUAA
Plate 2	H11	M-008589-01	D-008589-18	ALAS2	212	NM_001037969	83977445	GAUCCAAGGUAUCCGUAAC
Plate 2	H11	M-008589-01	D-008589-19	ALAS2	212	NM_001037969	83977445	CGUCUGGUGUAGUAAUGAU
Plate 2	H12	M-006103-01	D-006103-02	YME1L1	10730	NM_014263	21327683	GAAAUUAUAGCUCGAGGUA
Plate 2	H12	M-006103-01	D-006103-03	YME1L1	10730	NM_014263	21327683	GUUAUGACCUACAGUGAUA
Plate 2	H12	M-006103-01	D-006103-04	YME1L1	10730	NM_014263	21327683	GAACCAGGCUGCAUUAAAA
Plate 2	H12	M-006103-01	D-006103-05	YME1L1	10730	NM_014263	21327683	GAAUGCUCCUUGUGUUAUA
Plate 2	H13	M-007260-01	D-007260-01	RFK	55312	NM_018339	145199238	GAACUUUGAUUCUUUAGAG
Plate 2	H13	M-007260-01	D-007260-02	RFK	55312	NM_018339	145199238	GAACCCAUAUUACAAGAAU
Plate 2	H13	M-007260-01	D-007260-03	RFK	55312	NM_018339	145199238	UAAGAAACGACUAGAGUUA
Plate 2	H13	M-007260-01	D-007260-04	RFK	55312	NM_018339	145199238	CGAGCGGACUGCAUUAUGA
Plate 2	H14	M-024630-01	D-024630-01	KIAA0930	23313	NM_001009880	57863294	GAAGAAAUCUCAGCAAGUG
Plate 2	H14	M-024630-01	D-024630-02	KIAA0930	23313	NM_001009880	57863294	GCUGGUGGCUAGUGACAAA
Plate 2	H14	M-024630-01	D-024630-03	KIAA0930	23313	NM_001009880	57863294	CAACCGGCCUGCCUUCUUC
Plate 2	H14	M-024630-01	D-024630-04	KIAA0930	23313	NM_001009880	57863294	CCACCUACUUCAUGGAGAA
Plate 2	H15	M-016957-00	D-016957-01	PTCD3	55037	NM_017952	38683854	GGAGUUACAUGGCGAGCAA
Plate 2	H15	M-016957-00	D-016957-02	PTCD3	55037	NM_017952	38683854	CAAGAUGAUCCUUACCUUA
Plate 2	H15	M-016957-00	D-016957-03	PTCD3	55037	NM_017952	38683854	CCUCAUAUACCGUGUUUAA
Plate 2	H15	M-016957-00	D-016957-04	PTCD3	55037	NM_017952	38683854	GCACAAUGAUCCGAGGAAU
Plate 2	H16	M-009920-02	D-009920-01	RAB32	10981	NM_006834	142356996	AAAGUGAUCUGGAUAGUAA
Plate 2	H16	M-009920-02	D-009920-02	RAB32	10981	NM_006834	142356996	UCAAGAAGUUCCACAUUUG
Plate 2	H16	M-009920-02	D-009920-03	RAB32	10981	NM_006834	142356996	CAACAUGACCCGAGUAUAC
Plate 2	H16	M-009920-02	D-009920-05	RAB32	10981	NM_006834	142356996	CUGCAAAGGAUAACAUAAA
Plate 2	H17	M-011385-01	D-011385-17	SDHC	6391	NM_001035511	78711819	GGGCUUAGAUAGAAAGUCU
Plate 2	H17	M-011385-01	D-011385-18	SDHC	6391	NM_001035511	78711819	AGUUAAAGCUGUGGGUCGA
Plate 2	H17	M-011385-01	D-011385-19	SDHC	6391	NM_001035511	78711819	GAAAAGAAGUGACGCAUGU
Plate 2	H17	M-011385-01	D-011385-20	SDHC	6391	NM_001035511	78711819	UCGAAGUAAUGUACCCUUU
Plate 2	H18	M-012092-01	D-012092-02	DNM1L	10059	NM_005690	6996008	GAAAGAAGCAGCUGAUAUG
Plate 2	H18	M-012092-01	D-012092-03	DNM1L	10059	NM_005690	6996008	GGAGCCAGCUAGAUAUUAA
Plate 2	H18	M-012092-01	D-012092-04	DNM1L	10059	NM_005690	6996008	CAAAGGCAGUAAUGCAUUU
Plate 2	H18	M-012092-01	D-012092-05	DNM1L	10059	NM_005690	6996008	CGUAAAAGGUUGCCUGUUA
Plate 2	H19	M-006820-01	D-006820-01	HK1	3098	NM_000188	4504390	GGAAGGAGAUGAAGAAUGG
Plate 2	H19	M-006820-01	D-006820-03	HK1	3098	NM_000188	4504390	GAAGUUACCUGUGGGAUUC
Plate 2	H19	M-006820-01	D-006820-04	HK1	3098	NM_000188	4504390	GCACAACAAUGCCGUGGUU
Plate 2	H19	M-006820-01	D-006820-05	HK1	3098	NM_000188	4504390	GACCGAGAAUGGUGACUUC
Plate 2	H20	M-013730-00	D-013730-01	APEX2	27301	NM_014481	18375506	GUAGGGCCCUUCAUCGAUA
Plate 2	H20	M-013730-00	D-013730-02	APEX2	27301	NM_014481	18375506	AAGAUGCGCUUCUAUCGUU
Plate 2	H20	M-013730-00	D-013730-03	APEX2	27301	NM_014481	18375506	GCUCCCGGCUUGACUAUGU
Plate 2	H20	M-013730-00	D-013730-04	APEX2	27301	NM_014481	18375506	UGGCUAUCGUUGAGGGUUA
Plate 2	H21	M-031084-01	D-031084-01	NUDT19	390916	NM_001105570	157739939	UAAGAACUCUGUAGUAAGA
Plate 2	H21	M-031084-01	D-031084-02	NUDT19	390916	NM_001105570	157739939	UGAGAAGACUUGCAAACUU
Plate 2	H21	M-031084-01	D-031084-03	NUDT19	390916	NM_001105570	157739939	GACAUACCAUCGCCACCUU
Plate 2	H21	M-031084-01	D-031084-04	NUDT19	390916	NM_001105570	157739939	CCACGUGACUGUUCAGCCA
Plate 2	H22	M-009619-00	D-009619-01	DHODH	1723	NM_001361	16753222	GGACGGACUUUAUAAGAUG
Plate 2	H22	M-009619-00	D-009619-02	DHODH	1723	NM_001361	16753222	GGACCAAGCUGUCAUUAAC
Plate 2	H22	M-009619-00	D-009619-03	DHODH	1723	NM_001361	16753222	GGCCAUAAAUUCCGAAAUC
Plate 2	H22	M-009619-00	D-009619-04	DHODH	1723	NM_001361	16753222	AGGAAUUGCUGCAGGAUUU
Plate 2	H23	M-006734-02	D-006734-01	GUK1	2987	NM_000858	56676331	GAGGAGAACGGCAAAGAUU
Plate 2	H23	M-006734-02	D-006734-02	GUK1	2987	NM_000858	56676331	GGUGAUGCAGCGUGACAUA
Plate 2	H23	M-006734-02	D-006734-03	GUK1	2987	NM_000858	56676331	GGAAAUCAAGAAAGCUCAA
Plate 2	H23	M-006734-02	D-006734-05	GUK1	2987	NM_000858	56676331	GCGCAACACUGAAACCGAG
Plate 2	I02	M-003547-02	D-003547-02	TERT	7015	NM_198255	109633029	GGUAUGCCGUGGUCCAGAA
Plate 2	I02	M-003547-02	D-003547-03	TERT	7015	NM_198255	109633029	CCACGUCUCUACCUUGACA
Plate 2	I02	M-003547-02	D-003547-04	TERT	7015	NM_198255	109633029	UCACGGAGACCACGUUUCA
Plate 2	I02	M-003547-02	D-003547-18	TERT	7015	NM_198255	109633029	GCGUGGUGAACUUGCGGAA
Plate 2	I03	M-014297-00	D-014297-01	FASTKD3	79072	NM_024091	40068496	GGAUAGCACUGUGUAUUGA
Plate 2	I03	M-014297-00	D-014297-02	FASTKD3	79072	NM_024091	40068496	GACGUGAAUUGGUGGAAUA
Plate 2	I03	M-014297-00	D-014297-03	FASTKD3	79072	NM_024091	40068496	CCACCCAAAUCAUUAUUGA
Plate 2	I03	M-014297-00	D-014297-04	FASTKD3	79072	NM_024091	40068496	GCGACAGGCUUGAACAAAA
Plate 2	I04	M-008965-02	D-008965-02	PCCA	5095	NM_000282	65506441	GCAAGAAGAUGGGCAUUAA
Plate 2	I04	M-008965-02	D-008965-03	PCCA	5095	NM_000282	65506441	GAAAUUGGCUACCCUGUCA
Plate 2	I04	M-008965-02	D-008965-04	PCCA	5095	NM_000282	65506441	GAAAGAGAGUGCUCAAUUC
Plate 2	I04	M-008965-02	D-008965-05	PCCA	5095	NM_000282	65506441	GCAGUUGAAUGUCGGGUUU
Plate 2	I05	M-010302-01	D-010302-01	GPAT2	150763	NM_207328	116812613	GCACCUAGCUCAGCCCUUU
Plate 2	I05	M-010302-01	D-010302-02	GPAT2	150763	NM_207328	116812613	CGACAGCGAUUGAGCAGAA
Plate 2	I05	M-010302-01	D-010302-03	GPAT2	150763	NM_207328	116812613	GGAUGCACCGUGUGACAUA
Plate 2	I05	M-010302-01	D-010302-04	GPAT2	150763	NM_207328	116812613	CUAAAGCCCUGCCAGUCUU
Plate 2	I06	M-012903-00	D-012903-01	MRPS27	23107	NM_015084	16950608	GAGAGAAAGUUGCCUGUUA
Plate 2	I06	M-012903-00	D-012903-02	MRPS27	23107	NM_015084	16950608	AGUCCAAGCUUCCUCAAUA
Plate 2	I06	M-012903-00	D-012903-03	MRPS27	23107	NM_015084	16950608	GAUAGAUCAUGCAGAGUAU
Plate 2	I06	M-012903-00	D-012903-04	MRPS27	23107	NM_015084	16950608	CAAUAUCACGGCUUAUAGA
Plate 2	I07	M-007351-01	D-007351-01	SLC25A45	283130	NM_001077241	116235465	GGACUGAGACGCAGAGUGU
Plate 2	I07	M-007351-01	D-007351-02	SLC25A45	283130	NM_001077241	116235465	GAUGAGCCCUGCGGCAAUG
Plate 2	I07	M-007351-01	D-007351-03	SLC25A45	283130	NM_001077241	116235465	GCAUAGCUGUGGUCAACUC
Plate 2	I07	M-007351-01	D-007351-04	SLC25A45	283130	NM_001077241	116235465	GGAUCUACUUCAUCACCUA
Plate 2	I08	M-021241-01	D-021241-01	RSAD1	55316	NM_018346	8922910	GUUAACAGGUUGUCUAUAG
Plate 2	I08	M-021241-01	D-021241-02	RSAD1	55316	NM_018346	8922910	GAGAAGCGCUGCAGUUACU
Plate 2	I08	M-021241-01	D-021241-04	RSAD1	55316	NM_018346	8922910	GAGCCUGACAACUGGAUGA
Plate 2	I08	M-021241-01	D-021241-17	RSAD1	55316	NM_018346	8922910	GGAUGUGUUUGGAGCGAAC
Plate 2	I09	M-031039-01	D-031039-01	SLC25A52	147407	NM_001034172	148276978	CCACAAGCAUCAUGACAAA
Plate 2	I09	M-031039-01	D-031039-02	SLC25A52	147407	NM_001034172	148276978	CAACGUCGCAAUCACAUAU
Plate 2	I09	M-031039-01	D-031039-03	SLC25A52	147407	NM_001034172	148276978	CGAAAUUUGUAUCGUGGAA
Plate 2	I09	M-031039-01	D-031039-04	SLC25A52	147407	NM_001034172	148276978	UCAUGGAAUUGGAGAGUAU
Plate 2	I10	M-014234-00	D-014234-01	NT5DC2	64943	NM_022908	12597652	CAGAAGGGAUUCGGAAGUA
Plate 2	I10	M-014234-00	D-014234-02	NT5DC2	64943	NM_022908	12597652	GGGACCACCUCUAUAGUGA
Plate 2	I10	M-014234-00	D-014234-03	NT5DC2	64943	NM_022908	12597652	UGGAAAGCCUGUCGACGUU
Plate 2	I10	M-014234-00	D-014234-04	NT5DC2	64943	NM_022908	12597652	GCACAUCUCUACAAGGACG
Plate 2	I11	M-011489-01	D-011489-01	NIPSNAP1	8508	NM_001202502	321267510	CCAGCAACCUCUAUAAGAU
Plate 2	I11	M-011489-01	D-011489-03	NIPSNAP1	8508	NM_001202502	321267510	GCAACUGGAACACGUGGUA
Plate 2	I11	M-011489-01	D-011489-04	NIPSNAP1	8508	NM_001202502	321267510	GAUCUCGCCUCUGCAGUGA
Plate 2	I11	M-011489-01	D-011489-21	NIPSNAP1	8508	NM_001202502	321267510	CCAGGAACCAUGAUCGAGU
Plate 2	I12	M-005273-00	D-005273-01	OPA1	4976	NM_015560	18860828	GAACAGCUCUGAAAGCAUU
Plate 2	I12	M-005273-00	D-005273-02	OPA1	4976	NM_015560	18860828	GAAACUGAAUGGAAGAAUA
Plate 2	I12	M-005273-00	D-005273-03	OPA1	4976	NM_015560	18860828	AAAGAAGGCUGUACCGUUA
Plate 2	I12	M-005273-00	D-005273-04	OPA1	4976	NM_015560	18860828	AAACACAGCUCUGGAAUAA
Plate 2	I13	M-010657-01	D-010657-01	SND1	27044	NM_014390	77404396	GGAAGUCUGUUUCACGAUA
Plate 2	I13	M-010657-01	D-010657-02	SND1	27044	NM_014390	77404396	GAAUACGUCUUCAGUGGUU
Plate 2	I13	M-010657-01	D-010657-03	SND1	27044	NM_014390	77404396	GCAGAGGCCAGAGCUAUUA
Plate 2	I13	M-010657-01	D-010657-04	SND1	27044	NM_014390	77404396	GAUCUCAAGUAUACCAUUG
Plate 2	I14	M-004432-00	D-004432-01	NOL3	8996	NM_003946	34147652	GGACGAGUCCGAAGAUUCC
Plate 2	I14	M-004432-00	D-004432-02	NOL3	8996	NM_003946	34147652	CUAUGACCCUCCAUGCCCA
Plate 2	I14	M-004432-00	D-004432-03	NOL3	8996	NM_003946	34147652	CAGAGACUAUCGACCGCGA
Plate 2	I14	M-004432-00	D-004432-04	NOL3	8996	NM_003946	34147652	GGCCAGAGUACGAGGCAUU
Plate 2	I15	M-005303-03	D-005303-01	ADCK1	57143	NM_020421	40254937	CGACGGCUGUCAUCAGUUA
Plate 2	I15	M-005303-03	D-005303-05	ADCK1	57143	NM_020421	40254937	CAAGAUGUAUAGUGAGAUG
Plate 2	I15	M-005303-03	D-005303-07	ADCK1	57143	NM_020421	40254937	UGAAGAGUGUCCCUUAUGG
Plate 2	I15	M-005303-03	D-005303-20	ADCK1	57143	NM_020421	40254937	GAUCGUGGGACUCGGUCAA
Plate 2	I16	M-008347-00	D-008347-01	ABCA8	10351	NM_007168	6005700	GCAAAUGCCUUGAAUUCUA
Plate 2	I16	M-008347-00	D-008347-02	ABCA8	10351	NM_007168	6005700	GAAAGGUACUCCUCUCUGA
Plate 2	I16	M-008347-00	D-008347-03	ABCA8	10351	NM_007168	6005700	GUACAUAUCCGAACUGAAA
Plate 2	I16	M-008347-00	D-008347-04	ABCA8	10351	NM_007168	6005700	CCAAAUCACUGCAAUACUU
Plate 2	I17	M-013373-02	D-013373-01	MRPL50	54534	NM_019051	21265095	GAAGAUAGUCGUCUAAAGU
Plate 2	I17	M-013373-02	D-013373-02	MRPL50	54534	NM_019051	21265095	CACCAGAUGUGCAGGGUUA
Plate 2	I17	M-013373-02	D-013373-03	MRPL50	54534	NM_019051	21265095	CGUUUGGAAUCUUACGUUA
Plate 2	I17	M-013373-02	D-013373-18	MRPL50	54534	NM_019051	21265095	GUUACUAAGCAAUUCGGAA
Plate 2	I18	M-011529-00	D-011529-01	NAPG	8774	NM_003826	4505330	AGAGAAGGCUGUACAGUUA
Plate 2	I18	M-011529-00	D-011529-02	NAPG	8774	NM_003826	4505330	GCGGCACUCUCUAUUCAGA
Plate 2	I18	M-011529-00	D-011529-03	NAPG	8774	NM_003826	4505330	AAGAUCAGGUGUCAGAUGU
Plate 2	I18	M-011529-00	D-011529-04	NAPG	8774	NM_003826	4505330	ACGACAGGCAGUUGAAUUA
Plate 2	I19	M-013580-00	D-013580-01	MRPS7	51081	NM_015971	16554617	GGAAGCAGUUUGAGAAGUA
Plate 2	I19	M-013580-00	D-013580-02	MRPS7	51081	NM_015971	16554617	CAAGUUCUGUGUUUGAAGA
Plate 2	I19	M-013580-00	D-013580-03	MRPS7	51081	NM_015971	16554617	GGAAUAUUAUCGCAAGCCA
Plate 2	I19	M-013580-00	D-013580-04	MRPS7	51081	NM_015971	16554617	CCGCUAUAGUCCUGAAUUC
Plate 2	I20	M-014317-02	D-014317-01	NDUFAF5	79133	NM_001039375	86792932	CAAGUUAACUAUCCUGGAA
Plate 2	I20	M-014317-02	D-014317-04	NDUFAF5	79133	NM_001039375	86792932	GAUGGAGUGUUUAUCGGUG
Plate 2	I20	M-014317-02	D-014317-19	NDUFAF5	79133	NM_001039375	86792932	ACAGUUAGCGGAAACGGAA
Plate 2	I20	M-014317-02	D-014317-20	NDUFAF5	79133	NM_001039375	86792932	GCGGAGAAUCUUGGCCGUA
Plate 2	I21	M-020813-01	D-020813-01	TRMT10C	54931	NM_017819	117647225	CGAAAAGAAUUGCAGAAUA
Plate 2	I21	M-020813-01	D-020813-02	TRMT10C	54931	NM_017819	117647225	GAGAGUUAGUUAAACGGUA
Plate 2	I21	M-020813-01	D-020813-03	TRMT10C	54931	NM_017819	117647225	GAGUUUAUCAACAGACUAA
Plate 2	I21	M-020813-01	D-020813-04	TRMT10C	54931	NM_017819	117647225	CAGAUUCUCCCAAUGUUAU
Plate 2	I22	M-017130-01	D-017130-01	FASTKD1	79675	NM_024622	31377836	AGAAACUCAUGUCUGAUUA
Plate 2	I22	M-017130-01	D-017130-02	FASTKD1	79675	NM_024622	31377836	UAGCAGAUCAGCAUUUGUA
Plate 2	I22	M-017130-01	D-017130-03	FASTKD1	79675	NM_024622	31377836	UGCGAAACUUAGAGAAUUA
Plate 2	I22	M-017130-01	D-017130-17	FASTKD1	79675	NM_024622	31377836	GUGAAUGUGUUAUACGUCA
Plate 2	I23	M-018671-01	D-018671-01	EIF4EBP2	1979	NM_004096	31542585	GCAGCUACCUCAUGACUAU
Plate 2	I23	M-018671-01	D-018671-02	EIF4EBP2	1979	NM_004096	31542585	GGAGGAACUCGAAUCAUUU
Plate 2	I23	M-018671-01	D-018671-03	EIF4EBP2	1979	NM_004096	31542585	GCAAUUCUCCCAUGGCUCA
Plate 2	I23	M-018671-01	D-018671-17	EIF4EBP2	1979	NM_004096	31542585	GGGAUGAUGCUCAGUUCGA
Plate 2	J02	M-021171-00	D-021171-01	PXMP2	5827	NM_018663	8923891	GCACCGGCCUUCCUCAUGU
Plate 2	J02	M-021171-00	D-021171-02	PXMP2	5827	NM_018663	8923891	GGACGCCACUACAGUUCAU
Plate 2	J02	M-021171-00	D-021171-03	PXMP2	5827	NM_018663	8923891	GCAGCUCUGUUCUGGUAUG
Plate 2	J02	M-021171-00	D-021171-04	PXMP2	5827	NM_018663	8923891	CCUCUGAGAUAUGCCGUUU
Plate 2	J03	M-020269-02	D-020269-01	TMEM14C	51522	NM_016462	24475984	GGAAUGAGGUUCUACCACU
Plate 2	J03	M-020269-02	D-020269-02	TMEM14C	51522	NM_016462	24475984	UACCUUGGCUGGCAUUAUG
Plate 2	J03	M-020269-02	D-020269-03	TMEM14C	51522	NM_016462	24475984	AGUUGGAGUUAGUAUGUUC
Plate 2	J03	M-020269-02	D-020269-18	TMEM14C	51522	NM_016462	24475984	UCAGUAGUGCCUUUGCAUU
Plate 2	J04	M-019820-00	D-019820-01	GATB	5188	NM_004564	4758893	GAGAGUGGAUGCCAAUAUA
Plate 2	J04	M-019820-00	D-019820-02	GATB	5188	NM_004564	4758893	GAGGUGAAAUUCUGAACGA
Plate 2	J04	M-019820-00	D-019820-03	GATB	5188	NM_004564	4758893	GAACCUCGCUGUCAGUGAG
Plate 2	J04	M-019820-00	D-019820-04	GATB	5188	NM_004564	4758893	CGACAUGUCCUGUGGAGAA
Plate 2	J05	M-010600-02	D-010600-02	HSPD1	3329	NM_002156	41399283	UGAAUGAACGGCUUGCAAA
Plate 2	J05	M-010600-02	D-010600-04	HSPD1	3329	NM_002156	41399283	UAUGGGAGGUGGCAUGUUC
Plate 2	J05	M-010600-02	D-010600-05	HSPD1	3329	NM_002156	41399283	CGUUCAGCCUCAUGACUUA
Plate 2	J05	M-010600-02	D-010600-07	HSPD1	3329	NM_002156	41399283	GAACAGUGAUUAUUGAGCA
Plate 2	J06	M-004275-01	D-004275-02	P4HA1	5033	NM_001017962	63252887	UGACUUCUCUGAAAGAUUA
Plate 2	J06	M-004275-01	D-004275-03	P4HA1	5033	NM_001017962	63252887	UAAAGUCUCUGUUCUAGAU
Plate 2	J06	M-004275-01	D-004275-04	P4HA1	5033	NM_001017962	63252887	UGAAACGUCUGAAUACUGA
Plate 2	J06	M-004275-01	D-004275-17	P4HA1	5033	NM_001017962	63252887	AGAUUAUAGUACACGGCAU
Plate 2	J07	M-021971-01	D-021971-01	DCAF5	8816	NM_003861	55741848	GGGCAUCGAUCUAUUGUUA
Plate 2	J07	M-021971-01	D-021971-02	DCAF5	8816	NM_003861	55741848	CCACAACAAUGGACGCUUA
Plate 2	J07	M-021971-01	D-021971-03	DCAF5	8816	NM_003861	55741848	GGAAGCCUGUCUAAACAUA
Plate 2	J07	M-021971-01	D-021971-04	DCAF5	8816	NM_003861	55741848	GGAGUGGCCUGUCGCAUGA
Plate 2	J08	M-016338-01	D-016338-01	C22orf29	79680	NM_024627	126157476	GGCAAUACUUAGCUAGGUU
Plate 2	J08	M-016338-01	D-016338-02	C22orf29	79680	NM_024627	126157476	GCGAUUACAUGUCCUUCCA
Plate 2	J08	M-016338-01	D-016338-03	C22orf29	79680	NM_024627	126157476	CAGAAGAGCACAGCUAGUG
Plate 2	J08	M-016338-01	D-016338-04	C22orf29	79680	NM_024627	126157476	CCAAUUAUGCCAACGCACA
Plate 2	J09	M-017394-00	D-017394-01	MRPL10	124995	NM_145255	22547113	GUACGGAUCUUAAGGACUG
Plate 2	J09	M-017394-00	D-017394-02	MRPL10	124995	NM_145255	22547113	GGACAAGCUUCUUAUGCGA
Plate 2	J09	M-017394-00	D-017394-03	MRPL10	124995	NM_145255	22547113	GAGCAACGCGAGAAGGAUU
Plate 2	J09	M-017394-00	D-017394-04	MRPL10	124995	NM_145255	22547113	CCAGGACAACCGAAUGAUA
Plate 2	J10	M-020412-01	D-020412-01	UBIAD1	29914	NM_013319	7019550	GUAAUUUGGUCAACACUUA
Plate 2	J10	M-020412-01	D-020412-02	UBIAD1	29914	NM_013319	7019550	GCACUUGGCUCUUAUCUAC
Plate 2	J10	M-020412-01	D-020412-03	UBIAD1	29914	NM_013319	7019550	GAACGACUGUCCCGAGCAA
Plate 2	J10	M-020412-01	D-020412-04	UBIAD1	29914	NM_013319	7019550	GGACACUUGUGGACCGAAU
Plate 2	J11	M-015268-02	D-015268-02	ROMO1	140823	NM_080748	115430214	GGGAAAACCAUGAUGCAGA
Plate 2	J11	M-015268-02	D-015268-03	ROMO1	140823	NM_080748	115430214	GCACAUUCAUGGCCAUUGG
Plate 2	J11	M-015268-02	D-015268-04	ROMO1	140823	NM_080748	115430214	CUGCUUCGACCGUGUCAAA
Plate 2	J11	M-015268-02	D-015268-18	ROMO1	140823	NM_080748	115430214	CAGCCCAUGUACUAAUAAA
Plate 2	J12	M-012092-01	D-012092-02	DNM1L	10059	NM_005690	6996008	GAAAGAAGCAGCUGAUAUG
Plate 2	J12	M-012092-01	D-012092-03	DNM1L	10059	NM_005690	6996008	GGAGCCAGCUAGAUAUUAA
Plate 2	J12	M-012092-01	D-012092-04	DNM1L	10059	NM_005690	6996008	CAAAGGCAGUAAUGCAUUU
Plate 2	J12	M-012092-01	D-012092-05	DNM1L	10059	NM_005690	6996008	CGUAAAAGGUUGCCUGUUA
Plate 2	J13	M-015633-01	D-015633-01	OCIAD2	132299	NM_152398	62244008	GCUCGUGGAAACCAAGAUA
Plate 2	J13	M-015633-01	D-015633-02	OCIAD2	132299	NM_152398	62244008	GGCAGCUAAUUCUAGAUUU
Plate 2	J13	M-015633-01	D-015633-03	OCIAD2	132299	NM_152398	62244008	UCAAAGAUUAUGCGAGAAU
Plate 2	J13	M-015633-01	D-015633-04	OCIAD2	132299	NM_152398	62244008	AAGCAGAGCCUGUUGUUUU
Plate 2	J14	M-007892-01	D-007892-01	DUSP19	142679	NM_080876	31377625	GAACAAACCUCAUUUACCA
Plate 2	J14	M-007892-01	D-007892-03	DUSP19	142679	NM_080876	31377625	CAAUAAGUGUGACAGAAUA
Plate 2	J14	M-007892-01	D-007892-04	DUSP19	142679	NM_080876	31377625	GUAAUAGGUUUCCUGAUGA
Plate 2	J14	M-007892-01	D-007892-05	DUSP19	142679	NM_080876	31377625	UGACAACGCUAACUGGAAA
Plate 2	J15	M-008576-00	D-008576-01	DHRS4	10901	NM_021004	32483356	GGACAAGACUCUGGACAUU
Plate 2	J15	M-008576-00	D-008576-02	DHRS4	10901	NM_021004	32483356	GAAAGAAACCCUGCGGAUA
Plate 2	J15	M-008576-00	D-008576-03	DHRS4	10901	NM_021004	32483356	GAUCGUGUCUUCCAUAGCA
Plate 2	J15	M-008576-00	D-008576-04	DHRS4	10901	NM_021004	32483356	CCAAGACCCUGGCCAUAGA
Plate 2	J16	M-010639-03	D-010639-02	PGRMC2	10424	NM_006320	142373638	UACCAAGGAUCACAAUAAA
Plate 2	J16	M-010639-03	D-010639-03	PGRMC2	10424	NM_006320	142373638	GGAGAGUGUUCGAGAAUGG
Plate 2	J16	M-010639-03	D-010639-04	PGRMC2	10424	NM_006320	142373638	UGAAUAUGAUGAUCUCUCA
Plate 2	J16	M-010639-03	D-010639-19	PGRMC2	10424	NM_006320	142373638	GCAUCCUGCUCGCGGUCAA
Plate 2	J17	M-008734-01	D-008734-02	PMPCA	23203	NM_015160	24308012	GAAAUACCUUAGUGGAAUU
[truncated: 4,611 more rows]

## Sheet: Plate 1
	1	2	3	4	5	6	7	8	9	10	11	12	13	14	15	16	17	18	19	20	21	22	23
	B	NT	NUDT13	BAK1	COQ6	PRELID3A	TRMU	TTC19	AGPAT5	BAIAP3	SLC25A24	UTP23	CD38	ISCA2	RAD51C	ARMCX2	ALDH9A1	C5orf63	DNAJC15	APOO	PRIMPOL	IDH2	NT
	C	YME1L1	GLUL	ACAD10	SPRYD4	CYCS	COA6	COQ3	FIBP	C14orf2	PACS2	MRPS22	COX6B1	CYP11B1	M1AP	COX14	MRPL51	RCN2	LIPT1	NFU1	CLIC4	SLC25A6	YME1L1
	D	OPA1	FDXR	ACSL5	NAXE	ETFA	SLC27A2	QDPR	IDE	SLC25A44	TMEM223	SUCLG1	TFB2M	CUEDC1	EEF1G	CCDC127	TRIAP1	BCL2	MSRB3	CCDC191	COX5A	CANX	OPA1
	E	DNM1L	TUBA1A	NIT2	FTH1	MRPS30	FASTKD2	MRPS14	TAZ	SLC25A22	MCUR1	CYB5B	MICU1	BCAT2	TOMM40L	UQCC3	SPCS2	MDH2	SLC25A23	OGG1	BLOC1S2	HINT2	DNM1L
	F	BAG5	CTPS2	RAB35	ACP6	PRDX4	MRPS9	TMEM186	DAP3	D2HGDH	FIS1	FKBP10	NDUFA11	XPNPEP3	COX4I1	C15orf62	ACO2	ATP5F1	RPL8	AKT1	HSPE1	MTUS1	FBXL12
	G	OXSM	SLC25A33	NNT	CCDC51	DOK4	SLC25A11	TIMM10B	TRMT61B	NT5DC3	RPUSD2	NT	COX7B	NOP9	ATP5J	TAT	MRPL32	PMAIP1	SDHD	SIAH3	OMA1	MTRF1	FUNDC2
	H	CMPK2	MTCH2	GRAMD4	ACSM2B	KIAA2013	PTGES2	MRPS2	RBFA	APOOL	SLC25A40	YME1L1	DNAJC5	PPP1R27	PARL	PRELID3B	MGME1	TCHP	PREPL	SPTLC2	C3orf20	EARS2	MPST
	I	TMTC1	DNAJC19	ABCD3	FBXL4	MRPL2	SPNS1	MTX2	ASAH1	TMEM11	USP30	OPA1	TRIM42	NGB	TOMM22	SIRT5	ACSM4	LIG3	ME3	WBSCR16	LETM1	PLD6	ACBD3
	J	NAT8L	COX6B2	GTPBP3	NDUFV1	AADAT	CPT1A	ADCK3	KRAS	HSPA5	VRK2	DNM1L	HRK	GNG5	CTU2	TSFM	SLC24A4	PDP1	PAPSS2	TRUB2	SERAC1	HSP90B1	FAM171B
	K	APOPT1	KLHL29	TM9SF4	FAM73A	DHRS3	MACROD1	ARL2	RSPH3	DHRS7	PRDX1	KCNJ11	MRPS11	USP54	FAAH	SDHAF3	PUSL1	MRPL27	CDC25C	SCP2	PDHA2	RNF144B	FBXO7
	L	NT	PUS10	NDUFB11	YRDC	HCCS	PARS2	MRPL20	CYP11A1	PABPC5	KYAT1	MARC2	OTC	GPD2	RPUSD4	NDUFB6	MIEF1	ACAA1	IER5L	SDR39U1	C8orf82	RPIA	NT
	M	YME1L1	TXNDC12	P4HB	UQCRQ	PGS1	LYPLA1	PSAP	ANXA10	KRT5	VWA8	ALDH6A1	FEN1	FAM189A1	NSUN3	GDAP1	MUTYH	SDHAF4	SLC25A48	COA4	NBR1	ZADH2	YME1L1
	N	OPA1	ECHDC3	SRC	PPME1	SLC35B3	CA5A	SARDH	NOL7	MLX	COX4I2	P2RY1	ENO1	KIAA0141	TUSC3	ZBED8	ACADL	YIF1B	OXCT2	MRPL41	PRKACA	TMEM126B	OPA1
	O	DNM1L	ADO	OXCT1	TMBIM6	FAM210A	CYB5A	MRPL14	SCCPDH	ATAD3B	DTNB	RAD51	KARS	MRPL11	TIMM17A	APEX1	YWHAZ	MRPL28	ECI2	PAQR9	ATP5O	STARD7	DNM1L

## Sheet: Plate 2
	1	2	3	4	5	6	7	8	9	10	11	12	13	14	15	16	17	18	19	20	21	22	23
	B	NT	MRPL33	MRPL54	ALKBH3	GOT2	DMGDH	CHCHD1	LRRC63	HKDC1	STAT3	TIMM13	SLC25A38	NME6	NUDT6	ATP5G2	ALDH4A1	FDX1	ATP6V1A	SMCP	TEFM	COX10	NT
	C	YME1L1	POLDIP2	ATAD3A	IVD	MCL1	XAF1	RPSA	DNA2	GATC	PDHX	MRPS31	HSDL1	COX7C	CLPP	PARP1	NDUFB3	NADK2	NDUFC1	ACAD8	ACOT9	SMIM20	YME1L1
	D	OPA1	LYRM4	ABCA13	NOX4	MCAT	RTKN	UNG	PHKA1	COQ10A	COQ10B	C17orf89	MRPL43	CPT2	DHX30	ACSL6	PDK1	MYCBP	FAM222A	MTG1	MRM3	ETFBKMT	OPA1
	E	DNM1L	FH	TBRG4	NDUFA9	MRPS33	CS	BAD	CHCHD4	SOD1	FAHD2A	COX19	RPS6KA6	RPL34	NMNAT3	RPL10	FAM213A	MTHFS	ATPIF1	MTFR2	ACOD1	C19orf12	DNM1L
	F	PPIB	BCKDHA	TOMM40	MRPS25	LRPPRC	BCKDK	FAM92A1	PNPT1	SUOX	SIRT4	ETFDH	NDUFAF4	GRPEL1	NDUFS4	IFI27	MRPL40	NXNL1	BBC3	AMACR	NDUFA5	NGRN	MFN1
	G	NAV2	IFIT3	NIT1	ACSL4	LEXM	ACSM6	LYRM1	MRPL52	ME2	MRPL46	NT	MRPL42	CAPRIN2	PINK1	LACE1	ACAD9	SOD2	TRMT11	DCAKD	IARS2	CLPX	ALDH3A2
	H	FARS2	PYCR1	ALDH18A1	PPP1CC	METTL15	TIMM17B	POLG	DBT	UCP3	ALAS2	YME1L1	RFK	KIAA0930	PTCD3	RAB32	SDHC	DNM1L	HK1	APEX2	NUDT19	DHODH	GUK1
	I	TERT	FASTKD3	PCCA	GPAT2	MRPS27	SLC25A45	RSAD1	SLC25A52	NT5DC2	NIPSNAP1	OPA1	SND1	NOL3	ADCK1	ABCA8	MRPL50	NAPG	MRPS7	NDUFAF5	TRMT10C	FASTKD1	EIF4EBP2
	J	PXMP2	TMEM14C	GATB	HSPD1	P4HA1	DCAF5	C22orf29	MRPL10	UBIAD1	ROMO1	DNM1L	OCIAD2	DUSP19	DHRS4	PGRMC2	PMPCA	SCO2	SLC25A15	BNIP1	SDHAF2	ABCB6	KIAA1191
	K	ACTN1	SARM1	FLVCR1	HECW2	ECSIT	CKMT2	EMC8	TAF3	NDUFV3	MRPL36	TIMM23	CPT1B	ABCC12	DUT	MTHFD2L	ECHDC2	METTL12	MICU3	TIMM8A	ISCU	ABCD1	BCL2L13
	L	NT	UBA1	SLC25A42	ACADM	SNAP29	RPLP0	ATP5J2	ACSF3	PDHA1	GRHPR	CLTC	SLC30A9	ANXA6	NDUFS8	ELK1	FAM210B	NLRX1	UQCC1	AKAP1	MOGS	TBC1D9B	NT
	M	YME1L1	KMO	MGST3	SLC8B1	COQ4	COQ7	ACSM2A	COX5B	RDH14	SHC1	TIMM44	THEM5	KIAA0391	MAATS1	DIABLO	COMT	FAHD2B	HSDL2	FPGS	AGMAT	VDAC2	YME1L1
	N	OPA1	C12orf65	GAPDH	SLC25A51	COX7A1	SECISBP2	EXOG	CYP1A1	NDUFA13	PCBD2	TMEM246	MRPL47	DISC1	RPL18A	LYRM2	GPD1	L2HGDH	PDSS2	RAB11FIP5	OGDH	HSCB	OPA1
	O	DNM1L	MOBP	SPATA20	MICU2	TRABD	ACADVL	ALAS1	LIPT2	AK4	DBI	TXNRD2	HK3	AKR7A2	ERAL1	RICTOR	FASTKD5	CHCHD6	BCS1L	ECHDC1	THEM4	FAM73B	DNM1L

## Sheet: Plate 3
	1	2	3	4	5	6	7	8	9	10	11	12	13	14	15	16	17	18	19	20	21	22	23
	B	NT	PNPO	ATG2B	GLYAT	PPA2	DLD	LRRC10	MRPS28	C19orf70	MTFR1L	PTCHD4	TPP1	DGUOK	RPS6KB1	HSPA8	IDH1	PTCD2	ISCA1	ACSS1	MMADHC	GRSF1	NT
	C	YME1L1	REXO2	PTPMT1	TIMM10	MRPL3	IMMP1L	ATP5C1	PYCR2	TIMM8B	PMPCB	SELO	HDHD3	TMEM101	RHOT2	KLHDC9	SLC8A3	HARS2	GSR	UCP2	COQ9	SPSB3	YME1L1
	D	OPA1	SUPV3L1	C1orf53	MTIF2	FKBP8	METAP1D	BTBD16	AK2	OXLD1	CMC2	NIPSNAP3B	ADH6	TOMM34	MALSU1	DEPTOR	NDUFB8	DTYMK	MRPL37	OPA3	BCKDHB	DDIT4	OPA1
	E	DNM1L	VPS13A	MAPK1	MTPAP	CECR5	COX7A2	CTU1	TBC1D32	SLC25A28	DNMT1	WDR78	EPRS	UQCRFS1	MCEE	ATP5B	MCU	PPM1K	TAMM41	MRPS15	ABAT	PARK7	DNM1L
	F	PLGRKT	COX6C	PIF1	CCS	MRPL13	HADHB	IBA57	SFXN1	RPL35A	CAPN10	GATM	TOMM5	NARS2	MIEF2	NR3C1	MPC1	MRPL34	MPV17	TYMP	PYURF	DLAT	RPL5
	G	ABCB8	NDUFS6	UHRF1BP1	MTFP1	GFER	TANGO2	MTERF4	ATP5G3	HNRNPK	RNF185	NT	DPYSL4	C2orf47	SCO1	ACSM3	OGDHL	ATP5I	LSS	PISD	FTL	ACSL3	ACACB
	H	C17orf62	ATP5L2	CORO6	ALDH1B1	MRPL44	TMEM65	MTHFD2	TCIRG1	BOLA1	TMEM160	YME1L1	C10orf10	RTN4IP1	PGK1	AARS2	ACSF2	MTRF1L	ACAD11	MRPL35	MAOB	ATIC	LACTB
	I	NME2	GOLPH3	CLYBL	PDK2	NDUFS5	MAPK3	SNPH	PIN4	SIRT3	BCO2	OPA1	LETMD1	TFAM	COX18	ARL2BP	AKAP10	SLC25A31	ATG4D	NDUFA2	ABHD10	SLC25A27	BOLA3
	J	ANXA2	SDHA	STX17	MARCH5	OXR1	OGT	ASPDH	HMGCL	ILVBL	SFXN3	DNM1L	SPG20	C19orf52	TOMM20L	RHOT1	COX6A2	BRI3BP	DOK6	GK	COX7A2L	GLOD5	SLC25A3
	K	NT5M	PYCARD	IFI6	PHYKPL	CHCHD3	PTS	BNIP3	CLUH	ANXA1	GJA1	ALDH1L1	MLEC	DNM3	DUSP21	MRPS6	PCCB	SPR	ASB9	VAMP1	AIFM3	PUS1	NDUFB7
	L	NT	SLC11A2	HDDC2	MRPL21	ALDH2	MIPEP	RAF1	COA3	MMACHC	UQCR10	NDUFAF2	PRDX2	SFXN2	FADS1	TANC2	PDSS1	ALDH1L2	SLIT3	TMEM143	MTCP1	SLC25A47	NT
	M	YME1L1	ACADS	ARG2	SLC25A4	CPS1	PAK7	GLDC	ADGRL2	TMEM126A	TMEM256	YWHAQ	CYP27B1	MRPL48	AMBRA1	MRS2	COA1	PRELID2	NDUFB5	C3orf33	NFS1	ADCK4	YME1L1
	N	OPA1	LRRK1	PRKCE	ETFB	ADCK2	NDUFAF1	QTRT1	ZDHHC8	RIMKLB	RNASEH1	NIF3L1	ICT1	CARD19	ATP5S	YARS2	CYC1	TRMT2B	CRYZ	MRPL15	KCNMA1	PYROXD2	OPA1
	O	DNM1L	NUDT9	TMX2	GSTA4	FUNDC1	CEP89	SEPT4	COX20	METTL9	TRPC4AP	LYRM5	CHCHD2	DUS2	TMLHE	SLC22A4	CYB5R1	BPHL	ACSM1	MARS2	BAX	TARS2	DNM1L

## Sheet: Plate 4
	1	2	3	4	5	6	7	8	9	10	11	12	13	14	15	16	17	18	19	20	21	22	23
	B	NT	DCXR	DHX32	SLC25A16	ZZEF1	RIMS3	MTX1	AIFM1	ACAA2	HIBADH	UHRF1BP1L	COX17	MPV17L2	YJEFN3	DUSP26	COX6A1	FASTK	SLC25A29	SUCLA2	GFM1	GCSH	NT
	C	YME1L1	BPNT1	AFG3L2	MGST1	MTFR1	MRPL38	HPDL	CRY1	SHMT2	KYAT3	LAP3	SLC35E1	ARMC10	TMEM261	RPL10A	SPATA19	RPS14	MFN2	SPATA2L	FKBP4	CCDC109B	YME1L1
	D	OPA1	SPHKAP	FXN	ARMS2	KIF1B	MRPS26	ACOT1	RHOA	MTERF3	AMPD2	ARGLU1	UQCRC2	C1QBP	PPIF	OAS1	RPL36AL	RUNDC3B	TST	SH3BP5	AKR1B15	HADHA	OPA1
	E	DNM1L	ALKBH7	RAI14	MRPS35	DNAJA1	GRPEL2	MARC1	NDUFS2	MRPL30	MRPL23	GPX1	GLRX5	ESR2	ECI1	BRINP3	ISOC2	HIGD2A	NDUFAB1	PRODH	GBAS	TOP3A	DNM1L
	F	MYL10	RUVBL2	SFXN4	VDAC1	MINOS1	AK3	PSEN1	RIDA	ARMC1	RAB11B	TIMMDC1	DNAJC4	CRLS1	ABCF2	MCCC1	TUSC2	HMGCS2	CYP27A1	AGXT2	RPL6	ADCY10	NAGS
	G	ELAC2	TOMM70	ARMCX1	ENOSF1	ATPAF2	THAP3	DAOA	SPG7	LRRC59	ALKBH1	NT	MRPL18	MRPL1	VDAC3	GLS2	PANK2	SMURF1	SAMM50	LONP1	PAICS	LRRC24	PKM
	H	LDHD	FTMT	KCNJ1	COQ5	BCAT1	ASAH2	EFHD1	MRPL53	LETM2	MAPK12	YME1L1	TOMM6	NQO1	PNKP	NDUFA1	COX15	PTRH1	SLC44A1	PET100	GM2A	TIMM50	GLOD4
	I	COX8A	COA5	SDHB	MGARP	HAX1	AUH	GTPBP10	C16orf91	ECHS1	SLC25A1	OPA1	GTPBP6	DNMT3A	PDK3	NDUFS3	TMTC3	OSGEPL1	STAR	MRPS23	DMPK	MRPL16	TAL2
	J	NIPSNAP3A	MRPL4	TRIT1	CLIC5	DHFRL1	TACO1	ALDH5A1	RSRP1	LYSMD2	IMMP2L	DNM1L	SPATA5	FANCG	CYB5R3	IMMT	EVI5L	BNIP3L	TP53AIP1	NUDT2	MTO1	WASF1	NDUFB2
	K	ATP5D	GUF1	COMTD1	HAGH	PHB2	G0S2	MRPL57	FDX1L	SLC25A34	P2RY12	BAG2	UCP1	NME4	NDUFA12	HELZ2	MRPL24	PPP1R14A	BLOC1S1	UQCRB	UQCC2	POLG2	C7orf62
	L	NT	UBL4B	NDUFC2	RMDN1	CHCHD7	PAPSS1	DHTKD1	ATP5H	GMFB	ADHFE1	OPA1	HSD3B2	MRPS16	TDRKH	MSTO1	USP34	AP2M1	THG1L	FECH	ADPRHL2	MTIF3	NT
	M	YME1L1	TFB1M	TRAF6	SLC25A43	SLC25A18	SH3GLB1	ATP7B	FSIP2	DACT2	MAVS	AGXT	TDRD7	SLC25A41	ACAT1	GPT2	GARS	PRDX5	SLC25A21	SNCA	GLS	ABCA9	YME1L1
	N	OPA1	SMIM4	RSAD2	PITRM1	MPG	SLC25A2	MSRA	MUT	GSTK1	MRPS34	MECR	FHIT	COX7B2	ACOT2	COASY	ACSM5	AKR1B1	PDE2A	SETD4	MRPL39	SLC9B2	OPA1
	O	DNM1L	DENND2D	CEND1	NAXD	NDUFA8	MLYCD	POLRMT	CCDC90B	NDUFAF6	ADCK5	DOCK8	NDUFV2	LRRK2	C2orf69	SLC35F6	OXA1L	UBE2H	EMC2	AGPAT4	UQCRH	FOXRED1	DNM1L

## Sheet: Plate 5
	1	2	3	4	5	6	7	8	9	10	11	12	13	14	15	16	17	18	19	20	21	22	23
	B	NT	PPP1R12B	LACTB2	SUCLG2	SETD9	MRPL49	DARS2	POR	PHYHIPL	ASS1	GCAT	PLS3	AKR1C4	OTX2	HEMK1	RMDN3	CBWD2	COA7	MRPL19	ABCB10	ATP5L	NT
	C	YME1L1	SLC25A25	PRDX3	C6orf203	DNLZ	OAT	PRDX6	C14orf159	ACOT7	FKBP11	PCMT1	RPS3	PC	PTPN11	MTFMT	TOMM7	TYMS	RAB40AL	SLC25A19	SPATA18	ATPAF1	YME1L1
	D	OPA1	PPP1R15A	QRSL1	PRELID1	TRNT1	CMC4	HIBCH	MUL1	GGPS1	PET117	CXorf23	USP42	SLC25A5	GLUD1	RPL30	MPC2	PPTC7	ATP5A1	USMG5	HK2	CISD1	OPA1
	E	DNM1L	NDUFB10	ARMCX3	SLC25A20	MAPK11	MRPS10	LYRM7	EXD2	COX16	CHDH	VIM	TMEM70	PDF	ERCC6L2	APTX	FAM185A	WDR31	PCK2	NTHL1	SLC9A6	RIPK3	DNM1L
	F	TMEM141	TMEM177	GALK2	ABCB7	ACADSB	PSTK	AP2B1	GFM2	FGFR1OP2	GTPBP8	CDIPT	SUGCT	ADGB	CERK	DLST	MRPL17	CRYAB	TSPOAP1	WARS2	GCDH	ACSS3	MRPL9
	G	NDUFA7	PLIN5	FDPS	SFXN5	DECR1	DNAJC11	COX11	MRRF	MMAA	RPUSD3	NT	PTCD1	PDK4	CA5B	TRMT5	STARD13	NDUFA4L2	TIMM21	ATP5G1	MYH9	RARS2	ATP5E
	H	NDUFS7	RPLP2	TRAP1	UBE3B	DDX28	BCL2L1	GLUD2	SLC25A14	COQ2	FLAD1	YME1L1	HSP90AB1	RPN2	TUBB3	HSPA9	PDHB	METTL8	RACK1	GPAM	TXN2	ACSL1	GLRX2
	I	OCIAD1	LARS2	AMT	CYP11B2	AASS	ABCG2	FHL1	TFRC	ACYP2	DHRS7B	OPA1	SMIM12	PDP2	HSD17B10	SDHAF1	NUBPL	SLIRP	AARD	MTERF2	IDH3G	WSCD2	ACLY
	J	STOML2	CBR4	FAM162A	GADD45GIP1	MRPS17	SLC25A36	PTRH2	SLC25A10	MTX3	CHCHD5	DNM1L	MTERF1	LMAN1	HOGA1	OXNAD1	FAM173A	WSCD1	VAT1	MSRB2	NME3	UQCR11	NOA1
	K	BSG	SRBD1	TMEM69	GDPD1	FAHD1	HIGD1A	IDH3A	SLC25A30	SLC25A32	CRAT	DHRS1	PHB	LAMC1	CLPB	HEATR6	C14orf119	SLC25A35	LIAS	CDK1	RMND1	MTHFD1	MRPL55
	L	NT	SYNJ2BP	GSE1	NDUFAF3	RPL3	TK2	PRODH2	RPL15	ETHE1	LYRM9	UBE2N	IDH3B	GK2	CMC1	DUSP18	GLYCTK	MRPS18A	PGAM5	MFF	CALR	FAM136A	NT
	M	YME1L1	SAT2	PRR5L	MRPS5	NUDT8	XRCC3	TOMM20	ARG1	SLC25A46	NDUFB4	NDUFB9	MTHFD1L	MRM2	CREB1	PROSC	MRPS18C	ANGEL2	SLC25A37	CISD2	TPI1	CCDC58	YME1L1
	N	OPA1	PDIA3	TTC32	ATCAY	METTL17	BBOX1	SLC25A13	PNPLA8	MRPS24	PRKCA	DHRS2	CPOX	RPS15A	AURKAIP1	C7orf55	ACOT13	MTCH1	NDUFAF7	C15orf61	DNAJC30	ABCE1	OPA1
	O	DNM1L	HEBP1	GSTP1	RPS8	PPOX	CARS2	ABHD11	SQRDL	MMAB	NSUN4	GPX4	UQCRC1	CNP	SLC25A12	C21orf33	TOP1MT	MYH10	MRPL22	HADH	C10orf2	CDK5RAP1	DNM1L

## Sheet: Plate 6
	1	2	3	4	5	6	7	8	9	10	11	12	13	14	15	16	17	18	19	20	21	22	23
	B	NT	ALDH7A1	RNASEL	NUCB2	PDE12	SLC25A53	YME1L1	BLID	HTRA2	KLK6	PDPR	THNSL1	TUFM	REEP1	GHITM	CYP24A1	MRPL45	ENDOG	MCCC2	MRPL12	MAOA	NT
	C	YME1L1	TIMM9	MTG2	PNKD	ACOT8	NDUFB1	NDUFA4	QTRT2	GSTZ1	PNPLA4	FAM173B	ATP5SL	C20orf194	SLC25A39	MOCS1	SLC44A5	ABHD16A	ACTB	AGK	ATAD1	BDH1	YME1L1
	D	OPA1	C12orf10	C6orf136	CHCHD10	CISD3	CKMT1A	CKMT1B	CLIC1	COX8C	DDT	DNAJA3	DNAJC28	ECH1	HSD17B8	HSPA1A	HYOU1	MCCD1	MLXIP	MRM1	MRPS12	MRPS18B	OPA1
	E	DNM1L	MRPS21	MRPS36	MYO19	MYOM2	NDUFA10	NDUFA3	NDUFA6	NDUFS1	NEU4	NLN	NME1	PAM16	PSMB3	RDH13	RPS18	RPS9	SARS2	SLC25A26	SLC27A3	SLC37A4	DNM1L
	F	SMDT1	SSBP1	SURF1	TIMM22	TIMM23B	TIMM23B	TSPO	TUBB	VARS	VARS2	WDR81	YWHAE
	G											NT
	H											YME1L1
	I											OPA1
	J											DNM1L
	K
	L	NT																					NT
	M	YME1L1																					YME1L1
	N	OPA1																					OPA1
	O	DNM1L																					DNM1L
