# Supplementary material for: High‐throughput screening identifies suppressors of mitochondrial fragmentation in OPA1 fibroblasts
Source: EMBO Mol Med. 2021 May 20;13(6):e13579. doi: 10.15252/emmm.202013579 (PMC8185549; doi:10.15252/emmm.202013579)
Supplement: Supplementary file 5 — Dataset EV3 [file EMMM-13-e13579-s010.xlsx]

## Sheet: Dataset EV3 - Description
Dataset EV3 -Mitome siRNA candidate genes identified in CTL-1 and CTL-2 control human fibroblasts that lead to mitochondrial hypertubulation or fragmentation
Dataset EV3 lists the candidate genes in CTL-1 and CTL-2 control fibroblasts whose depletion causes mitochondrial hypertubulation (blue tabs) or mitochondrial fragmentation (red tabs)

## Sheet: CTL-1 Hypertubular
#node	Number of Nuclei	% Normal	% Fragmented	% Hypertubulated	identifier	domain_summary_url	annotation	other_names_and_aliases
ACAD10	719	21.7391	0.724638	77.5362	9606.ENSP00000389813	https://smart.embl.de/smart/DDvec.cgi?smart=1090:Pfam_Hydrolase(42|225)+Pfam_APH(318|560)+Pfam_Acyl-CoA_dh_N(691|818)+Pfam_Acyl-CoA_dh_M(822|923)+Pfam_Acyl-CoA_dh_2(950|1068)+	Acyl-CoA dehydrogenase family member 10; Acyl-CoA dehydrogenase only active with R- and S-2- methyl-C15-CoA	80724	80724	80724	80724	80724	AAH15056.1	AAI26359.1	AAQ88260.1	ACAD10	ACAD10	ACAD10	ACAD10	ACAD10	ACAD10	ACAD10	ACAD10	ACAD10	ACAD10	ACAD10-001	ACAD10-001	ACAD10-002	ACAD10-002	ACAD10-003	ACAD10-003	ACAD10-004	ACAD10-004	ACAD10-005	ACAD10-005	ACAD10-006	ACAD10-006	ACAD10-007	ACAD10-007	ACAD10-008	ACAD10-008	ACAD10-009	ACAD10-009	ACAD10-010	ACAD10-010	ACAD10-011	ACAD10-011	ACAD10-012	ACAD10-012
ACADL	456	19.9468	2.39362	77.6596	9606.ENSP00000233710	https://smart.embl.de/smart/DDvec.cgi?smart=430:Pfam_Acyl-CoA_dh_N(54|165)+Pfam_Acyl-CoA_dh_M(169|266)+Pfam_Acyl-CoA_dh_2(293|416)+	Long-chain specific acyl-CoA dehydrogenase, mitochondrial; acyl-CoA dehydrogenase long chain; Belongs to the acyl-CoA dehydrogenase family	1.3.8.8	1.3.8.8	201460	33	33	33	33	33	AAA51565.1	AAH39063.1	AAH64549.1	AAY14881.1	ACAD4	ACAD4	ACAD4	ACAD4	ACADL	ACADL	ACADL	ACADL	ACADL	ACADL	ACADL	ACADL	ACADL	ACADL	ACADL-001	ACADL-001	ACADL-002	ACADL-002	ACADL-003	ACADL-003	ACADL-004	ACADL-004	ACADL_HUMAN	ACADL_HUMAN	ACADL_HUMAN	AK296161	AK313498	Acyl-CoA dehydrogenase family	B2R8T3	B2R8T3
ACTN1	617	10.5566	0.959693	88.4837	9606.ENSP00000377941	https://smart.embl.de/smart/DDvec.cgi?smart=914:CH(33|133)+CH(146|245)+Pfam_Spectrin(274|384)+SPEC(397|498)+SPEC(512|619)+SPEC(633|732)+EFh(750|778)+EFh(813|841)+efhand_Ca_insen(844|910)+	Alpha-actinin-1; F-actin cross-linking protein which is thought to anchor actin to a variety of intracellular structures. This is a bundling protein; Belongs to the alpha-actinin family	2EYI	2EYI	2EYI	2EYI	2EYN	2EYN	2EYN	2EYN	2N8Y	2N8Y	2N8Y	2N8Z	2N8Z	2N8Z	87	87	87	87	87	A0A024R694	AAA51582.1	AAH03576.1	AAH15766.1	AAP35871.1	ABF50047.1	ACE62922.1	ACJ24535.1	ACTN1	ACTN1	ACTN1	ACTN1	ACTN1	ACTN1	ACTN1	ACTN1	ACTN1	ACTN1	ACTN1-001	ACTN1-001	ACTN1-001	ACTN1-002	ACTN1-002
AK2	473	19.0031	5.919	75.0779	9606.ENSP00000346921	https://smart.embl.de/smart/DDvec.cgi?smart=239:Pfam_ADK(20|206)+	Adenylate kinase 2, mitochondrial; Catalyzes the reversible transfer of the terminal phosphate group between ATP and AMP. Plays an important role in cellular energy homeostasis and in adenine nucleotide metabolism. Adenylate kinase activity is critical for regulation of the phosphate utilization and the AMP de novo biosynthesis pathways. Plays a key role in hematopoiesis	2.7.4.3	2.7.4.3	204	204	204	204	204	2C9Y	2C9Y	2C9Y	2C9Y	A8K6L1	A8K6L1	A8K6L1	A8K6L1	AAB41790.1	AAC13881.1	AAC52061.1	AAH09405.1	AAH70127.1	AAH90040.1	AAL87027.1	AAL87028.1	AB005621	AB005622	AB451267	AB451394	ADK2	ADK2	ADK2	ADK2	ADK2	ADK2	AK 2	AK2	AK2	AK2	AK2	AK2	AK2	AK2	AK2
ATCAY	626	23.8447	2.40296	73.7523	9606.ENSP00000390941	https://smart.embl.de/smart/DDvec.cgi?smart=371:Pfam_BNIP2(59|187)+Pfam_CRAL_TRIO(207|317)+	Caytaxin; Functions in the development of neural tissues, particularly the postnatal maturation of the cerebellar cortex. May play a role in neurotransmission through regulation of glutaminase/GLS, an enzyme responsible for the production in neurons of the glutamate neurotransmitter. Alternatively, may regulate the localization of mitochondria within axons and dendrites; BCH domain containing	85300	85300	85300	85300	85300	AAH26217.1	AAO63019.1	AB058775	AK092309	ATCAY	ATCAY	ATCAY	ATCAY	ATCAY	ATCAY	ATCAY	ATCAY	ATCAY	ATCAY	ATCAY, caytaxin	ATCAY, caytaxin	ATCAY-001	ATCAY-001	ATCAY-002	ATCAY-002	ATCAY-004	ATCAY-004	ATCAY-005	ATCAY-005	ATCAY-006	ATCAY-006	ATCAY-009	ATCAY-009	ATCAY_HUMAN	ATCAY_HUMAN	ATCAY_HUMAN	AY220297	Ataxia cayman type protein	Ataxia cayman type protein	Ataxia cayman type protein	Ataxia, cerebellar, Cayman type	BAB47501.1
BCKDHA	498	15.2	6.66667	78.1333	9606.ENSP00000269980	https://smart.embl.de/smart/DDvec.cgi?smart=445:Pfam_E1_dh(106|406)+	2-oxoisovalerate dehydrogenase subunit alpha, mitochondrial; The branched-chain alpha-keto dehydrogenase complex catalyzes the overall conversion of alpha-keto acids to acyl-CoA and CO(2). It contains multiple copies of three enzymatic components: branched-chain alpha-keto acid decarboxylase (E1), lipoamide acyltransferase (E2) and lipoamide dehydrogenase (E3)	1.2.4.4	1DTW	1DTW	1DTW	1OLS	1OLS	1OLS	1OLU	1OLU	1OLU	1OLX	1OLX	1OLX	1U5B	1U5B	1U5B	1V11	1V11	1V11	1V16	1V16	1V16	1V1M	1V1M	1V1M	1V1R	1V1R	1V1R	1WCI	1WCI	1WCI	1X7W	1X7W	1X7W	1X7X	1X7X	1X7X	1X7Y	1X7Y	1X7Y	1X7Z	1X7Z
BPNT1	598	23.5935	2.54083	73.8657	9606.ENSP00000446828	https://smart.embl.de/smart/DDvec.cgi?smart=308:Pfam_Inositol_P(8|303)+	3'(2'),5'-bisphosphate nucleotidase 1; Converts adenosine 3'-phosphate 5'-phosphosulfate (PAPS) to adenosine 5'-phosphosulfate (APS) and 3'(2')-phosphoadenosine 5'- phosphate (PAP) to AMP. Has 1000-fold lower activity towards inositol 1,4-bisphosphate (Ins(1,4)P2) and inositol 1,3,4- trisphosphate (Ins(1,3,4)P3), but does not hydrolyze Ins(1)P, Ins(3,4)P2, Ins(1,3,4,5)P4 or InsP6; Belongs to the …	10380	10380	10380	10380	10380	2WEF	2WEF	2WEF	2WEF	3'(2'), 5'-bisphosphate nucleotidase 1	3'(2'), 5'-bisphosphate nucleotidase 1	3'(2'), 5'-bisphosphate nucleotidase 1	3'(2'), 5'-bisphosphate nucleotidase 1	3'(2'),5'-bisphosphate nucleotidase 1	3'(2'),5'-bisphosphate nucleotidase 1	3'(2'),5'-bisphosphate nucleotidase 1	3.1.3.7	3.1.3.7	A6NF51	A8K7C8	A8K7C8	A8K7C8	A8K7C8	AAD17329.1	AAH17801.1	ACJ13648.1	AF125042	AF125042	AJ249339	AK291943	AK298476	AK300777	B4DPS5	B4DPS5	B4DPS5	B4DPS5	B4DUS9	B4DUS9	B4DUS9	B4DUS9	BAF84632.1	BAG60687.1
C15orf62	598	25.777	1.82815	72.3949	9606.ENSP00000341178	http://smart.embl.de/smart/DDt.cgi?smart=175:	Uncharacterized protein C15orf62, mitochondrial; Chromosome 15 open reading frame 62	643338	643338	643338	643338	643338	A6NK01	A6NK01	A6NK01	A6NK01	A8K5M9	A8K5M9	A8K5M9	A8K5M9	A8K5M9	AK291344	BAF84033.1	C15ORF62	C15orf62	C15orf62	C15orf62	C15orf62	C15orf62	C15orf62	C15orf62	C15orf62	C15orf62	C15orf62-002	C15orf62-002	CCDS45229	CCDS45229.1	CO062_HUMAN	CO062_HUMAN	CO062_HUMAN	Chromosome 15 open reading frame 62	ENSG00000188277	ENSG00000188277	ENSG00000188277	ENSG00000188277	ENSP00000341178	ENSP00000341178	ENSP00000341178	ENSP00000453366
C22orf29	553	18.0851	0.851064	81.0638	9606.ENSP00000384924	https://smart.embl.de/smart/DDvec.cgi?smart=364:Pfam_DUF4939(85|183)+	Protein Bop; Could induce apoptosis in a BH3 domain-dependent manner. The direct interaction network of Bcl-2 family members may play a key role in modulation RTL10/BOP intrinsic apoptotic signaling activity	79680	79680	A8K5E7	A8K5E7	A8K5E7	AAH11679.2	AK024778	AK291262	BAB14998.1	BAF83951.1	BC011679	BH3-only protein	BH3-only protein	BOP	BOP	BOP	BOP	BOP	BOP_HUMAN	BOP_HUMAN	BX640785	BX640969	BX640998	C22orf29	C22orf29	C22orf29	C22orf29	C22orf29	C22orf29	C22orf29	C22orf29	C22orf29	C22orf29-001	C22orf29-001	C22orf29-002	C22orf29-002	C22orf29-003	C22orf29-003	C22orf29-004	C22orf29-004	C22orf29-005	C22orf29-005
C8orf82	680	25.1397	3.91061	70.9497	9606.ENSP00000436621	https://smart.embl.de/smart/DDvec.cgi?smart=216:Pfam_DUF4505(32|207)+	UPF0598 protein C8orf82; Chromosome 8 open reading frame 82	414919	414919	414919	414919	414919	AAH64373.1	AAH64829.1	AAH73936.1	BC064373	BC064829	BC073936	C8ORF82	C8orf82	C8orf82	C8orf82	C8orf82	C8orf82	C8orf82	C8orf82	C8orf82	C8orf82	C8orf82-001	C8orf82-001	C8orf82-002	C8orf82-002	C8orf82-003	C8orf82-003	C8orf82-004	C8orf82-004	C8orf82-005	C8orf82-005	CAB034331	CCDS34970	CCDS34970.1	CH082_HUMAN	CH082_HUMAN	CH082_HUMAN	Chromosome 8 open reading frame 82	EAW82063.1	ENSG00000213563	ENSG00000213563	ENSG00000213563
CEP89	638	27.2936	3.44037	69.2661	9606.ENSP00000306105	https://smart.embl.de/smart/DDvec.cgi?smart=783:COIL(233|336)+COIL(372|598)+COIL(682|721)+	Centrosomal protein of 89 kDa; Required for ciliogenesis. Also plays a role in mitochondrial metabolism where it may modulate complex IV activity	84902	84902	84902	84902	84902	AAH32307.1	AAI36329.1	AC008805	AC119048	AK027546	AL832158	B9EGA6	B9EGA6	B9EGA6	B9EGA6	BAB55190.1	BC032307	BC136328	CCDC123	CCDC123	CCDC123	CCDC123	CCDC123	CCDC123	CCDC123	CCDC123	CCDS32987	CCDS32987.1	CEP123	CEP123	CEP89	CEP89	CEP89	CEP89	CEP89	CEP89	CEP89	CEP89	CEP89	CEP89	CEP89-001	CEP89-001
COX6B2	668	26.248	2.57649	71.1755	9606.ENSP00000467266	https://smart.embl.de/smart/DDvec.cgi?smart=88:Pfam_COX6B(21|85)+	Cytochrome c oxidase subunit 6B2; Connects the two COX monomers into the physiological dimeric form; Belongs to the cytochrome c oxidase subunit 6B family	125965	125965	125965	125965	125965	AAH26123.3	AAI00900.1	AAI00901.1	AAI00902.1	AAI00903.1	AAN46751.1	AK057427	AK057427	AY152398	BAB71481.2	BC026123	BC100899	BC100900	BC100901	BC100902	CCDS42630	CCDS42630.1	COX6B2	COX6B2	COX6B2	COX6B2	COX6B2	COX6B2	COX6B2	COX6B2	COX6B2	COX6B2	COX6B2-001	COX6B2-001	COX6B2-002	COX6B2-002	COX6B2-003	COX6B2-003	COX6B2-004	COX6B2-004	COX6B2-005	COX6B2-005
CYP11A1	658	26.3889	2.5463	71.0648	9606.ENSP00000268053	https://smart.embl.de/smart/DDvec.cgi?smart=521:Pfam_p450(52|511)+	Cholesterol side-chain cleavage enzyme, mitochondrial; Catalyzes the side-chain cleavage reaction of cholesterol to pregnenolone; Cytochrome P450 family 11	1.14.15.6	1.14.15.6	1583	1583	1583	1583	1583	3N9Y	3N9Y	3N9Y	3N9Z	3N9Z	3N9Z	3NA0	3NA0	3NA0	3NA1	3NA1	3NA1	A8K8D5	A8K8D5	A8K8D5	A8K8D5	AAA36404.1	AAA52162.1	AAH32329.1	ABC86898.1	AK056794	AK056794	AK292300	B3KPU8	B3KPU8	B3KPU8	B3KPU8	BAF84989.1	BAG51810.1	BC032329	C9JPU9	C9JXV4	CAA28965.1	CAA32471.1	CCDS32291
D2HGDH	641	25.2319	3.8961	70.872	9606.ENSP00000315351	https://smart.embl.de/smart/DDvec.cgi?smart=521:SIGNAL(1|22)+Pfam_FAD_binding_4(100|239)+Pfam_FAD-oxidase_C(275|516)+	D-2-hydroxyglutarate dehydrogenase, mitochondrial; Catalyzes the oxidation of D-2-hydroxyglutarate to alpha-ketoglutarate	1.1.99.-	1.1.99.39	728294	728294	728294	728294	728294	AAH36604.2	AAH71598.1	AAL55841.1	AAX82020.1	AF318334	AK055846	AK091725	AK304773	B3KP72	B4E3L6	B4E3L6	B4E3L6	B4E3L6	B5MCV2	BAG51584.1	BAG65528.1	BC036604	BC071598	CCDS33426	CCDS33426.1	CCDS74684	CCDS74684.1	D-2-hydroxyglutarate dehydrogenase	D-2-hydroxyglutarate dehydrogenase	D-2-hydroxyglutarate dehydrogenase	D-2-hydroxyglutarate dehydrogenase	D2HDH_HUMAN	D2HDH_HUMAN	D2HDH_HUMAN	D2HGD	D2HGD	D2HGD	D2HGD	D2HGD	D2HGD
DNM1L	514	13.1579	0.809717	86.0324	9606.ENSP00000449089	https://smart.embl.de/smart/DDvec.cgi?smart=749:DYNc(1|268)+GED(652|743)+	Dynamin-1-like protein; Functions in mitochondrial and peroxisomal division. Mediates membrane fission through oligomerization into membrane- associated tubular structures that wrap around the scission site to constrict and sever the mitochondrial membrane through a GTP hydrolysis-dependent mechanism. Through its function in mitochondrial division, ensures the survival of at least some types of p…	10059	10059	10059	10059	10059	3.6.5.5	3.6.5.5	3W6N	3W6N	3W6N	3W6N	3W6O	3W6O	3W6O	3W6O	3W6P	3W6P	3W6P	3W6P	4BEJ	4BEJ	4BEJ	4BEJ	4H1U	4H1U	4H1U	4H1U	4H1V	4H1V	4H1V	4H1V	A8K4X9	A8K4X9	A8K4X9	A8K4X9	AAC23724.1	AAC35283.1	AAD39541.1	AAH24590.1	AB006965	AB209070	AF000430
ERAL1	509	18.8679	8.1761	72.956	9606.ENSP00000254928	https://smart.embl.de/smart/DDvec.cgi?smart=437:Pfam_FeoB_N(114|260)+	GTPase Era, mitochondrial; Probable GTPase that plays a role in the mitochondrial ribosomal small subunit assembly. Specifically binds the 12S mitochondrial rRNA (12S mt-rRNA) to a 33 nucleotide section delineating the 3' terminal stem-loop region. May act as a chaperone that protects the 12S mt-rRNA on the 28S mitoribosomal subunit during ribosomal small subunit assembly	26284	26284	26284	26284	26284	AAC31603.1	AAC31604.1	AAG12978.1	AAH19094.1	AB049388	AF082657	AF082657	AF082658	AK023342	AY007435	B3KN21	B3KN21	B3KN21	B3KN21	BAB56112.1	BAG51183.1	BC019094	C9JEC6	C9JEC6	C9JEC6	C9JEC6	CCDS11244	CCDS11244.1	CEGA	Conserved ERA-like GTPase	Conserved ERA-like GTPase	Conserved ERA-like GTPase	EAW51147.1	ENSG00000132591	ENSG00000132591	ENSG00000132591	ENSG00000132591	ENSP00000254928	ENSP00000254928	ENSP00000254928	ENSP00000396125	ENSP00000396125
FARS2	481	20.5063	6.07595	73.4177	9606.ENSP00000316335	https://smart.embl.de/smart/DDvec.cgi?smart=451:Pfam_tRNA-synt_2d(70|210)+Pfam_tRNA-synt_2d(219|343)+FDX-ACB(358|450)+	Phenylalanine--tRNA ligase, mitochondrial; Is responsible for the charging of tRNA(Phe) with phenylalanine in mitochondrial translation. To a lesser extent, also catalyzes direct attachment of m-Tyr (an oxidized version of Phe) to tRNA(Phe), thereby opening the way for delivery of the misacylated tRNA to the ribosome and incorporation of ROS-damaged amino acid into proteins; Belongs to the class-…	10667	10667	10667	10667	10667	3CMQ	3CMQ	3CMQ	3CMQ	3HFV	3HFV	3HFV	3HFV	3TEG	3TEG	3TEG	3TEG	3TUP	3TUP	3TUP	3TUP	5MGH	5MGH	5MGH	5MGU	5MGU	5MGU	5MGV	5MGV	5MGV	5MGW	5MGW	5MGW	6.1.1.20	6.1.1.20	AAC83802.1	AAF28998.1	AAH20239.1	AAH21112.1	AF097441	AF097441	AF161438
FASTKD3	661	21.4567	2.95276	75.5906	9606.ENSP00000264669	https://smart.embl.de/smart/DDvec.cgi?smart=662:Pfam_FAST_1(409|477)+Pfam_FAST_2(490|580)+RAP(593|650)+	FAST kinase domain-containing protein 3, mitochondrial; Required for normal mitochondrial respiration; Belongs to the FAST kinase family	79072	79072	79072	79072	79072	AAH01295.2	AAI13564.1	AK026927	BC001295	BC113563	CCDS3873	CCDS3873.1	D6RAR6	D6RB04	D6RC07	D6RHY4	ENSG00000124279	ENSG00000124279	ENSG00000124279	ENSG00000124279	ENSP00000264669	ENSP00000264669	ENSP00000264669	ENSP00000282110	ENSP00000421798	ENSP00000422443	ENSP00000424568	ENSP00000424568	ENSP00000426008	ENST00000264669	ENST00000264669	ENST00000264669	ENST00000282110	ENST00000282110	ENST00000504695	ENST00000507036	ENST00000507572	ENST00000511261	ENST00000511261	ENST00000513577	ENST00000513658	ENST00000513658
FLVCR1	467	18.5596	2.77008	78.6704	9606.ENSP00000355938	https://smart.embl.de/smart/DDvec.cgi?smart=555:Pfam_MFS_1(108|478)+TRANS(492|511)+	Feline leukemia virus subgroup C receptor-related protein 1; Isoform 1: Heme transporter that exports cytoplasmic heme. It can also export coproporphyrin and protoporphyrin IX, which are both intermediate products in the heme biosynthetic pathway. Does not export bilirubin. Heme export depends on the presence of HPX and is required to maintain intracellular free heme balance, protecting cells fro…	28982	28982	28982	28982	28982	AAD45243.1	AAH48312.1	ABF47096.1	AF118637	AF118637	AK001419	AXPC1	AXPC1	AXPC1	AXPC1	BAA91679.1	BC048312	CCDS1510	CCDS1510.1	DQ496107	EAW93374.1	ENSG00000162769	ENSG00000162769	ENSG00000162769	ENSG00000162769	ENSP00000294827	ENSP00000355937	ENSP00000355938	ENSP00000355938	ENSP00000355938	ENSP00000414680	ENST00000294827	ENST00000366970	ENST00000366971	ENST00000366971	ENST00000366971	ENST00000419102	ENST00000474693	ENST00000483790	ENST00000579295	FLVC1_HUMAN	FLVC1_HUMAN
FTMT	600	20.1207	1.81087	78.0684	9606.ENSP00000313691	https://smart.embl.de/smart/DDvec.cgi?smart=242:Pfam_Ferritin(77|218)+	Ferritin, mitochondrial; Stores iron in a soluble, non-toxic, readily available form. Important for iron homeostasis. Has ferroxidase activity. Iron is taken up in the ferrous form and deposited as ferric hydroxides after oxidation; Ferritin subunits	1R03	1R03	1R03	1R03	94033	94033	94033	94033	94033	AAH34419.1	BC034419	BC034419	CCDS4128	CCDS4128.1	ENSG00000181867	ENSG00000181867	ENSG00000181867	ENSG00000181867	ENSP00000313691	ENSP00000313691	ENSP00000313691	ENST00000321339	ENST00000321339	ENST00000321339	FTMT	FTMT	FTMT	FTMT	FTMT	FTMT	FTMT	FTMT	FTMT	FTMT	FTMT-001	FTMT-001	FTMT_HUMAN	FTMT_HUMAN	FTMT_HUMAN	Ferritin mitochondrial	Ferritin subunits	Ferritin, mitochondrial
GLUD2	685	20.2177	4.82115	74.9611	9606.ENSP00000327589	https://smart.embl.de/smart/DDvec.cgi?smart=558:Pfam_ELFV_dehydrog_N(112|242)+ELFV_dehydrog(265|554)+	Glutamate dehydrogenase 2, mitochondrial; Important for recycling the chief excitatory neurotransmitter, glutamate, during neurotransmission; Belongs to the Glu/Leu/Phe/Val dehydrogenases family	1.4.1.3	2747	2747	2747	2747	2747	600083	AAA20969.1	AAD05030.1	AAH05111.1	AAH50732.1	AC006144	AK313356	B2R8G0	B2R8G0	B2R8G0	B2R8G0	BAG36157.1	BC005111	BC050732	CAA46995.1	CCDS14603	CCDS14603.1	DHE4_HUMAN	DHE4_HUMAN	DHE4_HUMAN	EC 1.4.1.3	ENSG00000182890	ENSG00000182890	ENSG00000182890	ENSG00000182890	ENSP00000327589	ENSP00000327589	ENSP00000327589	ENSP00000360326	ENST00000328078	ENST00000328078	ENST00000328078	ENST00000371278	GDH2	GDH2	GLUD2
LIPT2	701	25.6735	0.475436	73.851	9606.ENSP00000309463	https://smart.embl.de/smart/DDvec.cgi?smart=231:Pfam_BPL_LplA_LipB(69|175)+	Putative lipoyltransferase 2, mitochondrial; Catalyzes the transfer of endogenously produced octanoic acid from octanoyl-acyl-carrier-protein onto the lipoyl domains of lipoate-dependent enzymes, which catalyze essential redox reactions. Lipoyl-ACP can also act as a substrate although octanoyl-ACP is likely to be the physiological substrate (By similarity); Belongs to the LipB family	2.3.1.181	387787	387787	387787	387787	387787	A6NK58	A6NK58	A6NK58	A6NK58	A6NK58	CCDS44679	CCDS44679.1	EC 2.3.1.181	ENSG00000175536	ENSG00000175536	ENSG00000175536	ENSG00000175536	ENSP00000309463	ENSP00000309463	ENSP00000309463	ENSP00000332908	ENSP00000431210	ENSP00000433005	ENST00000310109	ENST00000310109	ENST00000310109	ENST00000331155	ENST00000527115	ENST00000528085	HGNC:37216	HPA040249	Hs.604608	LIPT2	LIPT2	LIPT2	LIPT2	LIPT2	LIPT2	LIPT2	LIPT2	LIPT2
MACROD1	694	17.069	1.89655	81.0345	9606.ENSP00000255681	https://smart.embl.de/smart/DDvec.cgi?smart=325:A1pp(153|283)+	O-acetyl-ADP-ribose deacetylase MACROD1; Removes ADP-ribose from glutamate residues in proteins bearing a single ADP-ribose moiety. Inactive towards proteins bearing poly-ADP-ribose. Deacetylates O-acetyl-ADP ribose, a signaling molecule generated by the deacetylation of acetylated lysine residues in histones and other proteins. Plays a role in estrogen signaling. Binds to androgen receptor (AR) …	28992	28992	28992	28992	28992	2X47	2X47	2X47	2X47	AAF15294.2	AAH00270.2	AAH03188.1	AAH07297.1	AAH08316.1	AF202922	AF202922	BC000270	BC003188	BC007297	BC008316	CCDS8056	CCDS8056.1	ENSG00000133315	ENSG00000133315	ENSG00000133315	ENSG00000133315	ENSP00000255681	ENSP00000255681	ENSP00000255681	ENST00000255681	ENST00000255681	ENST00000255681	ENST00000538042	ENST00000538595	ENST00000541041	ENST00000542105	ENST00000542105	ENST00000542359	ENST00000542359	ENST00000543422	ENST00000543422	ENST00000545464
METTL20	574	23.7603	2.89256	73.3471	9606.ENSP00000350353	https://smart.embl.de/smart/DDvec.cgi?smart=262:Pfam_Met_10(92|217)+	Electron transfer flavoprotein beta subunit lysine methyltransferase; Protein-lysine methyltransferase that selectively trimethylates the flavoprotein ETFB in mitochondria. Thereby, may negatively regulate the function of ETFB in electron transfer from Acyl-CoA dehydrogenases to the main respiratory chain	254013	254013	AAH39107.1	AAH39535.1	AC023157	AC068774	AK290248	BAF82937.1	BC039107	BC039535	C12orf72	C12orf72	C12orf72	C12orf72	C12orf72	C12orf72	C12orf72	C12orf72-001	C12orf72-002	C12orf72-003	C12orf72-004	C12orf72-005	C12orf72-006	CCDS8724.1	D3DUW3	D3DUW3	D3DUW3	DKFZp451L235	EAW88545.1	EAW88546.1	EAW88547.1	EAW88548.1	ENSG00000139160	ENSG00000139160	ENSG00000139160	ENSP00000266513	ENSP00000332195	ENSP00000348425	ENSP00000350353	ENSP00000350353	ENSP00000379112	ENSP00000379112
MIEF1	554	8.14978	1.10132	90.7489	9606.ENSP00000327124	https://smart.embl.de/smart/DDvec.cgi?smart=463:TRANS(24|46)+Mab-21(189|455)+	Mitochondrial dynamics protein MID51; Mitochondrial outer membrane protein which regulates mitochondrial fission. Promotes the recruitment and association of the fission mediator dynamin-related protein 1 (DNM1L) to the mitochondrial surface independently of the mitochondrial fission FIS1 and MFF proteins. Regulates DNM1L GTPase activity and DNM1L oligomerization. Binds ADP and can also bind GDP,…	4NXT	4NXT	4NXT	4NXT	4NXU	4NXU	4NXU	4NXU	4NXV	4NXV	4NXV	4NXV	4NXW	4NXW	4NXW	4NXW	4NXX	4NXX	4NXX	4NXX	54471	54471	54471	54471	54471	A0A024R1L3	AAH02587.2	AAH08327.1	AK290954	AL365515	AL365515	AL834205	B0QY94	B0QY95	BAF83643.1	BC002587	BC008327	CAB97211.1	CAD38892.2	CAI19178.1	CCDS13995	CCDS13995.1
MOGS	722	26.8977	1.48515	71.6172	9606.ENSP00000233616	https://smart.embl.de/smart/DDvec.cgi?smart=837:TRANS(42|64)+Pfam_Glyco_hydro_63N(93|262)+Pfam_Glyco_hydro_63(352|835)+	Mannosyl-oligosaccharide glucosidase; Cleaves the distal alpha 1,2-linked glucose residue from the Glc(3)Man(9)GlcNAc(2) oligosaccharide precursor in a highly specific manner; Belongs to the glycosyl hydrolase 63 family	3.2.1.106	3.2.1.106	7841	7841	7841	7841	7841	A8K938	A8K938	A8K938	A8K938	AAI17251.1	AAI17253.1	AJ422288	AK292553	B8ZZE2	BAF85242.1	BC117250	BC117252	C9J8D4	C9JDQ1	CAA60683.1	CAD19636.1	CCDS42700	CCDS42700.1	CCDS54370	CCDS54370.1	CDG2B	CDG2B	CHEMBL4684	CWH41	CWH41	CWH41	CWH41	DER7	DER7	DER7	DER7	EAW99653.1	EC 3.2.1.106	ENSG00000115275	ENSG00000115275
NDUFAF1	478	17.0029	2.59366	80.4035	9606.ENSP00000260361	https://smart.embl.de/smart/DDvec.cgi?smart=327:Pfam_CIA30(125|298)+	Complex I intermediate-associated protein 30, mitochondrial; Chaperone protein involved in the assembly of the mitochondrial NADH:ubiquinone oxidoreductase complex (complex I); Belongs to the CIA30 family	51103	51103	51103	51103	51103	A0A024R9L0	AAD34060.1	AAH00780.1	AF151823	AF151823	BC000780	CCDS10075	CCDS10075.1	CGI-65	CGI-65	CGI-65	CGI-65	CGI-65	CGI-65	CGI65	CGI65	CIA30	CIA30	CIA30	CIA30	CIA30	CIA30	CIA30	CIA30	CIA30_HUMAN	CIA30_HUMAN	CIA30_HUMAN	EAW92487.1	EAW92488.1	EAW92489.1	ENSG00000137806	ENSG00000137806	ENSG00000137806	ENSG00000137806	ENSP00000260361	ENSP00000260361	ENSP00000260361
NDUFAF3	588	18.4725	1.06572	80.4618	9606.ENSP00000323076	https://smart.embl.de/smart/DDvec.cgi?smart=184:Pfam_DUF498(60|168)+	NADH dehydrogenase [ubiquinone] 1 alpha subcomplex assembly factor 3; Essential factor for the assembly of mitochondrial NADH:ubiquinone oxidoreductase complex (complex I)	25915	25915	25915	25915	25915	2P1	2P1	2P1	2P1	A4FU71	AAH02873.1	AAI11005.1	BC002873	BC111004	BQ652614	C3ORF60	C3orf60	C3orf60	C3orf60	C3orf60	C3orf60	C3orf60	C3orf60	C3orf60	CCDS2784	CCDS2784.1	CCDS2785	CCDS2785.1	DKFZP564J0123	DKFZP564J0123	E3-3	E3-3	E3-3	E3-3	EAW64944.1	EAW64945.1	ENSG00000178057	ENSG00000178057	ENSG00000178057	ENSG00000178057	ENSP00000323003	ENSP00000323003
NGB	667	25.0859	2.74914	72.1649	9606.ENSP00000298352	https://smart.embl.de/smart/DDvec.cgi?smart=151:Pfam_Globin(5|114)+	Neuroglobin; Involved in oxygen transport in the brain. Hexacoordinate globin, displaying competitive binding of oxygen or the distal His residue to the iron atom. Not capable of penetrating cell membranes. The deoxygenated form exhibits nitrite reductase activity inhibiting cellular respiration via NO-binding to cytochrome c oxidase. Involved in neuroprotection during oxidative stress. May exert…	1OJ6	1OJ6	1OJ6	1OJ6	4MPM	4MPM	4MPM	4MPM	58157	58157	58157	58157	58157	A0M8W9	AAF62557.1	AAF63183.1	AAH32509.1	AAL98923.1	AAL98924.1	AAY16983.1	AF422796	AF422797	AJ245944	AJ245946	AJ245946	AK315395	BAG37788.1	BC032509	CAB037319	CAC11133.1	CAC12994.1	CCDS9856	CCDS9856.1	DQ008010	EAW81274.1	ENSG00000165553	ENSG00000165553	ENSG00000165553	ENSG00000165553	ENSP00000298352	ENSP00000298352	ENSP00000298352
NMNAT3	566	28.2528	1.48699	70.2602	9606.ENSP00000340523	https://smart.embl.de/smart/DDvec.cgi?smart=215:Pfam_CTP_transf_like(1|171)+	Nicotinamide/nicotinic acid mononucleotide adenylyltransferase 3; Catalyzes the formation of NAD(+) from nicotinamide mononucleotide (NMN) and ATP. Can also use the deamidated form; nicotinic acid mononucleotide (NaMN) as substrate with the same efficiency. Can use triazofurin monophosphate (TrMP) as substrate. Can also use GTP and ITP as nucleotide donors. Also catalyzes the reverse reaction, i.…	1NUP	1NUP	1NUP	1NUP	1NUQ	1NUQ	1NUQ	1NUQ	1NUR	1NUR	1NUR	1NUR	1NUS	1NUS	1NUS	1NUS	1NUT	1NUT	1NUT	1NUT	1NUU	1NUU	1NUU	1NUU	2.7.7.1	2.7.7.18	349565	349565	349565	349565	349565	AAH34374.1	AAH36218.1	AAK52726.1	AC046134	AC110716	AF345564	AF345564	AK123208	AK127477	B3KVR6	B3KVR6
PAK7	521	24.173	1.52672	74.3003	9606.ENSP00000367686	https://smart.embl.de/smart/DDvec.cgi?smart=719:PBD(11|46)+S_TKc(449|700)+	Serine/threonine-protein kinase PAK 5; Serine/threonine protein kinase that plays a role in a variety of different signaling pathways including cytoskeleton regulation, cell migration, proliferation or cell survival. Activation by various effectors including growth factor receptors or active CDC42 and RAC1 results in a conformational change and a subsequent autophosphorylation on several serine a…	2.7.11.1	2F57	2F57	2F57	57144	57144	A8K5T6	A8K5T6	A8K5T6	AB033090	AB040812	AK291401	AL133002	AL135935	AL353612	BAA86578.1	BAA94194.1	BAF84090.1	CAB61350.1	CAH71126.1	CAI23529.1	CAI42211.1	CCDS13107.1	CHEMBL4524	D3DW14	D3DW14	D3DW14	EAX10358.1	EAX10359.1	EAX10360.1	EC 2.7.11.1	ENSG00000101349	ENSG00000101349	ENSG00000101349	ENSP00000265186	ENSP00000321126	ENSP00000321349	ENSP00000322957	ENSP00000322957	ENSP00000367679	ENSP00000367679	ENSP00000367686
PGS1	694	23.4951	3.49515	73.0097	9606.ENSP00000262764	http://smart.embl.de/smart/DDt.cgi?smart=556:	CDP-diacylglycerol--glycerol-3-phosphate 3-phosphatidyltransferase, mitochondrial; Functions in the biosynthesis of the anionic phospholipids phosphatidylglycerol and cardiolipin; Belongs to the CDP-alcohol phosphatidyltransferase class-II family	2.7.8.5	9489	9489	9489	9489	9489	A0A024R8V5	AAH08903.2	AAH15570.2	AAH25951.2	AAH35662.1	AAI08733.1	AC061992	AK024529	AK316147	AL359590	B7ZA32	B7ZA32	B7ZA32	B7ZA32	BAB14921.1	BAH14518.1	BC008903	BC015570	BC025951	BC035662	BC108732	CAB94876.1	CAH18487.1	CCDS42391	CCDS42391.1	CR749720	DKFZP762M186	DKFZP762M186	EAW89524.1	EAW89525.1	EC 2.7.8.5	ENSG00000087157	ENSG00000087157	ENSG00000087157	ENSG00000087157	ENSP00000262764
PHB2	569	8.61678	3.62812	87.7551	9606.ENSP00000441875	https://smart.embl.de/smart/DDvec.cgi?smart=299:PHB(39|201)+	Prohibitin-2; Acts as a mediator of transcriptional repression by nuclear hormone receptors via recruitment of histone deacetylases (By similarity). Functions as an estrogen receptor (ER)-selective coregulator that potentiates the inhibitory activities of antiestrogens and represses the activity of estrogens. Competes with NCOA1 for modulation of ER transcriptional activity. Probably involved in …	11331	11331	11331	11331	11331	AAB51324.1	AAC51639.1	AAD38042.1	AAF17231.1	AAF44345.1	AAH14766.1	AAI10323.1	AAK07552.1	AF126021	AF126021	AF150962	AF178980	AF279895	AK298217	B-cell receptor-associated protein BAP37	B-cell receptor-associated protein BAP37	B-cell receptor-associated protein BAP37	B4DP75	B4DP75	B4DP75	B4DP75	BAG60487.1	BAP	BAP	BAP	BAP	BAP	BAP	BC014766	BC110322	BCAP37	BCAP37	BCAP37	BCAP37	Bap37	Bap37	Bap37
PIF1	522	24.4444	1.55556	74	9606.ENSP00000328174	https://smart.embl.de/smart/DDvec.cgi?smart=707:Pfam_PIF1(206|504)+	ATP-dependent DNA helicase PIF1; DNA-dependent ATPase and 5'-3' DNA helicase required for the maintenance of both mitochondrial and nuclear genome stability. Efficiently unwinds G-quadruplex (G4) DNA structures and forked RNA-DNA hybrids. Resolves G4 structures, preventing replication pausing and double-strand breaks (DSBs) at G4 motifs. Involved in the maintenance of telomeric DNA. Inhibits telo…	3.6.4.12	3.6.4.12	5FHH	5FHH	5FHH	80119	80119	80119	80119	80119	AAI37504.1	AAI37505.1	AAS77398.1	AB185926	AB185927	ABD92708.1	ABW71293.1	AK026345	AK026345	ATP-dependent DNA helicase PIF1	ATP-dependent DNA helicase PIF1	ATP-dependent DNA helicase PIF1	AY498716	B2RPL7	B2RPL7	B2RPL7	B2RPL7	BAB15456.1	BAE47454.1	BAE47455.1	BC137503	BC137504	C15orf20	C15orf20	C15orf20	C15orf20	C15orf20	C15orf20	C15orf20	C15orf20	CAB018701	CCDS10195
PPP1CC	585	20.8333	1.62037	77.5463	9606.ENSP00000341779	https://smart.embl.de/smart/DDvec.cgi?smart=337:PP2Ac(30|300)+	Serine/threonine-protein phosphatase PP1-gamma catalytic subunit; Protein phosphatase that associates with over 200 regulatory proteins to form highly specific holoenzymes which dephosphorylate hundreds of biological targets. Protein phosphatase 1 (PP1) is essential for cell division, and participates in the regulation of glycogen metabolism, muscle contractility and protein synthesis. Dephosphor…	1IT6	1IT6	1IT6	1IT6	1JK7	1JK7	1JK7	1JK7	1U32	1U32	1U32	1U32	2BCD	2BCD	2BCD	2BCD	2BDX	2BDX	2BDX	2BDX	3.1.3.16	3.1.3.16	4UT2	4UT2	4UT2	4UT3	4UT3	4UT3	5501	5501	5501	5501	5501	5INB	5INB	5INB	5J28	5J28	5J28	A0A024RBP2	AAA19823.1	AAH14073.1
PROSC	566	22.103	7.72532	70.1717	9606.ENSP00000333551	https://smart.embl.de/smart/DDvec.cgi?smart=275:Pfam_Ala_racemase_N(15|251)+	Pyridoxal phosphate homeostasis protein; Pyridoxal 5'-phosphate (PLP)-binding protein, which may be involved in intracellular homeostatic regulation of pyridoxal 5'-phosphate (PLP), the active form of vitamin B6	11212	11212	AAH12334.1	AB018566	AL136616	BAA36842.1	BC012334	CAB017033	CAB66551.1	CAG38563.1	CCDS6096.1	CR533532	D3DSW3	E5RFX7	E5RFZ4	E5RG77	EAW63361.1	EAW63364.1	ENSG00000147471	ENSG00000147471	ENSG00000147471	ENSP00000276457	ENSP00000333551	ENSP00000333551	ENSP00000333551	ENSP00000410753	ENSP00000427778	ENSP00000427778	ENSP00000427886	ENSP00000427886	ENSP00000428005	ENSP00000428005	ENSP00000429144	ENSP00000429425	ENSP00000429871	ENSP00000430573	ENST00000276457	ENST00000328195	ENST00000328195	ENST00000328195	ENST00000437582	ENST00000517377
PYCR1	586	27.7419	3.01075	69.2473	9606.ENSP00000384949	https://smart.embl.de/smart/DDvec.cgi?smart=346:Pfam_F420_oxidored(29|125)+Pfam_P5CR_dimer(191|295)+	Pyrroline-5-carboxylate reductase 1, mitochondrial; Housekeeping enzyme that catalyzes the last step in proline biosynthesis. Can utilize both NAD and NADP, but has higher affinity for NAD. Involved in the cellular response to oxidative stress	1.5.1.2	1.5.1.2	2GER	2GER	2GER	2GER	2GR9	2GR9	2GR9	2GR9	2GRA	2GRA	2GRA	2GRA	2IZZ	2IZZ	2IZZ	2IZZ	5831	5831	5831	5831	5831	5UAT	5UAT	5UAT	5UAU	5UAU	5UAU	5UAV	5UAV	5UAV	5UAW	5UAW	5UAW	5UAX	5UAX	5UAX	A0A024R8U9	A6NFM2	A6NFM2	A6NFM2
RAD51C	555	18.913	2.6087	78.4783	9606.ENSP00000336701	https://smart.embl.de/smart/DDvec.cgi?smart=376:AAA(117|323)+	DNA repair protein RAD51 homolog 3; Essential for the homologous recombination (HR) pathway of DNA repair. Involved in the homologous recombination repair (HRR) pathway of double-stranded DNA breaks arising during DNA replication or induced by DNA-damaging agents. Part of the RAD21 paralog protein complexes BCDX2 and CX3 which act at different stages of the BRCA1-BRCA2-dependent HR pathway. Upon …	5889	5889	5889	5889	5889	AAC39604.1	AAC39605.1	AAH93930.1	AAI01486.1	AAI07754.1	AAP36003.1	AAT38108.1	AC011195	AF029669	AF029670	AF029670	AK290487	AK303363	AY623112	B4E0G0	BAF83176.1	BAG64422.1	BC093930	BC101485	BC107753	BROVCA3	BROVCA3	BT007339	CCDS11611	CCDS11611.1	CCDS45745	CCDS45745.1	DNA repair protein RAD51 homolog 3	DNA repair protein RAD51 homolog 3	DNA repair protein RAD51 homolog 3	E9PI66	EAW94430.1	EAW94432.1	ENSG00000108384	ENSG00000108384	ENSG00000108384	ENSG00000108384
RPL36AL	737	26.5367	3.14843	70.3148	9606.ENSP00000346012	https://smart.embl.de/smart/DDvec.cgi?smart=106:Pfam_Ribosomal_L44(17|94)+	Ribosomal protein L36a like	60S ribosomal protein L36a	6166	6166	AAA36589.1	AAH00741.1	AAH03145.1	AAH70207.1	AAI07717.1	AB063609	AL035422	BAC19836.1	BC000741	BC000741	BC003145	BC070207	BC107716	CAG46963.1	CCDS9689	CCDS9689.1	CR542166	ENSG00000165502	ENSG00000165502	ENSG00000165502	ENSG00000165502	ENSP00000346012	ENSP00000346012	ENST00000298289	ENST00000298289	HGNC:10346	L ribosomal proteins	M15661	NM_001001	NM_001001	NM_001001.4	NP_000992	NP_000992.1	OMIM:180469	OTTHUMG00000152330	OTTHUMG00000152330	OTTHUMG00000152330	OTTHUMG00000152330	OTTHUMP00000178927
RPS18	302	19.9115	8.84956	71.2389	9606.ENSP00000393241	https://smart.embl.de/smart/DDvec.cgi?smart=152:Pfam_Ribosomal_S13(14|142)+	40S ribosomal protein S18; Located at the top of the head of the 40S subunit, it contacts several helices of the 18S rRNA; S ribosomal proteins	40S ribosomal protein S18	40S ribosomal protein S18	4UG0	4UG0	4V6X	4V6X	5A2Q	5A2Q	5AJ0	5AJ0	5FLX	5FLX	5LKS	5LKS	5OA3	5OA3	5T2C	5T2C	5VYC	5VYC	6222	6222	6222	6222	CCDS4771	CCDS4771.1	D6S218E	D6S218E	D6S218E	D6S218E	D6S218E	ENSG00000231500	ENSG00000231500	ENSG00000231500	ENSG00000231500	ENSP00000393241	ENSP00000393241	ENSP00000393241	ENSP00000434837	ENSP00000434837	ENST00000439602	ENST00000439602
SDHAF1	697	21.2803	2.24913	76.4706	9606.ENSP00000368165	https://smart.embl.de/smart/DDvec.cgi?smart=115:Pfam_Complex1_LYR_1(9|48)+	Succinate dehydrogenase assembly factor 1, mitochondrial; Plays an essential role in the assembly of succinate dehydrogenase (SDH), an enzyme complex (also referred to as respiratory complex II) that is a component of both the tricarboxylic acid (TCA) cycle and the mitochondrial electron transport chain, and which couples the oxidation of succinate to fumarate with the reduction of ubiquinone (co…	644096	644096	644096	644096	644096	A6NFY7	A6NFY7	A6NFY7	A6NFY7	A6NFY7	AAI37517.1	AAI37518.1	AF038458	B2RPM7	B2RPM7	B2RPM7	B2RPM7	BC137516	BC137517	CCDS32999	CCDS32999.1	ENSG00000205138	ENSG00000205138	ENSG00000205138	ENSG00000205138	ENSP00000368165	ENSP00000368165	ENSP00000368165	ENST00000378887	ENST00000378887	ENST00000378887	HGNC:33867	LYR motif containing	LYR motif containing 8	LYR motif-containing protein 8	LYR motif-containing protein 8	LYR motif-containing protein 8	LYRM8	LYRM8	LYRM8	LYRM8	LYRM8
SLC11A2	627	27.5304	1.21457	71.2551	9606.ENSP00000378364	https://smart.embl.de/smart/DDvec.cgi?smart=590:Pfam_Nramp(119|503)+TRANS(534|556)+	Natural resistance-associated macrophage protein 2; Important in metal transport, in particular iron. Can also transport manganese, cobalt, cadmium, nickel, vanadium and lead. Involved in apical iron uptake into duodenal enterocytes. Involved in iron transport from acidified endosomes into the cytoplasm of erythroid precursor cells. May play an important role in hepatic iron accumulation and tiss…	4891	4891	4891	4891	4891	5F0L	5F0L	5F0L	5F0M	5F0M	5F0M	5F0P	5F0P	5F0P	601938	AAA79219.1	AAC18078.1	AAC21459.1	AAC21460.1	AAC21461.1	AAH02592.1	AAI00015.1	AB004857	AB015355	AB015355	AB062284	AF046997	AF064476	AF064477	AF064478	AF064479	AF064480	AF064481	AF064482	AF064483	AF064484	AHMIO1	AJ493662	AK094735	AK128640	AK296445	AK316507
SPTLC2	523	25.8696	2.6087	71.5217	9606.ENSP00000216484	https://smart.embl.de/smart/DDvec.cgi?smart=562:Pfam_Aminotran_1_2(168|528)+	Serine palmitoyltransferase 2; Serine palmitoyltransferase (SPT). The heterodimer formed with LCB1/SPTLC1 constitutes the catalytic core. The composition of the serine palmitoyltransferase (SPT) complex determines the substrate preference. The SPTLC1-SPTLC2-SPTSSA complex shows a strong preference for C16-CoA substrate, while the SPTLC1-SPTLC2-SPTSSB complex displays a preference for C18-CoA subs…	2.3.1.50	2.3.1.50	9517	9517	9517	9517	9517	A0A024R6H1	AAC50871.1	AAD09621.1	AAH05123.1	AB011098	AB011098	BAA25452.2	BC005123	CAA69942.1	CCDS9865	CCDS9865.1	CHEMBL1250344	EAW81297.1	EAW81299.1	EC 2.3.1.50	ENSG00000100596	ENSG00000100596	ENSG00000100596	ENSG00000100596	ENSP00000216484	ENSP00000216484	ENSP00000216484	ENSP00000451029	ENSP00000452189	ENST00000216484	ENST00000216484	ENST00000216484	ENST00000554365	ENST00000554901	ENST00000556264	ENST00000556607	ENST00000557566	H0YJ96	HGNC:11278	HPA027552
TIMM13	724	25.8303	2.76753	71.4022	9606.ENSP00000215570	https://smart.embl.de/smart/DDvec.cgi?smart=95:Pfam_zf-Tim10_DDP(24|86)+	Mitochondrial import inner membrane translocase subunit Tim13; Mitochondrial intermembrane chaperone that participates in the import and insertion of some multi-pass transmembrane proteins into the mitochondrial inner membrane. Also required for the transfer of beta-barrel precursors from the TOM complex to the sorting and assembly machinery (SAM complex) of the outer membrane. Acts as a chaperon…	26517	26517	26517	26517	26517	AAD39951.1	AAF15101.1	AAF15102.1	AAH08607.1	AF144700	AF152351	AF152352	AF152352	BC008607	CCDS12089	CCDS12089.1	EAW69381.1	ENSG00000099800	ENSG00000099800	ENSG00000099800	ENSG00000099800	ENSP00000215570	ENSP00000215570	ENSP00000215570	ENSP00000464881	ENST00000215570	ENST00000215570	ENST00000215570	ENST00000591871	HGNC:11816	HPA048985	Hs.75056	K7EIT2	NM_012458	NM_012458	NM_012458.3	NP_036590	NP_036590	NP_036590.1	NP_036590.1	NP_036590.1	NP_036590.1
TK2	608	25.9058	1.08696	73.0072	9606.ENSP00000299697	https://smart.embl.de/smart/DDvec.cgi?smart=265:Pfam_dNK(53|265)+	Thymidine kinase 2, mitochondrial; Phosphorylates thymidine, deoxycytidine, and deoxyuridine in the mitochondrial matrix. In non-replicating cells, where cytosolic dNTP synthesis is down-regulated, mtDNA synthesis depends solely on TK2 and DGUOK. Widely used as target of antiviral and chemotherapeutic agents; Belongs to the DCK/DGK family	2.7.1.21	2.7.1.21	7084	7084	7084	7084	7084	A4IF54	AAC51167.1	AAI34345.1	ADP90814.1	ADP90815.1	ADP90816.1	ADP90817.1	ADP90818.1	ADP90819.1	ADP90820.1	ADP90821.1	ADP90822.1	ADP90823.1	ADP90824.1	ADP90825.1	ADP90826.1	ADP90827.1	ADP90828.1	ADP90829.1	ADP90830.1	ADP90831.1	ADP90832.1	ADP90833.1	ADP90834.1	ADP90835.1	ADP90836.1	ADP90837.1	ADP90838.1	ADP90839.1	ADP90840.1	ADP90841.1	ADP90842.1	ADP90843.1	ADP90844.1	ADP90845.1
YWHAE	419	23.0556	3.33333	73.6111	9606.ENSP00000264335	https://smart.embl.de/smart/DDvec.cgi?smart=255:14_3_3(4|245)+	14-3-3 protein epsilon; Adapter protein implicated in the regulation of a large spectrum of both general and specialized signaling pathways. Binds to a large number of partners, usually by recognition of a phosphoserine or phosphothreonine motif. Binding generally results in the modulation of the activity of the binding partner (By similarity). Positively regulates phosphorylated protein HSF1 nuc…	14-3-3 epsilon	14-3-3 protein epsilon	14-3-3 protein epsilon	14-3-3 protein epsilon	14-3-3E	1433E_HUMAN	1433E_HUMAN	1433E_HUMAN	2BR9	2BR9	2BR9	3UAL	3UAL	3UAL	3UBW	3UBW	3UBW	7531	7531	7531	7531	7531	AK296050	B3KY71	B3KY71	B3KY71	B3KY71	B4DJF2	BAG58814.1	CAB016200	CAB021109	CAB047350	CCDS11001	CCDS11001.1	D3DTH5	D3DTH5	D3DTH5	D3DTH5	ENSG00000108953	ENSG00000108953	ENSG00000108953	ENSG00000108953
AVERAGE	589.543
STDEV	93.1569
[truncated: 533 more columns]

## Sheet: CTL-1 Fragmented
#node	Number of Nuclei	% Normal	% Fragmented	% Hypertubulated	identifier	domain_summary_url	annotation	other_names_and_aliases
AMBRA1	610	23.8208	69.5755	6.60377	9606.ENSP00000431926	https://smart.embl.de/smart/DDvec.cgi?smart=1238:WD40(50|81)+WD40(84|124)+WD40(126|164)+	Activating molecule in BECN1-regulated autophagy protein 1; Regulates autophagy and development of the nervous system. Involved in autophagy in controlling protein turnover during neuronal development, and in regulating normal cell survival and proliferation (By similarity); DDB1 and CUL4 associated factors	55626	55626	55626	55626	55626	A6XN33	A6XN33	A6XN33	A6XN33	AAH45609.1	AB051523	AB051523	ABI74670.1	AC024293	AC115097	AC116021	AC127035	AK000301	AK023197	AL834190	AMBRA1	AMBRA1	AMBRA1	AMBRA1	AMBRA1	AMBRA1	AMBRA1	AMBRA1	AMBRA1	AMBRA1	AMBRA1-001	AMBRA1-001	AMBRA1-001	AMBRA1-002	AMBRA1-002	AMBRA1-002	AMBRA1-005	AMBRA1-005	AMBRA1-005	AMBRA1-006	AMBRA1-006	AMBRA1-006
BLOC1S1	842	21.3983	71.6102	6.99153	9606.ENSP00000447537	https://smart.embl.de/smart/DDvec.cgi?smart=153:Pfam_GCN5L1(33|146)+	Biogenesis of lysosome-related organelles complex 1 subunit 1; Component of the BLOC-1 complex, a complex that is required for normal biogenesis of lysosome-related organelles (LRO), such as platelet dense granules and melanosomes. In concert with the AP-3 complex, the BLOC-1 complex is required to target membrane protein cargos into vesicles assembled at cell bodies for delivery into neurites an…	2647	2647	2647	2647	A1L4Q9	A1L4Q9	AAB37682.1	AAI30641.1	AAI32796.1	BAA10887.1	BC130640	BC132795	BL1S1_HUMAN	BL1S1_HUMAN	BLOC-1 Subunit 1	BLOC-1 related complex	BLOC1S1	BLOC1S1	BLOC1S1	BLOC1S1	BLOC1S1	BLOC1S1	BLOC1S1	BLOC1S1	BLOC1S1	BLOC1S1-001	BLOC1S1-001	BLOC1S1-002	BLOC1S1-002	BLOC1S1-005	BLOC1S1-005	BLOC1S1-006	BLOC1S1-006	BLOC1S1-007	BLOC1S1-007	BLOC1S1-008	BLOC1S1-008	BLOS1	BLOS1	BLOS1	BLOS1	BLOS1
ENDOG	626	18.3673	81.6327	0	9606.ENSP00000361725	https://smart.embl.de/smart/DDvec.cgi?smart=297:NUC(78|285)+	Endonuclease G, mitochondrial; Cleaves DNA at double-stranded (DG)n.(DC)n and at single-stranded (DC)n tracts. In addition to deoxyribonuclease activities, also has ribonuclease (RNase) and RNase H activities. Capable of generating the RNA primers required by DNA polymerase gamma to initiate replication of mitochondrial DNA (By similarity); Belongs to the DNA/RNA non-specific endonuclease family	2021	2021	2021	2021	2021	AAH04922.1	AAH16351.1	ADP90774.1	ADP90775.1	ADP90776.1	ADP90777.1	ADP90778.1	ADP90779.1	ADP90780.1	ADP90781.1	ADP90782.1	ADP90783.1	ADP90784.1	ADP90785.1	ADP90786.1	ADP90787.1	ADP90788.1	ADP90789.1	ADP90790.1	ADP90791.1	ADP90792.1	ADP90793.1	ADP90794.1	ADP90795.1	ADP90796.1	ADP90797.1	ADP90798.1	ADP90799.1	ADP90800.1	ADP90801.1	ADP90802.1	ADP90803.1	ADP90804.1	ADP90805.1	ADP90806.1	ADP90807.1	ADP90808.1
GLS2	842	26.5472	70.684	2.76873	9606.ENSP00000310447	https://smart.embl.de/smart/DDvec.cgi?smart=602:Pfam_Glutaminase(177|463)+ANK(518|548)+ANK(552|581)+	Glutaminase liver isoform, mitochondrial; Plays an important role in the regulation of glutamine catabolism. Promotes mitochondrial respiration and increases ATP generation in cells by catalyzing the synthesis of glutamate and alpha-ketoglutarate. Increases cellular anti-oxidant function via NADH and glutathione production. May play a role in preventing tumor proliferation; Ankyrin repeat domain …	27165	27165	27165	27165	27165	3.5.1.2	3.5.1.2	4BQM	4BQM	4BQM	4BQM	5U0K	5U0K	5U0K	A8K0A6	AAF21933.1	AAF21934.1	AAF33826.1	AAI19768.1	AAI19769.1	AAO13298.2	AC097104	ADR77823.1	AF110330	AF110331	AF223944	AF348119	AK289471	AK303772	Ankyrin repeat domain containing	B7Z8Q9	B7Z8Q9	B7Z8Q9	B7Z8Q9	BAF82160.1	BAH14045.1	BC119767	BC119768	C9J3Q2	CCDS73482	CCDS73482.1	CCDS8921
GOLPH3	570	21.5686	73.0392	5.39216	9606.ENSP00000265070	https://smart.embl.de/smart/DDvec.cgi?smart=298:Pfam_GPP34(62|288)+	Golgi phosphoprotein 3; Phosphatidylinositol-4-phosphate-binding protein that links Golgi membranes to the cytoskeleton and may participate in the tensile force required for vesicle budding from the Golgi. Thereby, may play a role in Golgi membrane trafficking and could indirectly give its flattened shape to the Golgi apparatus. May also bind to the coatomer to regulate Golgi membrane trafficking…	3KN1	3KN1	3KN1	3KN1	64083	64083	64083	64083	64083	AAH12123.1	AAH33725.1	AAH63586.1	AC022444	AC025178	AC025181	AJ296152	AK057544	AK075077	AK075156	AK075156	AK092604	AK128510	AL133078	AL356356	B3KQ71	B3KQJ9	B3KS18	BAC11438.1	BAG51933.1	BAG52061.1	BAG52580.1	BAG54686.1	BC012123	BC033725	BC063586	CAB61398.1	CAC13124.1	CCDS3896	CCDS3896.1	Coat protein GPP34	Coat protein GPP34	Coat protein GPP34
GPT2	686	23.6615	69.2573	7.08117	9606.ENSP00000345282	https://smart.embl.de/smart/DDvec.cgi?smart=523:Pfam_Aminotran_1_2(110|511)+	Alanine aminotransferase 2; Catalyzes the reversible transamination between alanine and 2-oxoglutarate to form pyruvate and glutamate; Belongs to the class-I pyridoxal-phosphate-dependent aminotransferase family. Alanine aminotransferase subfamily	2.6.1.2	2.6.1.2	3IHJ	3IHJ	3IHJ	3IHJ	607438	84706	84706	84706	84706	84706	A0A024R6R2	AAH62555.1	AAK31794.2	AAT2	AAT2	AAT2	AAT2	AK090957	AK094971	ALAT2_HUMAN	ALAT2_HUMAN	ALAT2_HUMAN	ALT2	ALT2	ALT2	ALT2	ALT2	ALT2	ALT2	ALT2	AY029173	Alanine aminotransferase 2	Alanine aminotransferase 2	Alanine aminotransferase 2	B3KR40	BAC04465.1	BAG52252.1	BC062555	CCDS10725	CCDS10725.1
HNRNPK	662	24.5322	71.1019	4.3659	9606.ENSP00000365439	https://smart.embl.de/smart/DDvec.cgi?smart=464:KH(41|109)+KH(143|214)+KH(386|456)+	Heterogeneous nuclear ribonucleoprotein K; One of the major pre-mRNA-binding proteins. Binds tenaciously to poly(C) sequences. Likely to play a role in the nuclear metabolism of hnRNAs, particularly for pre-mRNAs that contain cytidine-rich sequences. Can also bind poly(C) single- stranded DNA. Plays an important role in p53/TP53 response to DNA damage, acting at the level of both transcription ac…	1J5K	1J5K	1J5K	1J5K	1KHM	1KHM	1KHM	1KHM	1ZZI	1ZZI	1ZZI	1ZZI	1ZZJ	1ZZJ	1ZZJ	1ZZJ	1ZZK	1ZZK	1ZZK	1ZZK	3190	3190	3190	3190	3190	AAB20770.1	AAH00355.1	AAH14980.1	AB209562	AB451263	AB451390	AK096385	AK123117	AK291336	AK300744	AUKS	B3KU16	B4DUQ1	BAD92799.1	BAF84025.1	BAG53278.1	BAG53872.1
MRPL45	590	23.3129	73.6196	3.06748	9606.ENSP00000484903	https://smart.embl.de/smart/DDvec.cgi?smart=306:Tim44(118|266)+	Mitochondrial ribosomal protein L45	39S ribosomal protein L45, mitochondrial	39S ribosomal protein L45, mitochondrial	3J7Y	3J7Y	3J9M	3J9M	5OOL	5OOL	5OOM	5OOM	84311	84311	A1L436	A1L436	AK293605	B4DEF8	BAG57069.1	BC006235	CCDS11326	CCDS11326.1	CCDS74047	CCDS74047.1	ENSG00000278845	ENSG00000278845	ENSG00000278845	ENSG00000278845	ENSP00000478397	ENSP00000484903	ENSP00000484903	ENSP00000484903	ENST00000613675	ENST00000613675	ENST00000613675	ENST00000619548	HGNC:16651	L45mt	MGC11321	MGC11321	MRP-L45	MRPL45	MRPL45	MRPL45
NDUFA8	563	16.3551	73.8318	9.81308	9606.ENSP00000362873	https://smart.embl.de/smart/DDvec.cgi?smart=172:Pfam_CHCH(78|113)+	NADH dehydrogenase [ubiquinone] 1 alpha subcomplex subunit 8; Accessory subunit of the mitochondrial membrane respiratory chain NADH dehydrogenase (Complex I), that is believed not to be involved in catalysis. Complex I functions in the transfer of electrons from NADH to the respiratory chain. The immediate electron acceptor for the enzyme is believed to be ubiquinone; NADH:ubiquinone oxidoreduct…	4702	4702	4702	4702	4702	5XTC	5XTC	5XTC	5XTD	5XTD	5XTD	5XTH	5XTH	5XTH	5XTI	5XTI	5XTI	AAD42056.1	AAH01016.1	AF044953	AF044953	AK314135	B1AM93	B1AM93	B1AM93	B1AM93	BAG36825.1	BC001016	CAH73980.1	CCDS6835	CCDS6835.1	CI-19KD	CI-19KD	CI-PGIV	CI-PGIV	Complex I-19kD	Complex I-19kD	Complex I-19kD	Complex I-PGIV	Complex I-PGIV	Complex I-PGIV	EAW87511.1
NIF3L1	650	16.9533	75.9214	7.12531	9606.ENSP00000386394	https://smart.embl.de/smart/DDvec.cgi?smart=377:Pfam_NIF3(32|364)+	NIF3-like protein 1; May function as a transcriptional corepressor through its interaction with COPS2, negatively regulating the expression of genes involved in neuronal differentiation	60491	60491	60491	60491	60491	A0A024R3V5	A0A024R3V7	AAG14952.1	AAG43131.1	AAG44846.1	AAH07654.1	AAP84063.1	AAP84064.1	AAY14724.1	AB038949	AB038949	AF060513	AF182416	AF283538	AK023378	AL834430	ALS2CR1	ALS2CR1	ALS2CR1	ALS2CR1	ALS2CR1	ALS2CR1	ALS2CR1	ALS2CR1	AY251943	AY251944	B8ZZI0	BAB14551.1	BAB32499.1	BC007654	C9JN42	CAH56370.1	CALS-7	CALS-7	CALS-7	CALS-7	CCDS42797
OPA1	600	7.69231	82.1862	10.1215	9606.ENSP00000354681	https://smart.embl.de/smart/DDvec.cgi?smart=997:COIL(207|290)+DYNc(302|552)+	Dynamin-like 120 kDa protein, mitochondrial; Dynamin-related GTPase that is essential for normal mitochondrial morphology by regulating the equilibrium between mitochondrial fusion and mitochondrial fission. Coexpression of isoform 1 with shorter alternative products is required for optimal activity in promoting mitochondrial fusion. Binds lipid membranes enriched in negatively charged phospholip…	165490	3.6.5.5	4976	4976	4976	4976	4976	A8MXB6	AAH58013.1	AAH75805.1	AB011139	AB011139	AC106710	ADP90054.1	ADP90055.1	ADP90056.1	ADP90057.1	ADP90058.1	ADP90060.1	ADP90062.1	ADP90063.1	ADP90064.1	ADP90065.1	ADP90066.1	ADP90068.1	ADP90070.1	ADP90071.1	ADP90072.1	ADP90073.1	ADP90074.1	ADP90076.1	ADP90082.1	ADP90084.1	ADP90086.1	ADP90087.1	ADP90088.1	ADP90089.1	ADP90090.1	ADP90092.1	ADP90094.1	ADP90095.1	ADP90096.1
PDE2A	479	16.5714	76	7.42857	9606.ENSP00000334910	https://smart.embl.de/smart/DDvec.cgi?smart=941:GAF(241|387)+GAF(409|558)+HDc(653|822)+	cGMP-dependent 3',5'-cyclic phosphodiesterase; Cyclic nucleotide phosphodiesterase with a dual- specificity for the second messengers cAMP and cGMP, which are key regulators of many important physiological processes. Plays an important role in growth and invasion of malignant melanoma cells (e.g. pseudomyxoma peritonei (PMP) cell line)	1Z1L	1Z1L	1Z1L	1Z1L	3.1.4.17	3.1.4.17	3IBJ	3IBJ	3IBJ	3IBJ	3ITM	3ITM	3ITM	3ITM	3ITU	3ITU	3ITU	3ITU	4C1I	4C1I	4C1I	4D08	4D08	4D08	4D09	4D09	4D09	4HTX	4HTX	4HTX	4HTX	4HTZ	4HTZ	4HTZ	4HTZ	4JIB	4JIB	4JIB	4JIB	5138	5138	5138
PPP1R14A	885	28.7037	69.3122	1.98413	9606.ENSP00000301242	https://smart.embl.de/smart/DDvec.cgi?smart=147:Pfam_PP1_inhibitor(1|139)+	Protein phosphatase 1 regulatory subunit 14A; Inhibitor of PPP1CA. Has over 1000-fold higher inhibitory activity when phosphorylated, creating a molecular switch for regulating the phosphorylation status of PPP1CA substrates and smooth muscle contraction	17 kDa PKC-potentiated inhibitory protein of PP1	17 kDa PKC-potentiated inhibitory protein of PP1	17 kDa PKC-potentiated inhibitory protein of PP1	17-KDa protein	17-kDa PKC-potentiated inhibitory protein of PP1	94274	94274	94274	94274	94274	AAH21089.1	AAL24445.1	AAL25828.1	AAP97242.1	AB056508	AB056508	AB056509	AF123763	AY050668	AY050670	BAB62502.1	BAB62503.1	BC021089	CAB005044	CAB009803	CCDS12509	CCDS12509.1	CCDS58660	CCDS58660.1	CPI-17	CPI-17	CPI-17	CPI-17	CPI17	CPI17	CPI17	CPI17	CPI17	CPI17	ENSG00000167641	ENSG00000167641	ENSG00000167641
PPTC7	710	12.6667	80	7.33333	9606.ENSP00000346255	https://smart.embl.de/smart/DDvec.cgi?smart=304:PP2Cc(38|297)+	PTC7 protein phosphatase homolog	160760	160760	160760	160760	160760	3.1.3.16	3.1.3.16	AAI11552.1	AAM43836.1	AAQ57274.1	AF385435	AF385435	AK124744	AY357944	B3KWC5	B3KWC5	B3KWC5	B3KWC5	BAG54087.1	BC111551	CAH18073.1	CCDS9149	CCDS9149.1	CR749216	EAW97928.1	EC 3.1.3.16	ENSG00000196850	ENSG00000196850	ENSG00000196850	ENSG00000196850	ENSP00000346255	ENSP00000346255	ENSP00000346255	ENSP00000351815	ENST00000354300	ENST00000354300	ENST00000354300	ENST00000358937	ENST00000548721	HGNC:30695	HPA039335	HPA040614
RPN2	643	6.80272	93.0272	0.170068	9606.ENSP00000237530	https://smart.embl.de/smart/DDvec.cgi?smart=631:Pfam_Ribophorin_II(9|627)+	Dolichyl-diphosphooligosaccharide--protein glycosyltransferase subunit 2; Essential subunit of the N-oligosaccharyl transferase (OST) complex which catalyzes the transfer of a high mannose oligosaccharide from a lipid-linked oligosaccharide donor to an asparagine residue within an Asn-X-Ser/Thr consensus motif in nascent polypeptide chains; Belongs to the SWP1 family	6185	6185	6185	6185	6185	AAH02380.2	AAH03560.1	AAH13028.2	AAH20222.1	AJ237733	AJ237734	AJ237735	AJ237736	AJ237737	AJ237738	AJ237739	AJ237740	AJ237741	AJ237742	AJ237743	AJ237744	AJ237745	AJ237746	AJ237747	AJ237748	AJ237749	AK096243	AL031659	BAG53237.1	BC002380	BC003560	BC013028	BC020222	CAA68393.1	CAB019277	CAB41763.1	CAB54801.1	CAG33180.1	CAI42668.1	CCDS13291	CCDS13291.1	CCDS46599
SLC35F6	722	17.0168	78.5714	4.41176	9606.ENSP00000345528	https://smart.embl.de/smart/DDvec.cgi?smart=371:SIGNAL(1|18)+Pfam_CRT-like(51|269)+TRANS(295|312)+TRANS(317|336)+	Solute carrier family 35 member F6; Involved in the maintenance of mitochondrial membrane potential in pancreatic ductal adenocarcinoma (PDAC) cells. Promotes pancreatic ductal adenocarcinoma (PDAC) cell growth. May play a role as a nucleotide-sugar transporter	54978	54978	54978	54978	54978	AAH28081.1	AAQ89179.1	AAX93265.1	AK000562	AK075164	AK075164	AK222929	ANT2-binding protein	ANT2-binding protein	ANT2-binding protein	ANT2-binding protein	ANT2BP	ANT2BP	ANT2BP	ANT2BP	AY358820	BAA91255.1	BAC11445.1	BAD96649.1	BC028081	C2orf18	C2orf18	C2orf18	C2orf18	C2orf18	C2orf18	C2orf18	C2orf18	CAG33524.1	CCDS1728	CCDS1728.1	CR457243	D6W543	D6W543	D6W543	D6W543	EAX00673.1
SLC44A1	555	17.3184	75.9777	6.70391	9606.ENSP00000363852	https://smart.embl.de/smart/DDvec.cgi?smart=657:TRANS(29|51)+TRANS(214|236)+TRANS(241|263)+Pfam_Choline_transpo(294|606)+	Choline transporter-like protein 1; Choline transporter. May be involved in membrane synthesis and myelin production; Belongs to the CTL (choline transporter-like) family	23446	23446	23446	23446	23446	A0A024R151	A6NLZ9	A6NLZ9	A6NLZ9	A6NLZ9	AAH18213.1	AAH49203.1	AJ245620	AJ272365	AJ420812	AJ420812	AK022549	AL161627	AL450265	AL590368	B3KMS7	BAG51089.1	BC018213	BC049203	CAB75541.2	CAC82175.1	CAD12764.1	CAH73434.1	CAH73435.1	CAH73436.1	CAI13069.1	CAI13070.1	CAI13071.1	CAI14395.1	CAI14396.1	CAI14397.1	CCDS6763	CCDS6763.1	CCDS75868	CCDS75868.1	CCDS83390	CD molecules
YME1L1	690	2.89157	97.1084	0	9606.ENSP00000318480	https://smart.embl.de/smart/DDvec.cgi?smart=773:AAA(371|508)+Pfam_Peptidase_M41(566|764)+	ATP-dependent zinc metalloprotease YME1L1; ATP-dependent metalloprotease that catalyzes the degradation of folded and unfolded proteins with a suitable degron sequence in the mitochondrial intermembrane region. Plays an important role in regulating mitochondrial morphology and function by cleaving OPA1 at position S2, giving rise to a form of OPA1 that promotes maintenance of normal mitochondrial…	10730	10730	10730	10730	10730	3.4.24.-	AAA ATPases	AAH07795.1	AAH19602.1	AAH23507.1	AAH24032.1	AAK57555.1	AAQ88848.1	AF151782	AJ132637	AJ132637	AK297973	ATP-dependent metalloprotease FtsH1	ATP-dependent metalloprotease FtsH1	ATP-dependent metalloprotease FtsH1	ATP-dependent zinc metalloprotease YME1L1	ATP-dependent zinc metalloprotease YME1L1	ATP-dependent zinc metalloprotease YME1L1	AY358484	B4DNM1	B4DNM1	B4DNM1	B4DNM1	BAG60283.1	BC007795	BC019602	BC023507	BC024032	CAB51858.1	CAC19650.2	CAI12217.1	CAI16906.1	CAI16907.1	CCDS58072	CCDS58072.1	CCDS7151	CCDS7151.1
AVERAGE	662.5
STDEV	108.064
[truncated: 555 more columns]

## Sheet: CTL-2 Hypertubular
#node	Number of Nuclei	% Normal	% Fragmented	% Hypertubulated	Gene name	identifier	domain_summary_url	annotation	other_names_and_aliases
ABCD1	581	23.4004	2.19378	74.4059	ABCD1	9606.ENSP00000218104	https://smart.embl.de/smart/DDvec.cgi?smart=745:Pfam_ABC_membrane_2(65|352)+AAA(499|703)+	ATP-binding cassette sub-family D member 1; Probable transporter. The nucleotide-binding fold acts as an ATP-binding subunit with ATPase activity; Belongs to the ABC transporter superfamily. ABCD family. Peroxisomal fatty acyl CoA transporter (TC 3.A.1.203) subfamily	215	215	215	215	215	A6NEP8	AAH15541.1	AAH25358.1	ABC42	ABC42	ABCD1	ABCD1	ABCD1	ABCD1	ABCD1	ABCD1	ABCD1	ABCD1	ABCD1	ABCD1	ABCD1	ABCD1-001	ABCD1-001	ABCD1-001	ABCD1-002	ABCD1-002	ABCD1-002	ABCD1-003	ABCD1-003	ABCD1-003	ABCD1_HUMAN	ABCD1_HUMAN	ABCD1_HUMAN	ALD	ALD	ALD	ALD	ALD	ALD	ALD	ALD
ABCD3	704	31.2303	0.788644	67.9811	ABCD3	9606.ENSP00000359233	https://smart.embl.de/smart/DDvec.cgi?smart=659:Pfam_ABC_membrane_2(57|338)+AAA(465|640)+	ATP-binding cassette sub-family D member 3; Probable transporter involved in the transport of branched-chain fatty acids and C27 bile acids into the peroxisome; the latter function is a crucial step in bile acid biosynthesis. The nucleotide-binding fold acts as an ATP- binding subunit with ATPase activity	5825	5825	5825	5825	5825	70 kDa peroxisomal membrane protein	70 kDa peroxisomal membrane protein	70 kDa peroxisomal membrane protein	AAA60128.1	AAH09712.1	AAH68509.1	AAP35290.1	ABC43	ABC43	ABCD3	ABCD3	ABCD3	ABCD3	ABCD3	ABCD3	ABCD3	ABCD3	ABCD3	ABCD3	ABCD3-001	ABCD3-001	ABCD3-002	ABCD3-002	ABCD3-003	ABCD3-003	ABCD3-004	ABCD3-004	ABCD3-005	ABCD3-005	ABCD3-006	ABCD3-006	ABCD3_HUMAN	ABCD3_HUMAN	ABCD3_HUMAN	AC093117	AC118469
ACAD10	705	24.7917	2.70833	72.5	ACAD10	9606.ENSP00000389813	https://smart.embl.de/smart/DDvec.cgi?smart=1090:Pfam_Hydrolase(42|225)+Pfam_APH(318|560)+Pfam_Acyl-CoA_dh_N(691|818)+Pfam_Acyl-CoA_dh_M(822|923)+Pfam_Acyl-CoA_dh_2(950|1068)+	Acyl-CoA dehydrogenase family member 10; Acyl-CoA dehydrogenase only active with R- and S-2- methyl-C15-CoA	80724	80724	80724	80724	80724	AAH15056.1	AAI26359.1	AAQ88260.1	ACAD10	ACAD10	ACAD10	ACAD10	ACAD10	ACAD10	ACAD10	ACAD10	ACAD10	ACAD10	ACAD10-001	ACAD10-001	ACAD10-002	ACAD10-002	ACAD10-003	ACAD10-003	ACAD10-004	ACAD10-004	ACAD10-005	ACAD10-005	ACAD10-006	ACAD10-006	ACAD10-007	ACAD10-007	ACAD10-008	ACAD10-008	ACAD10-009	ACAD10-009	ACAD10-010	ACAD10-010	ACAD10-011	ACAD10-011	ACAD10-012
ACADL	418	5.83333	0.555556	93.6111	ACADL	9606.ENSP00000233710	https://smart.embl.de/smart/DDvec.cgi?smart=430:Pfam_Acyl-CoA_dh_N(54|165)+Pfam_Acyl-CoA_dh_M(169|266)+Pfam_Acyl-CoA_dh_2(293|416)+	Long-chain specific acyl-CoA dehydrogenase, mitochondrial; acyl-CoA dehydrogenase long chain; Belongs to the acyl-CoA dehydrogenase family	1.3.8.8	1.3.8.8	201460	33	33	33	33	33	AAA51565.1	AAH39063.1	AAH64549.1	AAY14881.1	ACAD4	ACAD4	ACAD4	ACAD4	ACADL	ACADL	ACADL	ACADL	ACADL	ACADL	ACADL	ACADL	ACADL	ACADL	ACADL-001	ACADL-001	ACADL-002	ACADL-002	ACADL-003	ACADL-003	ACADL-004	ACADL-004	ACADL_HUMAN	ACADL_HUMAN	ACADL_HUMAN	AK296161	AK313498	Acyl-CoA dehydrogenase family	B2R8T3
ACO2	523	36.9973	2.94906	60.0536	ACO2	9606.ENSP00000216254	https://smart.embl.de/smart/DDvec.cgi?smart=780:Pfam_Aconitase(67|503)+Pfam_Aconitase_C(582|712)+	Aconitate hydratase, mitochondrial; Catalyzes the isomerization of citrate to isocitrate via cis-aconitate; Belongs to the aconitase/IPM isomerase family	4.2.1.3	4.2.1.3	50	50	50	50	50	A2A274	AAB38416.1	AAC39921.1	AAH14092.1	AAH26196.1	ACO2	ACO2	ACO2	ACO2	ACO2	ACO2	ACO2	ACO2	ACO2	ACO2	ACO2-001	ACO2-001	ACO2-001	ACO2-002	ACO2-002	ACO2-002	ACO2-003	ACO2-003	ACO2-003	ACO2-004	ACO2-004	ACO2-004	ACO2-005	ACO2-005	ACO2-005	ACO2-006	ACO2-006	ACO2-006	ACO2-007
ACSF3	598	40.7143	2.32143	56.9643	ACSF3	9606.ENSP00000479130	https://smart.embl.de/smart/DDvec.cgi?smart=576:Pfam_AMP-binding(46|480)+Pfam_AMP-binding_C(488|563)+	Acyl-CoA synthetase family member 3, mitochondrial; Catalyzes the initial reaction in intramitochondrial fatty acid synthesis, by activating malonate and methylmalonate, but not acetate, into their respective CoA thioester. May have some preference toward very-long-chain substrates; Acyl-CoA synthetase family	197322	197322	197322	197322	197322	6.2.1.-	A8K4J8	A8K4J8	A8K4J8	A8K4J8	AAH28399.1	AAH72391.1	AC135782	ACSF3	ACSF3	ACSF3	ACSF3	ACSF3	ACSF3	ACSF3	ACSF3	ACSF3	ACSF3	ACSF3-001	ACSF3-001	ACSF3-002	ACSF3-002	ACSF3-003	ACSF3-003	ACSF3-005	ACSF3-005	ACSF3-006	ACSF3-006	ACSF3-009	ACSF3-009	ACSF3-010	ACSF3-010	ACSF3-011	ACSF3-011	ACSF3-012	ACSF3-012
ACTN1	533	23.3051	1.05932	75.6356	ACTN1	9606.ENSP00000377941	https://smart.embl.de/smart/DDvec.cgi?smart=914:CH(33|133)+CH(146|245)+Pfam_Spectrin(274|384)+SPEC(397|498)+SPEC(512|619)+SPEC(633|732)+EFh(750|778)+EFh(813|841)+efhand_Ca_insen(844|910)+	Alpha-actinin-1; F-actin cross-linking protein which is thought to anchor actin to a variety of intracellular structures. This is a bundling protein; Belongs to the alpha-actinin family	2EYI	2EYI	2EYI	2EYI	2EYN	2EYN	2EYN	2EYN	2N8Y	2N8Y	2N8Y	2N8Z	2N8Z	2N8Z	87	87	87	87	87	A0A024R694	AAA51582.1	AAH03576.1	AAH15766.1	AAP35871.1	ABF50047.1	ACE62922.1	ACJ24535.1	ACTN1	ACTN1	ACTN1	ACTN1	ACTN1	ACTN1	ACTN1	ACTN1	ACTN1	ACTN1	ACTN1-001	ACTN1-001	ACTN1-001	ACTN1-002
AKR1B1	522	43.083	0.395257	56.5217	AKR1B1	9606.ENSP00000285930	https://smart.embl.de/smart/DDvec.cgi?smart=316:Pfam_Aldo_ket_red(15|294)+	Aldose reductase; Catalyzes the NADPH-dependent reduction of a wide variety of carbonyl-containing compounds to their corresponding alcohols with a broad range of catalytic efficiencies; Belongs to the aldo/keto reductase family	1.1.1.21	1.1.1.21	1ABN	1ABN	1ABN	1ABN	1ADS	1ADS	1ADS	1ADS	1AZ1	1AZ1	1AZ1	1AZ1	1AZ2	1AZ2	1AZ2	1AZ2	1EF3	1EF3	1EF3	1EF3	1EL3	1EL3	1EL3	1EL3	1IEI	1IEI	1IEI	1IEI	2020-03-01	2020-03-01	2020-03-01	2020-03-01	1PWL	1PWL	1PWL	1PWL	1PWM	1PWM	1PWM
AKR7A2	841	33.038	1.26582	65.6962	AKR7A2	9606.ENSP00000235835	https://smart.embl.de/smart/DDvec.cgi?smart=359:Pfam_Aldo_ket_red(41|348)+	Aflatoxin B1 aldehyde reductase member 2; Catalyzes the NADPH-dependent reduction of succinic semialdehyde to gamma-hydroxybutyrate. May have an important role in producing the neuromodulator gamma-hydroxybutyrate (GHB). Has broad substrate specificity. Has NADPH-dependent aldehyde reductase activity towards 2-carboxybenzaldehyde, 2- nitrobenzaldehyde and pyridine-2-aldehyde (in vitro). Can reduc…	2BP1	2BP1	2BP1	2BP1	8574	8574	8574	8574	8574	AAC52104.1	AAH04111.3	AAH07352.2	AAH10852.1	AAH11586.1	AAH12171.1	AAH13996.1	AAP36011.1	ACJ13645.1	AF026947	AF026947	AFAR	AFAR	AFAR	AFAR	AFAR	AFAR	AFAR	AFAR	AFAR1	AFAR1	AFAR1	AFAR1	AFAR1	AFAR1	AFB1 aldehyde reductase 1	AFB1 aldehyde reductase 1	AFB1 aldehyde reductase 1	AFB1-AR1	AFB1-AR1	AKR7	AKR7
ALAS1	667	35.7143	5.12821	59.1575	ALAS1	9606.ENSP00000378416	https://smart.embl.de/smart/DDvec.cgi?smart=640:Pfam_Preseq_ALAS(2|138)+Pfam_Aminotran_1_2(243|590)+	5-aminolevulinate synthase, nonspecific, mitochondrial; 5'-aminolevulinate synthase 1; Belongs to the class-II pyridoxal-phosphate-dependent aminotransferase family	2.3.1.37	2.3.1.37	211	211	211	211	211	5'-aminolevulinate synthase 1	5'-aminolevulinate synthase 1	5-aminolevulinic acid synthase 1	5-aminolevulinic acid synthase 1	5-aminolevulinic acid synthase 1	AAH11798.1	AAP94018.1	AB063322	AK312566	ALAS	ALAS	ALAS	ALAS	ALAS-H	ALAS1	ALAS1	ALAS1	ALAS1	ALAS1	ALAS1	ALAS1	ALAS1	ALAS1	ALAS1	ALAS1-001	ALAS1-001	ALAS1-001	ALAS1-002	ALAS1-002	ALAS1-002	ALAS1-003	ALAS1-003	ALAS1-003	ALAS1-004
APEX1	455	28.4672	6.56934	64.9635	APEX1	9606.ENSP00000216714	https://smart.embl.de/smart/DDvec.cgi?smart=318:Pfam_Exo_endo_phos(65|309)+	DNA-(apurinic or apyrimidinic site) lyase; Multifunctional protein that plays a central role in the cellular response to oxidative stress. The two major activities of APEX1 in DNA repair and redox regulation of transcriptional factors. Functions as a apurinic/apyrimidinic (AP) endodeoxyribonuclease in the DNA base excision repair (BER) pathway of DNA lesions induced by oxidative and alkylating ag…	1BIX	1BIX	1BIX	1BIX	1CQG	1CQG	1CQG	1CQG	1CQH	1CQH	1CQH	1CQH	1DE8	1DE8	1DE8	1DE8	1DE9	1DE9	1DE9	1DE9	1DEW	1DEW	1DEW	1DEW	1E9N	1E9N	1E9N	1E9N	1HD7	1HD7	1HD7	1HD7	2ISI	2ISI	2ISI	2ISI	2O3H	2O3H	2O3H	2O3H	328
BAIAP3	452	36.0947	7.39645	56.5089	BAIAP3	9606.ENSP00000324510	https://smart.embl.de/smart/DDvec.cgi?smart=1187:C2(196|365)+Pfam_Membr_traf_MHD(931|995)+C2(1026|1134)+	BAI1 associated protein 3; C2 domain containing	8938	8938	8938	8938	8938	A2A2B2	A2A2B2	A2A2B2	A2A2B2	AAI04967.1	AAI12130.1	AAK61275.1	AB017111	AB017111	AB018277	AK294744	AK295645	AK299309	AK299358	AK315059	AL834321	B2RCD7	B2RCD7	B2RCD7	B2RCD7	B4DGS5	B4DGS5	B4DGS5	B4DGS5	B4DIK3	B4DIK3	B4DIK3	B4DIK3	B4DRK9	B4DRK9	B4DRK9	B4DRK9	B4DRP1	B4DRP1	B4DRP1	B4DRP1
BAK1	484	21.4485	3.06407	75.4875	BAK1	9606.ENSP00000363591	https://smart.embl.de/smart/DDvec.cgi?smart=211:BCL(78|177)+TRANS(183|205)+	Bcl-2 homologous antagonist/killer; In the presence of an appropriate stimulus, accelerates programmed cell death by binding to, and antagonizing the anti- apoptotic action of BCL2 or its adenovirus homolog E1B 19k protein. Low micromolar levels of zinc ions inhibit the promotion of apoptosis; Belongs to the Bcl-2 family	1BXL	1BXL	1BXL	2IMS	2IMS	2IMS	2IMS	2IMT	2IMT	2IMT	2IMT	2JBY	2JBY	2JBY	2JBY	2JCN	2JCN	2JCN	2JCN	2LP8	2LP8	2LP8	2M5B	2M5B	2M5B	2XPX	2XPX	2XPX	2XPX	2YV6	2YV6	2YV6	2YV6	3I1H	3I1H	3I1H	3QBR	3QBR	3QBR	3QBR	4D2L
BCKDHA	406	27.8592	1.46628	70.6745	BCKDHA	9606.ENSP00000269980	https://smart.embl.de/smart/DDvec.cgi?smart=445:Pfam_E1_dh(106|406)+	2-oxoisovalerate dehydrogenase subunit alpha, mitochondrial; The branched-chain alpha-keto dehydrogenase complex catalyzes the overall conversion of alpha-keto acids to acyl-CoA and CO(2). It contains multiple copies of three enzymatic components: branched-chain alpha-keto acid decarboxylase (E1), lipoamide acyltransferase (E2) and lipoamide dehydrogenase (E3)	1.2.4.4	1DTW	1DTW	1DTW	1OLS	1OLS	1OLS	1OLU	1OLU	1OLU	1OLX	1OLX	1OLX	1U5B	1U5B	1U5B	1V11	1V11	1V11	1V16	1V16	1V16	1V1M	1V1M	1V1M	1V1R	1V1R	1V1R	1WCI	1WCI	1WCI	1X7W	1X7W	1X7W	1X7X	1X7X	1X7X	1X7Y	1X7Y	1X7Y	1X7Z
BCL2	612	20.8262	0.688468	78.4854	BCL2	9606.ENSP00000381185	https://smart.embl.de/smart/DDvec.cgi?smart=239:BH4(7|33)+BCL(97|195)+TRANS(214|236)+	Apoptosis regulator Bcl-2; Suppresses apoptosis in a variety of cell systems including factor-dependent lymphohematopoietic and neural cells. Regulates cell death by controlling the mitochondrial membrane permeability. Appears to function in a feedback loop system with caspases. Inhibits caspase activity either by preventing the release of cytochrome c from the mitochondria and/or by binding to t…	1G5M	1G5M	1G5M	1G5M	1GJH	1GJH	1GJH	1GJH	1YSW	1YSW	1YSW	1YSW	2O21	2O21	2O21	2O21	2O22	2O22	2O22	2O22	2O2F	2O2F	2O2F	2O2F	2W3L	2W3L	2W3L	2W3L	2XA0	2XA0	2XA0	2XA0	4AQ3	4AQ3	4AQ3	4AQ3	4IEH	4IEH	4IEH	4IEH	4LVT
BPNT1	620	39.5833	1.38889	59.0278	BPNT1	9606.ENSP00000446828	https://smart.embl.de/smart/DDvec.cgi?smart=308:Pfam_Inositol_P(8|303)+	3'(2'),5'-bisphosphate nucleotidase 1; Converts adenosine 3'-phosphate 5'-phosphosulfate (PAPS) to adenosine 5'-phosphosulfate (APS) and 3'(2')-phosphoadenosine 5'- phosphate (PAP) to AMP. Has 1000-fold lower activity towards inositol 1,4-bisphosphate (Ins(1,4)P2) and inositol 1,3,4- trisphosphate (Ins(1,3,4)P3), but does not hydrolyze Ins(1)P, Ins(3,4)P2, Ins(1,3,4,5)P4 or InsP6; Belongs to the …	10380	10380	10380	10380	10380	2WEF	2WEF	2WEF	2WEF	3'(2'), 5'-bisphosphate nucleotidase 1	3'(2'), 5'-bisphosphate nucleotidase 1	3'(2'), 5'-bisphosphate nucleotidase 1	3'(2'), 5'-bisphosphate nucleotidase 1	3'(2'),5'-bisphosphate nucleotidase 1	3'(2'),5'-bisphosphate nucleotidase 1	3'(2'),5'-bisphosphate nucleotidase 1	3.1.3.7	3.1.3.7	A6NF51	A8K7C8	A8K7C8	A8K7C8	A8K7C8	AAD17329.1	AAH17801.1	ACJ13648.1	AF125042	AF125042	AJ249339	AK291943	AK298476	AK300777	B4DPS5	B4DPS5	B4DPS5	B4DPS5	B4DUS9	B4DUS9	B4DUS9	B4DUS9	BAF84632.1
BSG	493	35.8166	2.29226	61.8911	BSG	9606.ENSP00000333769	https://smart.embl.de/smart/DDvec.cgi?smart=385:SIGNAL(1|18)+IGc2(35|115)+IG(227|319)+TRANS(323|345)+	Basigin; Plays an important role in targeting the monocarboxylate transporters SLC16A1, SLC16A3, SLC16A8 and SLC16A11 to the plasma membrane. Plays pivotal roles in spermatogenesis, embryo implantation, neural network formation and tumor progression. Stimulates adjacent fibroblasts to produce matrix metalloproteinases (MMPS). Seems to be a receptor for oligomannosidic glycans. In vitro, promotes …	3B5H	3B5H	3B5H	3B5H	3I84	3I84	3I84	3I84	3I85	3I85	3I85	3I85	3QQN	3QQN	3QQN	3QQN	3QR2	3QR2	3QR2	3QR2	4U0Q	4U0Q	4U0Q	5F7	5F7	5F7	5F7	5F7	682	682	682	682	682	A6NJW1	A6NJW1	A6NJW1	A6NJW1	AAA68936.1	AAA91084.1	AAB41120.1	AAC33279.1
C15orf62	525	28.976	0.217865	70.8061	C15orf62	9606.ENSP00000341178	http://smart.embl.de/smart/DDt.cgi?smart=175:	Uncharacterized protein C15orf62, mitochondrial; Chromosome 15 open reading frame 62	643338	643338	643338	643338	643338	A6NK01	A6NK01	A6NK01	A6NK01	A8K5M9	A8K5M9	A8K5M9	A8K5M9	A8K5M9	AK291344	BAF84033.1	C15ORF62	C15orf62	C15orf62	C15orf62	C15orf62	C15orf62	C15orf62	C15orf62	C15orf62	C15orf62	C15orf62-002	C15orf62-002	CCDS45229	CCDS45229.1	CO062_HUMAN	CO062_HUMAN	CO062_HUMAN	Chromosome 15 open reading frame 62	ENSG00000188277	ENSG00000188277	ENSG00000188277	ENSG00000188277	ENSP00000341178	ENSP00000341178	ENSP00000341178
C19orf12	591	15.2964	0.764818	83.9388	C19orf12	9606.ENSP00000376103	https://smart.embl.de/smart/DDvec.cgi?smart=152:TRANS(42|64)+	Protein C19orf12; Chromosome 19 open reading frame 12	83636	83636	83636	83636	83636	AAH04957.1	AAH09946.1	AAH17211.2	AAH63518.1	AC010513	AK057185	AK057185	AL162066	B3KQ16	B3KQ16	B3KQ16	B3KQ16	BAG51878.1	BC004957	BC009946	BC017211	BC063518	C19ORF12	C19orf12	C19orf12	C19orf12	C19orf12	C19orf12	C19orf12	C19orf12	C19orf12	C19orf12	C19orf12-001	C19orf12-001	C19orf12-002	C19orf12-002	C19orf12-003	C19orf12-003	C19orf12-004	C19orf12-004	C19orf12-005
C22orf29	576	29.2373	2.11864	68.6441	C22orf29	9606.ENSP00000384924	https://smart.embl.de/smart/DDvec.cgi?smart=364:Pfam_DUF4939(85|183)+	Protein Bop; Could induce apoptosis in a BH3 domain-dependent manner. The direct interaction network of Bcl-2 family members may play a key role in modulation RTL10/BOP intrinsic apoptotic signaling activity	79680	79680	A8K5E7	A8K5E7	A8K5E7	AAH11679.2	AK024778	AK291262	BAB14998.1	BAF83951.1	BC011679	BH3-only protein	BH3-only protein	BOP	BOP	BOP	BOP	BOP	BOP_HUMAN	BOP_HUMAN	BX640785	BX640969	BX640998	C22orf29	C22orf29	C22orf29	C22orf29	C22orf29	C22orf29	C22orf29	C22orf29	C22orf29	C22orf29-001	C22orf29-001	C22orf29-002	C22orf29-002	C22orf29-003	C22orf29-003	C22orf29-004	C22orf29-004	C22orf29-005
C3orf20	766	33.5157	0.820793	65.6635	C3orf20	9606.ENSP00000253697	https://smart.embl.de/smart/DDvec.cgi?smart=904:Pfam_FAM194(361|566)+	Uncharacterized protein C3orf20; Chromosome 3 open reading frame 20	84077	84077	84077	84077	84077	A0A024R2I4	AAH30599.1	AAH38406.2	AL136781	AL136781	AL834386	BC030599	BC038406	C3ORF20	C3orf20	C3orf20	C3orf20	C3orf20	C3orf20	C3orf20	C3orf20	C3orf20	C3orf20	C3orf20-001	C3orf20-001	C3orf20-003	C3orf20-003	C3orf20-004	C3orf20-004	C3orf20-005	C3orf20-005	CAB66715.1	CAD39049.1	CC020_HUMAN	CC020_HUMAN	CC020_HUMAN	CCDS33706	CCDS33706.1	CCDS54555	CCDS54555.1	Chromosome 3 open reading frame 20
CALR	582	38.6447	0.549451	60.8059	CALR	9606.ENSP00000320866	https://smart.embl.de/smart/DDvec.cgi?smart=417:SIGNAL(1|17)+Pfam_Calreticulin(23|259)+Pfam_Calreticulin(257|332)+COIL(348|408)+	Calreticulin; Calcium-binding chaperone that promotes folding, oligomeric assembly and quality control in the endoplasmic reticulum (ER) via the calreticulin/calnexin cycle. This lectin interacts transiently with almost all of the monoglucosylated glycoproteins that are synthesized in the ER. Interacts with the DNA-binding domain of NR3C1 and mediates its nuclear export. Involved in maternal gene…	2CLR	2CLR	2CLR	3DOW	3DOW	3DOW	3POS	3POS	3POS	3POS	3POW	3POW	3POW	3POW	5LK5	5LK5	5LK5	5V90	5V90	5V90	811	811	811	811	811	AAA36582.1	AAA51916.1	AAB51176.1	AAH02500.1	AAH07911.1	AAH20493.1	AAL13126.1	AAP36116.1	AB451408	ACI46003.1	AK304492	AY047586	B4E2Y9	BAG65301.1	BAG70222.1	BC002500
CCDC127	595	35.3604	4.5045	60.1351	CCDC127	9606.ENSP00000296824	https://smart.embl.de/smart/DDvec.cgi?smart=260:COIL(78|135)+	Coiled-coil domain containing 127	133957	133957	133957	133957	133957	AAH15349.1	AK098567	AK098567	BAC05336.1	BC015349	CC127_HUMAN	CC127_HUMAN	CC127_HUMAN	CCDC127	CCDC127	CCDC127	CCDC127	CCDC127	CCDC127	CCDC127	CCDC127	CCDC127	CCDC127	CCDC127-001	CCDC127-001	CCDC127-002	CCDC127-002	CCDS3852	CCDS3852.1	Coiled-coil domain containing 127	Coiled-coil domain-containing protein 127	Coiled-coil domain-containing protein 127	Coiled-coil domain-containing protein 127	D6R9R2	ENSG00000164366	ENSG00000164366	ENSG00000164366	ENSG00000164366	ENSP00000296824	ENSP00000296824	ENSP00000411206
CCDC58	643	37.6835	0.815661	61.5008	CCDC58	9606.ENSP00000291458	https://smart.embl.de/smart/DDvec.cgi?smart=144:Pfam_Cid2(10|137)+	Coiled-coil domain containing 58; Belongs to the CCDC58 family	131076	131076	131076	131076	131076	AAH62725.1	AAI09379.1	AK090592	BC062725	BC109378	C9JBU9	C9JQ41	CCD58_HUMAN	CCD58_HUMAN	CCD58_HUMAN	CCDC58	CCDC58	CCDC58	CCDC58	CCDC58	CCDC58	CCDC58	CCDC58	CCDC58	CCDC58	CCDC58-001	CCDC58-001	CCDC58-002	CCDC58-002	CCDC58-003	CCDC58-003	CCDC58-004	CCDC58-004	CCDC58-005	CCDC58-005	CCDC58-006	CCDC58-006	CCDC58-007	CCDC58-007	CCDS33838	CCDS33838.1
CKMT2	571	38.3743	1.32325	60.3025	CKMT2	9606.ENSP00000404203	https://smart.embl.de/smart/DDvec.cgi?smart=419:Pfam_ATP-gua_PtransN(58|128)+Pfam_ATP-gua_Ptrans(187|401)+	Creatine kinase S-type, mitochondrial; Reversibly catalyzes the transfer of phosphate between ATP and various phosphogens (e.g. creatine phosphate). Creatine kinase isoenzymes play a central role in energy transduction in tissues with large, fluctuating energy demands, such as skeletal muscle, heart, brain and spermatozoa; Belongs to the ATP:guanido phosphotransferase family	1160	1160	1160	1160	1160	2.7.3.2	2.7.3.2	2GL6	4Z9M	4Z9M	4Z9M	A0A024RAK5	AAA60561.1	AAH29140.1	AC026436	AK122769	B3KVA7	BAG53719.1	BC029140	Basic-type mitochondrial creatine kinase	Basic-type mitochondrial creatine kinase	Basic-type mitochondrial creatine kinase	CAG29311.1	CCDS4053	CCDS4053.1	CKMT2	CKMT2	CKMT2	CKMT2	CKMT2	CKMT2	CKMT2	CKMT2	CKMT2	CKMT2	CKMT2-001	CKMT2-001	CKMT2-003	CKMT2-003	CKMT2-004	CKMT2-004
CLPB	759	38.3784	0.675676	60.9459	CLPB	9606.ENSP00000294053	https://smart.embl.de/smart/DDvec.cgi?smart=707:ANK(133|162)+ANK(166|195)+ANK(265|294)+AAA(373|527)+ClpB_D2-small(571|660)+	Caseinolytic peptidase B protein homolog; May function as a regulatory ATPase and be related to secretion/protein trafficking process; AAA ATPases	81570	81570	81570	81570	81570	AAA ATPases	AAH06257.1	AAH06404.1	AK023214	AK302006	AK302069	AK302158	AL136909	AL834484	ANKCLB	ANKCLB	AP000593	AP002892	AP003785	Ankyrin repeat domain containing	B4DXJ7	B4DXJ7	B4DXJ7	B4DXJ7	B4DXP7	B4DXP7	B4DXP7	B4DXP7	B4DXW4	B4DXW4	B4DXW4	B4DXW4	BAB14467.1	BAG63409.1	BAG63459.1	BAG63526.1	BC006257	BC006404	BC006404	CAB66843.1	CAD39142.1
COX14	498	41.0431	2.94785	56.0091	COX14	9606.ENSP00000446524	https://smart.embl.de/smart/DDvec.cgi?smart=57:Pfam_COX14(1|56)+	Cytochrome c oxidase assembly protein COX14; Core component of the MITRAC (mitochondrial translation regulation assembly intermediate of cytochrome c oxidase complex) complex, that regulates cytochrome c oxidase assembly. Requires for coordination of the early steps of cytochrome c oxidase assembly with the synthesis of MT-CO1	84987	84987	84987	84987	84987	AAH07849.1	AK312180	B2R5G6	B2R5G6	B2R5G6	B2R5G6	BAG35113.1	BC007849	C12orf62	C12orf62	C12orf62	C12orf62	C12orf62	C12orf62	C12orf62	C12orf62	CCDS8800	CCDS8800.1	COX14	COX14	COX14	COX14	COX14	COX14	COX14	COX14	COX14	COX14	COX14 cytochrome c oxidase assembly homolog	COX14, cytochrome c oxidase assembly factor	COX14, cytochrome c oxidase assembly factor	COX14-001	COX14-001	COX14-002	COX14-002	COX14-003
COX20	424	41.8478	1.63043	56.5217	COX20	9606.ENSP00000406327	https://smart.embl.de/smart/DDvec.cgi?smart=118:Pfam_DUF3767(10|103)+	Cytochrome c oxidase protein 20 homolog; Mitochondrial respiratory chain complex assembly factors; Belongs to the COX20 family	116228	116228	116228	116228	116228	AAH18519.1	AAH62419.1	AAH95486.1	AK000866	AK125259	B3KM21	BAG50833.1	BAG54176.1	BC018519	BC062419	BC062419	BC095486	CAI11052.1	CAI11053.1	CCDS31080	CCDS31080.1	CCDS81434	COX20	COX20	COX20	COX20	COX20	COX20	COX20	COX20	COX20	COX20	COX20 Cox2 chaperone homolog	COX20 cytochrome C oxidase assembly factor	COX20 cytochrome C oxidase assembly factor	COX20, cytochrome c oxidase assembly factor	COX20, cytochrome c oxidase assembly factor	COX20-001	COX20-001	COX20-002	COX20-002
COX6B1	467	18	1.6	80.4	COX6B1	9606.ENSP00000246554	https://smart.embl.de/smart/DDvec.cgi?smart=86:Pfam_COX6B(19|83)+	Cytochrome c oxidase subunit 6B1; Connects the two COX monomers into the physiological dimeric form; Mitochondrial complex IV: cytochrome c oxidase subunits	1.9.3.1	1340	1340	1340	1340	1340	AAB57628.1	AAH01015.1	AAH02478.1	AAP35591.1	AK312140	B2R5C9	B2R5C9	B2R5C9	B2R5C9	BAG35076.1	BC001015	BC001015	BC002478	BT006945	CAA32114.1	CAA38352.1	CAA41147.1	CAG33070.1	CAG46934.1	CCDS12469	CCDS12469.1	COX6B	COX6B	COX6B	COX6B	COX6B	COX6B	COX6B	COX6B	COX6B1	COX6B1	COX6B1	COX6B1	COX6B1	COX6B1
COX6B2	581	31.25	3.34821	65.4018	COX6B2	9606.ENSP00000467266	https://smart.embl.de/smart/DDvec.cgi?smart=88:Pfam_COX6B(21|85)+	Cytochrome c oxidase subunit 6B2; Connects the two COX monomers into the physiological dimeric form; Belongs to the cytochrome c oxidase subunit 6B family	125965	125965	125965	125965	125965	AAH26123.3	AAI00900.1	AAI00901.1	AAI00902.1	AAI00903.1	AAN46751.1	AK057427	AK057427	AY152398	BAB71481.2	BC026123	BC100899	BC100900	BC100901	BC100902	CCDS42630	CCDS42630.1	COX6B2	COX6B2	COX6B2	COX6B2	COX6B2	COX6B2	COX6B2	COX6B2	COX6B2	COX6B2	COX6B2-001	COX6B2-001	COX6B2-002	COX6B2-002	COX6B2-003	COX6B2-003	COX6B2-004	COX6B2-004	COX6B2-005
COX7B	472	30.8252	1.69903	67.4757	COX7B	9606.ENSP00000417656	https://smart.embl.de/smart/DDvec.cgi?smart=80:Pfam_COX7B(1|79)+	Cytochrome c oxidase subunit 7B, mitochondrial; This protein is one of the nuclear-coded polypeptide chains of cytochrome c oxidase, the terminal oxidase in mitochondrial electron transport. Plays a role in proper central nervous system (CNS) development in vertebrates	1349	1349	1349	1349	1349	603792	AAH18386.1	AAP88769.1	AK311879	APLCC	APLCC	B2R4M3	B2R4M3	B2R4M3	B2R4M3	BAG34820.1	BC018386	BT009767	CAA78613.1	CAG29328.1	CAG46921.1	CAH70525.1	CCDS14437	CCDS14437.1	COX7B	COX7B	COX7B	COX7B	COX7B	COX7B	COX7B	COX7B	COX7B	COX7B	COX7B-001	COX7B-001	COX7B-002	COX7B-002	COX7B-003	COX7B-003	COX7B_HUMAN
CYB5B	696	41.3265	1.70068	56.9728	CYB5B	9606.ENSP00000308430	https://smart.embl.de/smart/DDvec.cgi?smart=150:Cyt-b5(27|100)+TRANS(122|144)+	Cytochrome b5 type B; Cytochrome b5 is a membrane bound hemoprotein which function as an electron carrier for several membrane bound oxygenases	3NER	3NER	3NER	3NER	80777	80777	80777	80777	80777	A8K6B1	A8K6B1	A8K6B1	A8K6B1	AAH04373.1	AAH14431.2	AB009282	AK291576	BAA23735.1	BAF84265.1	BC004373	BC014431	BX647922	CAI46070.1	CCDS10880	CCDS10880.2	CYB5-M	CYB5-M	CYB5-M	CYB5-M	CYB5B	CYB5B	CYB5B	CYB5B	CYB5B	CYB5B	CYB5B	CYB5B	CYB5B	CYB5B	CYB5B-001	CYB5B-001
CYP11A1	802	19.1291	2.79938	78.0715	CYP11A1	9606.ENSP00000268053	https://smart.embl.de/smart/DDvec.cgi?smart=521:Pfam_p450(52|511)+	Cholesterol side-chain cleavage enzyme, mitochondrial; Catalyzes the side-chain cleavage reaction of cholesterol to pregnenolone; Cytochrome P450 family 11	1.14.15.6	1.14.15.6	1583	1583	1583	1583	1583	3N9Y	3N9Y	3N9Y	3N9Z	3N9Z	3N9Z	3NA0	3NA0	3NA0	3NA1	3NA1	3NA1	A8K8D5	A8K8D5	A8K8D5	A8K8D5	AAA36404.1	AAA52162.1	AAH32329.1	ABC86898.1	AK056794	AK056794	AK292300	B3KPU8	B3KPU8	B3KPU8	B3KPU8	BAF84989.1	BAG51810.1	BC032329	C9JPU9	C9JXV4	CAA28965.1	CAA32471.1
D2HGDH	478	12.963	1.5873	85.4497	D2HGDH	9606.ENSP00000315351	https://smart.embl.de/smart/DDvec.cgi?smart=521:SIGNAL(1|22)+Pfam_FAD_binding_4(100|239)+Pfam_FAD-oxidase_C(275|516)+	D-2-hydroxyglutarate dehydrogenase, mitochondrial; Catalyzes the oxidation of D-2-hydroxyglutarate to alpha-ketoglutarate	1.1.99.-	1.1.99.39	728294	728294	728294	728294	728294	AAH36604.2	AAH71598.1	AAL55841.1	AAX82020.1	AF318334	AK055846	AK091725	AK304773	B3KP72	B4E3L6	B4E3L6	B4E3L6	B4E3L6	B5MCV2	BAG51584.1	BAG65528.1	BC036604	BC071598	CCDS33426	CCDS33426.1	CCDS74684	CCDS74684.1	D-2-hydroxyglutarate dehydrogenase	D-2-hydroxyglutarate dehydrogenase	D-2-hydroxyglutarate dehydrogenase	D-2-hydroxyglutarate dehydrogenase	D2HDH_HUMAN	D2HDH_HUMAN	D2HDH_HUMAN	D2HGD	D2HGD	D2HGD	D2HGD	D2HGD
DHRS4	628	36.8421	2.52632	60.6316	DHRS4	9606.ENSP00000326219	https://smart.embl.de/smart/DDvec.cgi?smart=278:Pfam_KR(34|201)+	Dehydrogenase/reductase SDR family member 4; Reduces all-trans-retinal and 9-cis retinal. Can also catalyze the oxidation of all-trans-retinol with NADP as co- factor, but with much lower efficiency. Reduces alkyl phenyl ketones and alpha-dicarbonyl compounds with aromatic rings, such as pyrimidine-4-aldehyde, 3-benzoylpyridine, 4-benzoylpyridine, menadione and 4-hexanoylpyridine. Has no activity…	1.1.-.-	1.1.1.184	10901	10901	10901	10901	10901	3O4R	3O4R	3O4R	3O4R	AAD02292.1	AAH03019.1	AAL61824.2	AAQ13444.1	AAQ89001.1	AAT70757.1	AAX49568.1	AB045131	ABC61320.1	ABC61321.1	ABD75823.1	AF044127	AF044127	AF064256	AK001870	AK314448	AY071856	AY358638	AY616182	AY943857	B2RB10	B2RB10	B2RB10	B2RB10	B7WNS9	B7WNS9	B7WNS9	B7WNS9	BAA91953.1	BAB18775.1
DHX30	717	39.9404	2.53353	57.5261	DHX30	9606.ENSP00000405620	https://smart.embl.de/smart/DDvec.cgi?smart=1194:DEXDc(432|621)+HELICc(682|787)+HA2(850|940)+Pfam_OB_NTP_bind(1015|1105)+	Putative ATP-dependent RNA helicase DHX30; Plays an important role in the assembly of the mitochondrial large ribosomal subunit. Required for optimal function of the zinc-finger antiviral protein ZC3HAV1 (By similarity). Associates with mitochondrial DNA; DEAH-box helicases	22907	22907	22907	22907	22907	2DB2	2DB2	2DB2	2DB2	3.6.4.13	A0A024R2T6	A8K5F1	A8K5F1	A8K5F1	A8K5F1	AAH14237.1	AAH15029.1	AAH20126.1	AAH38417.1	AB020697	AB020697	AC026318	AK002076	AK291266	BAA74913.2	BAA92071.1	BAF83955.1	BC014237	BC015029	BC020126	BC038417	CCDS2759	CCDS2759.1	DDX30	DDX30	DDX30	DDX30	DDX30	DDX30	DDX30	DDX30
DIABLO	617	35.1005	4.57038	60.3291	DIABLO	9606.ENSP00000398495	https://smart.embl.de/smart/DDvec.cgi?smart=239:Pfam_Smac_DIABLO(9|239)+	Diablo homolog, mitochondrial; Promotes apoptosis by activating caspases in the cytochrome c/Apaf-1/caspase-9 pathway. Acts by opposing the inhibitory activity of inhibitor of apoptosis proteins (IAP). Inhibits the activity of BIRC6/bruce by inhibiting its binding to caspases. Isoform 3 attenuates the stability and apoptosis- inhibiting activity of XIAP/BIRC4 by promoting XIAP/BIRC4 ubiquitinatio…	1FEW	1FEW	1FEW	1FEW	1G3F	1G3F	1G3F	1G3F	1G73	1G73	1G73	1G73	1OXQ	1OXQ	1OXQ	1TW6	1TW6	1TW6	1XB0	1XB0	1XB0	1XB0	1XB1	1XB1	1XB1	1XB1	3D9U	3D9U	3D9U	3D9U	3UIH	3UIH	3UIH	3UIJ	3UIJ	3UIJ	4TX5	4TX5	4TX5	56616	56616
DNAJC11	545	34.1556	0.379507	65.4649	DNAJC11	9606.ENSP00000366800	https://smart.embl.de/smart/DDvec.cgi?smart=559:DnaJ(13|74)+Pfam_DUF3395(410|549)+	DnaJ homolog subfamily C member 11; Isoform 1: Required for mitochondrial inner membrane organization. Seems to function through its association with the MICOS complex and the mitochondrial outer membrane sorting assembly machinery (SAM) complex; Belongs to the DNAJC11 family	55735	55735	55735	55735	55735	AAH06086.1	AAH08772.1	AAH14145.1	AAR02411.1	AF306695	AK001599	AK095386	AL031447	AL109978	AL159177	AL833841	AY336749	B1AK20	B3KTC6	BAA91780.1	BAG53038.1	BC006086	BC008772	BC014145	CAB53376.1	CAD38701.1	CAH71592.1	CAH71593.1	CAI19465.1	CAI19466.1	CCDS87	CCDS87.1	DJC11_HUMAN	DJC11_HUMAN	DJC11_HUMAN	DNAJ heat shock proteins	DNAJC11	DNAJC11	DNAJC11	DNAJC11	DNAJC11
DNAJC4	626	30.8748	0.171527	68.9537	DNAJC4	9606.ENSP00000396896	https://smart.embl.de/smart/DDvec.cgi?smart=241:DnaJ(33|91)+TRANS(156|175)+	DnaJ heat shock protein family member C4	3338	3338	3338	3338	3338	AAB82426.1	AAF97845.1	AAH10145.1	AAH32137.1	AAH44584.1	AAH51008.1	AAH57849.1	AF012106	AF012106	AF036874	BC010145	BC032137	BC044584	BC051008	BC057849	CCDS41666	CCDS41666.1	CCDS76424	DANJC4	DANJC4	DNAJ heat shock proteins	DNAJC4	DNAJC4	DNAJC4	DNAJC4	DNAJC4	DNAJC4	DNAJC4	DNAJC4	DNAJC4	DNAJC4	DNAJC4-001	DNAJC4-001	DNAJC4-001	DNAJC4-002	DNAJC4-002
DNM1L	561	12.9213	0.93633	86.1423	DNM1L	9606.ENSP00000449089	https://smart.embl.de/smart/DDvec.cgi?smart=749:DYNc(1|268)+GED(652|743)+	Dynamin-1-like protein; Functions in mitochondrial and peroxisomal division. Mediates membrane fission through oligomerization into membrane- associated tubular structures that wrap around the scission site to constrict and sever the mitochondrial membrane through a GTP hydrolysis-dependent mechanism. Through its function in mitochondrial division, ensures the survival of at least some types of p…	10059	10059	10059	10059	10059	3.6.5.5	3.6.5.5	3W6N	3W6N	3W6N	3W6N	3W6O	3W6O	3W6O	3W6O	3W6P	3W6P	3W6P	3W6P	4BEJ	4BEJ	4BEJ	4BEJ	4H1U	4H1U	4H1U	4H1U	4H1V	4H1V	4H1V	4H1V	A8K4X9	A8K4X9	A8K4X9	A8K4X9	AAC23724.1	AAC35283.1	AAD39541.1	AAH24590.1	AB006965	AB209070
DUT	928	34.9754	2.0936	62.931	DUT	9606.ENSP00000370376	https://smart.embl.de/smart/DDvec.cgi?smart=252:Pfam_dUTPase(121|250)+	Deoxyuridine 5'-triphosphate nucleotidohydrolase, mitochondrial; This enzyme is involved in nucleotide metabolism: it produces dUMP, the immediate precursor of thymidine nucleotides and it decreases the intracellular concentration of dUTP so that uracil cannot be incorporated into DNA; Belongs to the dUTPase family	1854	1854	1854	1854	1854	1Q5H	1Q5H	1Q5H	1Q5H	1Q5U	1Q5U	1Q5U	1Q5U	2HQU	2HQU	2HQU	2HQU	3.6.1.23	3.6.1.23	3ARA	3ARA	3ARA	3ARA	3ARN	3ARN	3ARN	3ARN	3EHW	3EHW	3EHW	3EHW	4MZ5	4MZ5	4MZ5	4MZ5	4MZ6	4MZ6	4MZ6	4MZ6	5H4J	5H4J
EARS2	512	30.0885	2.0649	67.8466	EARS2	9606.ENSP00000395196	https://smart.embl.de/smart/DDvec.cgi?smart=523:Pfam_tRNA-synt_1c(36|353)+	Probable glutamate--tRNA ligase, mitochondrial; Catalyzes the attachment of glutamate to tRNA(Glu) in a two-step reaction: glutamate is first activated by ATP to form Glu-AMP and then transferred to the acceptor end of tRNA(Glu); Aminoacyl tRNA synthetases, Class I	124454	124454	124454	124454	124454	6.1.1.17	6.1.1.17	AB075850	AB075850	AK095998	AL832489	Aminoacyl tRNA synthetases, Class I	B3KTT2	B3KTT2	B3KTT2	B3KTT2	BAB85556.1	BAG53194.1	CAI46121.1	CCDS42132	CCDS42132.1	CCDS76844	COXPD12	COXPD12	D3DWF1	D3DWF1	D3DWF1	D3DWF1	EARS2	EARS2	EARS2	EARS2	EARS2	EARS2	EARS2	EARS2	EARS2	EARS2	EARS2-001	EARS2-001	EARS2-001
EEF1G	797	30.4414	2.89193	66.6667	EEF1G	9606.ENSP00000331901	https://smart.embl.de/smart/DDvec.cgi?smart=437:Pfam_GST_N(2|81)+Pfam_GST_C(106|198)+EF1G(275|381)+	Elongation factor 1-gamma; Probably plays a role in anchoring the complex to other cellular components	1937	1937	1937	1937	1937	1PBU	1PBU	1PBU	1PBU	5DQS	5DQS	5DQS	5JPO	5JPO	5JPO	AAC18414.1	AAF69604.1	AAH00384.1	AAH06509.1	AAH06520.1	AAH07949.2	AAH09865.1	AAH13918.1	AAH15813.1	AAH21974.2	AAH28179.1	AAH31012.1	AAH67738.1	AAP35323.1	AAT08176.1	ABD14418.1	AF119850	AY542307	B4DTG2	B4DTG2	B4DTG2	BC000384	BC006509	BC006520	BC007949	BC009865
ERAL1	542	24.8756	3.9801	71.1443	ERAL1	9606.ENSP00000254928	https://smart.embl.de/smart/DDvec.cgi?smart=437:Pfam_FeoB_N(114|260)+	GTPase Era, mitochondrial; Probable GTPase that plays a role in the mitochondrial ribosomal small subunit assembly. Specifically binds the 12S mitochondrial rRNA (12S mt-rRNA) to a 33 nucleotide section delineating the 3' terminal stem-loop region. May act as a chaperone that protects the 12S mt-rRNA on the 28S mitoribosomal subunit during ribosomal small subunit assembly	26284	26284	26284	26284	26284	AAC31603.1	AAC31604.1	AAG12978.1	AAH19094.1	AB049388	AF082657	AF082657	AF082658	AK023342	AY007435	B3KN21	B3KN21	B3KN21	B3KN21	BAB56112.1	BAG51183.1	BC019094	C9JEC6	C9JEC6	C9JEC6	C9JEC6	CCDS11244	CCDS11244.1	CEGA	Conserved ERA-like GTPase	Conserved ERA-like GTPase	Conserved ERA-like GTPase	EAW51147.1	ENSG00000132591	ENSG00000132591	ENSG00000132591	ENSG00000132591	ENSP00000254928	ENSP00000254928	ENSP00000254928	ENSP00000396125
ETFBKMT	461	36.8675	1.68675	61.4458	ETFBKMT	9606.ENSP00000350353	https://smart.embl.de/smart/DDvec.cgi?smart=262:Pfam_Met_10(92|217)+	Electron transfer flavoprotein beta subunit lysine methyltransferase; Protein-lysine methyltransferase that selectively trimethylates the flavoprotein ETFB in mitochondria. Thereby, may negatively regulate the function of ETFB in electron transfer from Acyl-CoA dehydrogenases to the main respiratory chain	254013	254013	AAH39107.1	AAH39535.1	AC023157	AC068774	AK290248	BAF82937.1	BC039107	BC039535	C12orf72	C12orf72	C12orf72	C12orf72	C12orf72	C12orf72	C12orf72	C12orf72-001	C12orf72-002	C12orf72-003	C12orf72-004	C12orf72-005	C12orf72-006	CCDS8724.1	D3DUW3	D3DUW3	D3DUW3	DKFZp451L235	EAW88545.1	EAW88546.1	EAW88547.1	EAW88548.1	ENSG00000139160	ENSG00000139160	ENSG00000139160	ENSP00000266513	ENSP00000332195	ENSP00000348425	ENSP00000350353	ENSP00000350353	ENSP00000379112
ETFDH	562	18.7251	1.19522	80.0797	ETFDH	9606.ENSP00000426638	https://smart.embl.de/smart/DDvec.cgi?smart=617:Pfam_FAD_binding_2(70|119)+Pfam_ETF_QO(512|615)+	Electron transfer flavoprotein-ubiquinone oxidoreductase, mitochondrial; Accepts electrons from ETF and reduces ubiquinone; Belongs to the ETF-QO/FixC family	1.5.5.1	2110	2110	2110	2110	2110	AAC60628.1	AAH11890.1	AK293737	AK304838	B4DEQ0	B4E3R9	B4E3R9	B4E3R9	B4E3R9	BAG57161.1	BAG65581.1	BC011890	BX538129	CAD98030.1	CCDS3800	CCDS3800.1	CCDS64090	CCDS64090.1	D6RAD5	D6RJF8	EC 1.5.5.1	ENSG00000171503	ENSG00000171503	ENSG00000171503	ENSG00000171503	ENSP00000303552	ENSP00000303552	ENSP00000347895	ENSP00000402905	ENSP00000422735	ENSP00000422735	ENSP00000425661	ENSP00000425661	ENSP00000426638	ENSP00000426638
FAM189A1	632	37.6271	2.54237	59.8305	FAM189A1	9606.ENSP00000261275	https://smart.embl.de/smart/DDvec.cgi?smart=539:Pfam_CD20(34|199)+	Protein FAM189A1; Family with sequence similarity 189 member A1; Belongs to the FAM189 family	23359	23359	23359	23359	23359	A0PK09	A0PK09	A0PK09	A0PK09	AB011146	BAA25500.1	BC127817	BG752856	CCDS45198	CCDS45198.1	DA188047	ENSG00000104059	ENSG00000104059	ENSG00000104059	ENSG00000104059	ENSP00000261275	ENSP00000261275	ENSP00000261275	ENSP00000452860	ENST00000261275	ENST00000261275	ENST00000261275	ENST00000560021	ENST00000560050	ENST00000560082	F1891_HUMAN	F1891_HUMAN	F1891_HUMAN	FAM189A1	FAM189A1	FAM189A1	FAM189A1	FAM189A1	FAM189A1	FAM189A1	FAM189A1
FIBP	895	37.2789	2.04082	60.6803	FIBP	9606.ENSP00000344572	https://smart.embl.de/smart/DDvec.cgi?smart=364:Pfam_FIBP(3|363)+	Acidic fibroblast growth factor intracellular-binding protein; May be involved in mitogenic function of FGF1. May mediate with IER2 FGF-signaling in the establishment of laterality in the embryo (By similarity)	9158	9158	9158	9158	9158	A8K0J7	A8K0J7	A8K0J7	A8K0J7	AAC97140.2	AAD51694.1	AAD51695.1	AAD51696.1	AAG01396.1	AAG01397.1	AAH14388.1	AAH17448.1	ABD48957.1	AF010187	AF010187	AF171944	AF171945	AF171946	AF250391	AF250392	AK289562	AK296571	AP001201	B4DKH9	BAF82251.1	BAG59191.1	BC014388	BC017448	CAG33030.1	CCDS8118	CCDS8118.1	CCDS8119	CCDS8119.1	CR456749	DQ388430	E9PJW6
FLVCR1	632	39.8214	0.892857	59.2857	FLVCR1	9606.ENSP00000355938	https://smart.embl.de/smart/DDvec.cgi?smart=555:Pfam_MFS_1(108|478)+TRANS(492|511)+	Feline leukemia virus subgroup C receptor-related protein 1; Isoform 1: Heme transporter that exports cytoplasmic heme. It can also export coproporphyrin and protoporphyrin IX, which are both intermediate products in the heme biosynthetic pathway. Does not export bilirubin. Heme export depends on the presence of HPX and is required to maintain intracellular free heme balance, protecting cells fro…	28982	28982	28982	28982	28982	AAD45243.1	AAH48312.1	ABF47096.1	AF118637	AF118637	AK001419	AXPC1	AXPC1	AXPC1	AXPC1	BAA91679.1	BC048312	CCDS1510	CCDS1510.1	DQ496107	EAW93374.1	ENSG00000162769	ENSG00000162769	ENSG00000162769	ENSG00000162769	ENSP00000294827	ENSP00000355937	ENSP00000355938	ENSP00000355938	ENSP00000355938	ENSP00000414680	ENST00000294827	ENST00000366970	ENST00000366971	ENST00000366971	ENST00000366971	ENST00000419102	ENST00000474693	ENST00000483790	ENST00000579295	FLVC1_HUMAN
GDAP1	858	36.1538	4	59.8462	GDAP1	9606.ENSP00000220822	https://smart.embl.de/smart/DDvec.cgi?smart=358:Pfam_GST_N(24|99)+Pfam_GST_C(148|287)+TRANS(319|341)+	Ganglioside-induced differentiation-associated protein 1; Regulates the mitochondrial network by promoting mitochondrial fission	263560	54332	54332	54332	54332	54332	A8K957	A8K957	A8K957	A8K957	AAH24939.1	AB551556	AB551557	AC102802	AC103952	AF110324	AK292572	AK295594	B4DIH2	BAF85261.1	BAG58484.1	BAJ65577.1	BAJ65578.1	BC024939	CAA76892.1	CCDS34911	CCDS34911.1	CCDS47877	CCDS47877.1	CMT2K	CMT4	CMT4	CMT4	CMT4	CMT4A	CMT4A	CMT4A	CMT4A	CMTRIA	CMTRIA	Charcot-Marie-Tooth neuropathy 4A
GLUD2	672	31.4729	0.465116	68.062	GLUD2	9606.ENSP00000327589	https://smart.embl.de/smart/DDvec.cgi?smart=558:Pfam_ELFV_dehydrog_N(112|242)+ELFV_dehydrog(265|554)+	Glutamate dehydrogenase 2, mitochondrial; Important for recycling the chief excitatory neurotransmitter, glutamate, during neurotransmission; Belongs to the Glu/Leu/Phe/Val dehydrogenases family	1.4.1.3	2747	2747	2747	2747	2747	600083	AAA20969.1	AAD05030.1	AAH05111.1	AAH50732.1	AC006144	AK313356	B2R8G0	B2R8G0	B2R8G0	B2R8G0	BAG36157.1	BC005111	BC050732	CAA46995.1	CCDS14603	CCDS14603.1	DHE4_HUMAN	DHE4_HUMAN	DHE4_HUMAN	EC 1.4.1.3	ENSG00000182890	ENSG00000182890	ENSG00000182890	ENSG00000182890	ENSP00000327589	ENSP00000327589	ENSP00000327589	ENSP00000360326	ENST00000328078	ENST00000328078	ENST00000328078	ENST00000371278	GDH2	GDH2
GRPEL1	726	33.1675	2.98507	63.8474	GRPEL1	9606.ENSP00000264954	https://smart.embl.de/smart/DDvec.cgi?smart=217:Pfam_GrpE(33|215)+	GrpE protein homolog 1, mitochondrial; Essential component of the PAM complex, a complex required for the translocation of transit peptide-containing proteins from the inner membrane into the mitochondrial matrix in an ATP-dependent manner (By similarity). Seems to control the nucleotide-dependent binding of mitochondrial HSP70 to substrate proteins	80273	80273	80273	80273	80273	AAG31605.1	AAH24242.1	AAP97195.1	AF070525	AF087896	AF298592	AK301695	AK312882	AL542571	B2R783	B2R783	B2R783	B2R783	B4DWV5	BAG35730.1	BAG63167.1	BC024242	CCDS3396	CCDS3396.1	E7EWH0	EAW82371.1	ENSG00000109519	ENSG00000109519	ENSG00000109519	ENSG00000109519	ENSP00000264954	ENSP00000264954	ENSP00000371995	ENSP00000393295	ENST00000264954	ENST00000264954	ENST00000382555	ENST00000429301	ENST00000504920	ENST00000504920	ENST00000509696
HADH	718	36.5714	0.571429	62.8571	HADH	9606.ENSP00000474560	https://smart.embl.de/smart/DDvec.cgi?smart=331:Pfam_3HCDH_N(29|214)+Pfam_3HCDH(244|330)+	Hydroxyacyl-coenzyme A dehydrogenase, mitochondrial; Plays an essential role in the mitochondrial beta- oxidation of short chain fatty acids. Exerts it highest activity toward 3-hydroxybutyryl-CoA; Belongs to the 3-hydroxyacyl-CoA dehydrogenase family	1.1.1.35	1.1.1.35	1F0Y	1F0Y	1F0Y	1F0Y	1F12	1F12	1F12	1F12	1F14	1F14	1F14	1F14	1F17	1F17	1F17	1F17	1IL0	1IL0	1IL0	1IL0	1LSJ	1LSJ	1LSJ	1LSJ	1LSO	1LSO	1LSO	1LSO	1M75	1M75	1M75	1M75	1M76	1M76	1M76	1M76	2HDH	2HDH	2HDH
HINT2	499	26.8519	4.62963	68.5185	HINT2	9606.ENSP00000259667	https://smart.embl.de/smart/DDvec.cgi?smart=163:Pfam_DcpS_C(53|159)+	Histidine triad nucleotide-binding protein 2, mitochondrial; Hydrolase probably involved in steroid biosynthesis. May play a role in apoptosis. Has adenosine phosphoramidase activity; Belongs to the HINT family	4INC	4INC	4INC	4INC	4INI	4INI	4INI	4INI	4NJX	4NJX	4NJX	4NJX	4NJY	4NJY	4NJY	4NJY	4NJZ	4NJZ	4NJZ	4NJZ	4NK0	4NK0	4NK0	4NK0	5KM5	5KM5	5KM5	5KM8	5KM8	5KM8	5KM9	5KM9	5KM9	84681	84681	84681	84681	84681	AAH47737.1	AAK37562.1	AAK53455.1
HRK	843	35.0801	3.20233	61.7176	HRK	9606.ENSP00000257572	https://smart.embl.de/smart/DDvec.cgi?smart=91:Pfam_Harakiri(1|91)+	Activator of apoptosis harakiri; Promotes apoptosis; BCL2 homology region 3 only	2L58	2L58	2L58	2L58	2L5B	2L5B	2L5B	2L5B	8739	8739	8739	8739	8739	AAC34931.1	Activator of apoptosis harakiri	Activator of apoptosis harakiri	Activator of apoptosis harakiri	BCL2 homology region 3 only	BH3-interacting domain-containing protein 3	BH3-interacting domain-containing protein 3	BH3-interacting domain-containing protein 3	BID3	BID3	BID3	BID3	CAB025973	CCDS9181	CCDS9181.1	DP5	DP5	DP5	DP5	ENSG00000135116	ENSG00000135116	ENSG00000135116	ENSG00000135116	ENSP00000257572	ENSP00000257572	ENSP00000257572	ENSP00000465379	ENSP00000465379
HSP90B1	479	17.5258	2.74914	79.7251	HSP90B1	9606.ENSP00000299767	https://smart.embl.de/smart/DDvec.cgi?smart=803:SIGNAL(1|21)+HATPase_c(96|255)+Pfam_HSP90(257|777)+	Endoplasmin; Molecular chaperone that functions in the processing and transport of secreted proteins. When associated with CNPY3, required for proper folding of Toll-like receptors (By similarity). Functions in endoplasmic reticulum associated degradation (ERAD). Has ATPase activity; Belongs to the heat shock protein 90 family	4NH9	4NH9	4NH9	4NH9	7184	7184	7184	7184	7184	94 kDa glucose-regulated protein	94 kDa glucose-regulated protein	94 kDa glucose-regulated protein	AAA58621.1	AAA68201.1	AAH09195.1	AAH66656.1	AAK74072.1	ACJ13662.1	ACS44652.1	AJ890084	AK295262	AY040226	AY040226	B4DHT9	BAG58251.1	BC009195	BC066656	CAA33261.1	CAB005224	CAI64497.1	CCDS9094	CCDS9094.1	CHEMBL1075323	EAW97724.1	ECGP	ECGP	ENPL_HUMAN	ENPL_HUMAN	ENPL_HUMAN	ENSG00000166598	ENSG00000166598
IER5L	492	34.5771	1.74129	63.6816	IER5L	9606.ENSP00000361569	https://smart.embl.de/smart/DDvec.cgi?smart=404:Pfam_IER(1|404)+	Immediate early response 5 like	389792	389792	389792	389792	389792	AAH64028.1	BC013070	BC064028	CAI12875.1	CCDS43888	CCDS43888.1	EAW87886.1	ENSG00000188483	ENSG00000188483	ENSG00000188483	ENSG00000188483	ENSP00000343077	ENSP00000343150	ENSP00000344405	ENSP00000361569	ENSP00000361569	ENSP00000361569	ENST00000339671	ENST00000342605	ENST00000343480	ENST00000372491	ENST00000372491	ENST00000372491	HGNC:23679	HPA021327	Hs.529857	Hs.734719	IER5L	IER5L	IER5L	IER5L	IER5L	IER5L	IER5L	IER5L	IER5L
ISCA2	452	31.6062	9.84456	58.5492	ISCA2	9606.ENSP00000452007	https://smart.embl.de/smart/DDvec.cgi?smart=154:Pfam_Fe-S_biosyn(49|148)+	Iron-sulfur cluster assembly 2 homolog, mitochondrial; Involved in the maturation of mitochondrial 4Fe-4S proteins functioning late in the iron-sulfur cluster assembly pathway. May be involved in the binding of an intermediate of Fe/S cluster assembly	122961	122961	122961	122961	122961	A6NFF1	A6NFF1	A6NFF1	A6NFF1	A8K3W3	A8K3W3	A8K3W3	A8K3W3	AAH15771.2	AAH32893.1	AK290728	BAF83417.1	BC015771	BC032893	BX248252	CAD62580.1	CCDS32122	CCDS32122.1	CCDS61504	CCDS61504.1	EAW81180.1	ENSG00000165898	ENSG00000165898	ENSG00000165898	ENSG00000165898	ENSP00000298818	ENSP00000298818	ENSP00000374336	ENSP00000374338	ENSP00000450523	ENSP00000452007	ENSP00000452007	ENSP00000452007	ENST00000298818	ENST00000298818	ENST00000389686
ISOC2	464	35.461	0	64.539	ISOC2	9606.ENSP00000085068	https://smart.embl.de/smart/DDvec.cgi?smart=221:Pfam_Isochorismatase(16|179)+	Isochorismatase domain containing 2	79763	79763	79763	79763	79763	AAH17344.1	AK027122	AK027122	AK131324	BAB15666.1	BAD18484.2	BC017344	CAG33658.1	CCDS12925	CCDS12925.1	CCDS46194	CCDS46194.1	CCDS46195	CCDS46195.1	CR457377	EAW72379.1	ENSG00000063241	ENSG00000063241	ENSG00000063241	ENSG00000063241	ENSP00000085068	ENSP00000085068	ENSP00000085068	ENSP00000401726	ENSP00000401726	ENSP00000406364	ENSP00000406364	ENSP00000465814	ENSP00000465814	ENSP00000467111	ENST00000085068	ENST00000085068	ENST00000085068	ENST00000425675	ENST00000425675	ENST00000438389
KCNJ11	555	19.171	2.07254	78.7565	KCNJ11	9606.ENSP00000345708	https://smart.embl.de/smart/DDvec.cgi?smart=390:Pfam_IRK(36|360)+	ATP-sensitive inward rectifier potassium channel 11; This receptor is controlled by G proteins. Inward rectifier potassium channels are characterized by a greater tendency to allow potassium to flow into the cell rather than out of it. Their voltage dependence is regulated by the concentration of extracellular potassium; as external potassium is raised, the voltage range of the channel opening sh…	3767	3767	3767	3767	3767	AAH40617.1	AAH64497.1	AAI12359.1	AK301550	AK314943	B2RC52	B4DWI4	B4DWI4	B4DWI4	B4DWI4	BAA09131.1	BAG37449.1	BAG63046.1	BC040617	BC064497	BC112358	BIR	BIR	BIR	BIR	CCDS31436	CCDS31436.1	CCDS53606	CCDS53606.1	D50582	D50582	E9PNK0	E9PNK0	E9PNK0	E9PNK0	E9PPF1	ENSG00000187486	ENSG00000187486	ENSG00000187486	ENSG00000187486	ENSP00000345708
KIAA0141	555	25.0608	1.21655	73.7226	KIAA0141	9606.ENSP00000396225	https://smart.embl.de/smart/DDvec.cgi?smart=515:SEL1(245|276)+SEL1(277|312)+SEL1(313|350)+SEL1(351|384)+SEL1(385|420)+	Death ligand signal enhancer; Essential for the induction of death receptor-mediated apoptosis through the regulation of caspase activation	9812	9812	AAH07855.1	AAH10452.1	AAH11269.1	AAH11926.1	BAA09490.2	BC007855	BC010452	BC011269	BC011926	CCDS4268.1	D50931	D6RBI8	DELE	DELE	DELE	DELE	DELE	DELE	DELE_HUMAN	DELE_HUMAN	Death ligand signal enhancer	Death ligand signal enhancer	ENSG00000081791	ENSG00000081791	ENSG00000081791	ENSP00000194118	ENSP00000194118	ENSP00000396225	ENSP00000396225	ENSP00000396225	ENSP00000422686	ENSP00000426138	ENSP00000426138	ENST00000194118	ENST00000194118	ENST00000432126	ENST00000432126	ENST00000432126	ENST00000502729
KRAS	423	34.5679	9.46502	55.9671	KRAS	9606.ENSP00000256078	https://smart.embl.de/smart/DDvec.cgi?smart=189:RAS(1|166)+	GTPase KRas; Ras proteins bind GDP/GTP and possess intrinsic GTPase activity. Plays an important role in the regulation of cell proliferation. Plays a role in promoting oncogenic events by inducing transcriptional silencing of tumor suppressor genes (TSGs) in colorectal cancer (CRC) cells in a ZNF304-dependent manner; Belongs to the small GTPase superfamily. Ras family	190110	1D8D	1D8D	1D8D	1D8D	1D8E	1D8E	1D8E	1D8E	1KZO	1KZO	1KZO	1KZO	1KZP	1KZP	1KZP	1KZP	1N4P	1N4P	1N4P	1N4Q	1N4Q	1N4Q	1N4R	1N4R	1N4R	1N4S	1N4S	1N4S	3845	3845	3845	3845	3845	3GFT	3GFT	3GFT	3GFT	4DSN	4DSN	4DSN
KRT5	728	30.2365	2.02703	67.7365	KRT5	9606.ENSP00000252242	https://smart.embl.de/smart/DDvec.cgi?smart=590:Pfam_Keratin_2_head(16|164)+Filament(167|480)+	Keratin, type II cytoskeletal 5; Keratins, type II	3852	3852	3852	3852	3852	3TNU	3TNU	3TNU	58 kDa cytokeratin	58 kDa cytokeratin	58 kDa cytokeratin	AAA36143.1	AAA36145.1	AAF97931.1	AAH24292.1	AAH42132.1	AAH71906.1	AAQ81588.1	AF274874	AK296823	AY373434	B4DL32	BAG59394.1	BC024292	BC042132	BC071906	CAB000027	CAB000129	CCDS8830	CCDS8830.1	CK5	CK5	Cytokeratin-5	Cytokeratin-5	Cytokeratin-5	DDD	DDD	DDD1	DDD1	EBS2	EBS2
LACE1	364	41.6031	1.52672	56.8702	LACE1	9606.ENSP00000357973	https://smart.embl.de/smart/DDvec.cgi?smart=481:Pfam_AFG1_ATPase(74|433)+	AFG1-like ATPase; Putative mitochondrial ATPase. Plays a role in mitochondrial morphology and mitochondrial protein metabolism. Promotes degradation of excess nuclear-encoded complex IV subunits (COX4I1, COX5A and COX6A1) and normal activity of complexes III and IV of the respiratory chain. Mediates mitochondrial translocation of TP53 and its transcription-independent apoptosis in response to gen…	246269	246269	3.6.4.7	A6ZJA2	AAH18445.2	AAM74228.1	AF520418	AFG1	AFG1	AFG1	AFG1	AFG1	AFG1	AFG1 like ATPase	AFG1-like ATPase	AFG1-like ATPase	AFG1L	AFG1L	AFG1L	AFG1L_HUMAN	AFG1L_HUMAN	AL139106	AL162721	AL353706	AL356121	BC018445	CAI95324.1	CAI95645.1	CAI95698.1	CAI95701.1	CCDS5067.1	EC 3.6.4.7	ENSG00000135537	ENSG00000135537	ENSG00000135537	ENSP00000258002	ENSP00000345386	ENSP00000357973	ENSP00000357973	ENSP00000357973	ENSP00000390794
LDHD	725	26.3675	1.12202	72.5105	LDHD	9606.ENSP00000300051	https://smart.embl.de/smart/DDvec.cgi?smart=507:Pfam_FAD_binding_4(66|203)+Pfam_FAD-oxidase_C(265|506)+	Probable D-lactate dehydrogenase, mitochondrial; Lactate dehydrogenase D; Belongs to the FAD-binding oxidoreductase/transferase type 4 family	1.1.2.4	197257	197257	197257	197257	197257	AAH40279.1	AAH47902.1	AAM50322.1	AC099508	AY092767	AY092767	BC040279	BC047902	CCDS10913	CCDS10913.1	CCDS45529	CCDS45529.1	DLD	EC 1.1.2.4	ENSG00000166816	ENSG00000166816	ENSG00000166816	ENSG00000166816	ENSP00000300051	ENSP00000300051	ENSP00000300051	ENSP00000321840	ENSP00000334069	ENSP00000417011	ENSP00000454260	ENST00000300051	ENST00000300051	ENST00000300051	ENST00000324363	ENST00000335488	ENST00000450168	ENST00000568164	ENST00000569876	H3BM70	HGNC:19708
LETM1	659	16.1468	0.733945	83.1193	LETM1	9606.ENSP00000305653	https://smart.embl.de/smart/DDvec.cgi?smart=739:Pfam_LETM1(153|418)+COIL(536|622)+COIL(709|739)+	Mitochondrial proton/calcium exchanger protein; Mitochondrial proton/calcium antiporter that mediates proton-dependent calcium efflux from mitochondrion. Crucial for the maintenance of mitochondrial tubular networks and for the assembly of the supercomplexes of the respiratory chain. Required for the maintenance of the tubular shape and cristae organization. In contrast to SLC8B1/NCLX, does not c…	3954	3954	3954	3954	3954	AAD13138.1	AAH14500.1	AAH21208.1	AF061025	AF061025	AK293572	AK310563	AL133650	B4DED2	B4DED2	B4DED2	B4DED2	BAG57043.1	BC014500	BC021208	CAB63769.2	CCDS3355	CCDS3355.1	D3DVQ1	EAW82560.1	EAW82561.1	EF-hand domain containing	ENSG00000168924	ENSG00000168924	ENSG00000168924	ENSG00000168924	ENSP00000305653	ENSP00000305653	ENSP00000305653	ENSP00000312882	ENSP00000354784	ENSP00000411665	ENST00000302787	ENST00000302787	ENST00000302787	ENST00000317453
LIPT1	477	30.5221	3.61446	65.8635	LIPT1	9606.ENSP00000377115	http://smart.embl.de/smart/DDt.cgi?smart=373:	Lipoyltransferase 1, mitochondrial; Catalyzes the transfer of the lipoyl group from lipoyl- AMP to the specific lysine residue of lipoyl domains of lipoate- dependent enzymes; Belongs to the LplA family	2.3.1.181	51601	51601	51601	51601	51601	AAH07001.1	AAH09772.1	AAH70145.1	AAX88927.1	AB017566	AB017566	AB017567	BAA76367.1	BAA76368.1	BC007001	BC009772	BC070145	C9J6A9	C9J7C5	C9JUU5	C9JW10	CCDS2039	CCDS2039.1	EAX01877.1	ENSG00000144182	ENSG00000144182	ENSG00000144182	ENSG00000144182	ENSP00000272592	ENSP00000303383	ENSP00000311103	ENSP00000312464	ENSP00000321621	ENSP00000321841	ENSP00000321887	ENSP00000321914	ENSP00000322069	ENSP00000339798	ENSP00000341156	ENSP00000341249
LIPT2	555	23.2941	2.35294	74.3529	LIPT2	9606.ENSP00000309463	https://smart.embl.de/smart/DDvec.cgi?smart=231:Pfam_BPL_LplA_LipB(69|175)+	Putative lipoyltransferase 2, mitochondrial; Catalyzes the transfer of endogenously produced octanoic acid from octanoyl-acyl-carrier-protein onto the lipoyl domains of lipoate-dependent enzymes, which catalyze essential redox reactions. Lipoyl-ACP can also act as a substrate although octanoyl-ACP is likely to be the physiological substrate (By similarity); Belongs to the LipB family	2.3.1.181	387787	387787	387787	387787	387787	A6NK58	A6NK58	A6NK58	A6NK58	A6NK58	CCDS44679	CCDS44679.1	EC 2.3.1.181	ENSG00000175536	ENSG00000175536	ENSG00000175536	ENSG00000175536	ENSP00000309463	ENSP00000309463	ENSP00000309463	ENSP00000332908	ENSP00000431210	ENSP00000433005	ENST00000310109	ENST00000310109	ENST00000310109	ENST00000331155	ENST00000527115	ENST00000528085	HGNC:37216	HPA040249	Hs.604608	LIPT2	LIPT2	LIPT2	LIPT2	LIPT2	LIPT2	LIPT2	LIPT2
MACROD1	579	21.9565	2.6087	75.4348	MACROD1	9606.ENSP00000255681	https://smart.embl.de/smart/DDvec.cgi?smart=325:A1pp(153|283)+	O-acetyl-ADP-ribose deacetylase MACROD1; Removes ADP-ribose from glutamate residues in proteins bearing a single ADP-ribose moiety. Inactive towards proteins bearing poly-ADP-ribose. Deacetylates O-acetyl-ADP ribose, a signaling molecule generated by the deacetylation of acetylated lysine residues in histones and other proteins. Plays a role in estrogen signaling. Binds to androgen receptor (AR) …	28992	28992	28992	28992	28992	2X47	2X47	2X47	2X47	AAF15294.2	AAH00270.2	AAH03188.1	AAH07297.1	AAH08316.1	AF202922	AF202922	BC000270	BC003188	BC007297	BC008316	CCDS8056	CCDS8056.1	ENSG00000133315	ENSG00000133315	ENSG00000133315	ENSG00000133315	ENSP00000255681	ENSP00000255681	ENSP00000255681	ENST00000255681	ENST00000255681	ENST00000255681	ENST00000538042	ENST00000538595	ENST00000541041	ENST00000542105	ENST00000542105	ENST00000542359	ENST00000542359	ENST00000543422	ENST00000543422
ME2	592	27.9152	6.36042	65.7244	ME2	9606.ENSP00000321070	https://smart.embl.de/smart/DDvec.cgi?smart=584:malic(89|270)+Malic_M(280|535)+	NAD-dependent malic enzyme, mitochondrial; Malic enzyme 2; Belongs to the malic enzymes family	1.1.1.38	1.1.1.38	1DO8	1DO8	1DO8	1DO8	1EFK	1EFK	1EFK	1EFK	1EFL	1EFL	1EFL	1EFL	1GZ3	1GZ3	1GZ3	1GZ3	1GZ4	1GZ4	1GZ4	1GZ4	1PJ2	1PJ2	1PJ2	1PJ2	1PJ3	1PJ3	1PJ3	1PJ3	1PJ4	1PJ4	1PJ4	1PJ4	1PJL	1PJL	1PJL	1PJL	1QR6	1QR6	1QR6
MFF	598	30.192	0.34904	69.459	MFF	9606.ENSP00000302037	https://smart.embl.de/smart/DDvec.cgi?smart=342:Pfam_Miff(27|342)+	Mitochondrial fission factor; Plays a role in mitochondrial and peroxisomal fission. Promotes the recruitment and association of the fission mediator dynamin-related protein 1 (DNM1L) to the mitochondrial surface. May be involved in regulation of synaptic vesicle membrane dynamics by recruitment of DNM1L to clathrin-containing vesicles	56947	56947	56947	56947	56947	A0A024R491	AAF86949.1	AAG44486.1	AAG44658.1	AAH00797.1	AAH93024.1	AAY24252.1	AC097662	AD030	AD030	AD030	AD033	AD033	AD033	AF226049	AF246239	AF258660	AF258660	AK026137	AL833032	BAB15373.1	BC000797	BC093024	C2ORF33	C2orf33	C2orf33	C2orf33	C2orf33	C2orf33	C2orf33	C2orf33	C2orf33	C9J846	C9JAF1	C9JHF5	C9JI76
MIEF1	572	8.2	0.2	91.6	MIEF1	9606.ENSP00000327124	https://smart.embl.de/smart/DDvec.cgi?smart=463:TRANS(24|46)+Mab-21(189|455)+	Mitochondrial dynamics protein MID51; Mitochondrial outer membrane protein which regulates mitochondrial fission. Promotes the recruitment and association of the fission mediator dynamin-related protein 1 (DNM1L) to the mitochondrial surface independently of the mitochondrial fission FIS1 and MFF proteins. Regulates DNM1L GTPase activity and DNM1L oligomerization. Binds ADP and can also bind GDP,…	4NXT	4NXT	4NXT	4NXT	4NXU	4NXU	4NXU	4NXU	4NXV	4NXV	4NXV	4NXV	4NXW	4NXW	4NXW	4NXW	4NXX	4NXX	4NXX	4NXX	54471	54471	54471	54471	54471	A0A024R1L3	AAH02587.2	AAH08327.1	AK290954	AL365515	AL365515	AL834205	B0QY94	B0QY95	BAF83643.1	BC002587	BC008327	CAB97211.1	CAD38892.2	CAI19178.1	CCDS13995
MLEC	499	40.6504	0.813008	58.5366	MLEC	9606.ENSP00000228506	https://smart.embl.de/smart/DDvec.cgi?smart=292:SIGNAL(1|28)+Pfam_Malectin(48|208)+COIL(228|253)+TRANS(271|290)+	Malectin; Carbohydrate-binding protein with a strong ligand preference for Glc2-N-glycan. May play a role in the early steps of protein N-glycosylation (By similarity); Oligosaccharyltransferase complex subunits	9761	9761	9761	9761	9761	AAH00371.1	AAH16297.1	BAA09773.2	BC000371	BC000371	BC016297	CCDS76609	CCDS9206	CCDS9206.1	D63486	ENSG00000110917	ENSG00000110917	ENSG00000110917	ENSG00000110917	ENSP00000228506	ENSP00000228506	ENSP00000228506	ENSP00000438950	ENSP00000438950	ENSP00000440746	ENSP00000441247	ENST00000228506	ENST00000228506	ENST00000228506	ENST00000412616	ENST00000535413	ENST00000535656	ENST00000545525	ENST00000545525	F5GX14	F5H1S8	HGNC:28973	HPA007538	Hs.608699	Hs.701392	Hs.731212
MLX	603	29.4643	9.22619	61.3095	MLX	9606.ENSP00000246912	https://smart.embl.de/smart/DDvec.cgi?smart=298:HLH(135|193)+	Max-like protein X; Transcription regulator. Forms a sequence-specific DNA- binding protein complex with MAD1, MAD4, MNT, WBSCR14 and MLXIP which recognizes the core sequence 5'-CACGTG-3'. The TCFL4-MAD1, TCFL4-MAD4, TCFL4-WBSCR14 complexes are transcriptional repressors. Plays a role in transcriptional activation of glycolytic target genes. Involved in glucose-responsive gene regulation; Basic h…	6945	6945	6945	6945	6945	A8K2J3	A8K2J3	A8K2J3	A8K2J3	AAF14638.1	AAG40145.1	AAG40146.1	AAG40147.1	AAH10689.1	AAP88814.1	AC067852	AF203978	AF213666	AF213667	AF213668	AF213668	AK000150	AK290258	AK314378	AK315432	B2RAV8	B2RAV8	B2RAV8	B2RAV8	B2RD73	B2RD73	B2RD73	B2RD73	BAA90977.1	BAF82947.1	BAG37005.1	BAG37820.1	BC010689	BHLHD13	BHLHD13	BHLHD13
MRPL2	711	33.3333	9.14286	57.5238	MRPL2	9606.ENSP00000373404	https://smart.embl.de/smart/DDvec.cgi?smart=305:Ribosomal_L2(84|165)+Ribosomal_L2_C(176|297)+	Mitochondrial ribosomal protein L2; Belongs to the universal ribosomal protein uL2 family	39S ribosomal protein L2, mitochondrial	39S ribosomal protein L2, mitochondrial	39S ribosomal protein L2, mitochondrial	3J7Y	3J7Y	3J7Y	3J9M	3J9M	3J9M	51069	51069	51069	51069	51069	5OOL	5OOL	5OOL	5OOM	5OOM	5OOM	A0A024RD44	AAD27731.1	AAH13685.1	AAH20212.1	AB051617	AB051617	AF132956	AK314948	AL355385	B2RC56	B2RC56	B2RC56	B2RC56	BAB54945.1	BAG37453.1	BC013685	BC020212	C9IY40	C9J5E0	C9JZG7	C9JZW2
MRPL22	616	37.0432	0.830565	62.1262	MRPL22	9606.ENSP00000431040	https://smart.embl.de/smart/DDvec.cgi?smart=206:Pfam_Ribosomal_L22(69|173)+	Mitochondrial ribosomal protein L22	29093	29093	29093	29093	29093	39S ribosomal protein L22, mitochondrial	39S ribosomal protein L22, mitochondrial	39S ribosomal protein L22, mitochondrial	39S ribosomal protein L25, mitochondrial	39S ribosomal protein L25, mitochondrial	39S ribosomal protein L25, mitochondrial	3J7Y	3J7Y	3J7Y	5OOL	5OOL	5OOL	5OOM	5OOM	5OOM	A6NGJ8	A6NGJ8	A6NGJ8	A6NGJ8	AAF29122.1	AAH12565.1	AB051622	AB051622	AC008410	AC008421	AF161507	AK000601	AK302784	BAA91282.1	BAB54950.1	BAG63988.1	BC012565	CAI45973.1	CCDS4331	CCDS4331.1	CCDS43391
MRPL32	491	22.9917	3.04709	73.9612	MRPL32	9606.ENSP00000223324	https://smart.embl.de/smart/DDvec.cgi?smart=188:SIGNAL(1|18)+Pfam_Ribosomal_L32p(79|136)+	Mitochondrial ribosomal protein L32; Belongs to the bacterial ribosomal protein bL32 family	39S ribosomal protein L32, mitochondrial	39S ribosomal protein L32, mitochondrial	39S ribosomal protein L32, mitochondrial	3J7Y	3J7Y	3J7Y	3J9M	3J9M	3J9M	5OOL	5OOL	5OOL	5OOM	5OOM	5OOM	64983	64983	64983	64983	64983	A4D1V4	AAF28961.1	AAH13147.1	AB049649	AB051343	AB051343	AF161401	AK090551	AK313393	B3KQX1	BAB40854.1	BAB54933.1	BAG36191.1	BAG52183.1	BC013147	CCDS5468	CCDS5468.1	EAL24006.1	EAW94154.1	EAW94157.1	ENSG00000106591
MRPL41	667	24.7113	9.46882	65.8199	MRPL41	9606.ENSP00000360498	https://smart.embl.de/smart/DDvec.cgi?smart=137:Pfam_MRP-L27(13|127)+	39S ribosomal protein L41, mitochondrial; Component of the mitochondrial ribosome large subunit. Also involved in apoptosis and cell cycle. Enhances p53/TP53 stability, thereby contributing to p53/TP53-induced apoptosis in response to growth-inhibitory condition. Enhances p53/TP53 translocation to the mitochondria. Has the ability to arrest the cell cycle at the G1 phase, possibly by stabilizing …	39S ribosomal protein L27 homolog	39S ribosomal protein L27 homolog	39S ribosomal protein L27 homolog	39S ribosomal protein L41, mitochondrial	39S ribosomal protein L41, mitochondrial	39S ribosomal protein L41, mitochondrial	3J7Y	3J7Y	3J7Y	3J9M	3J9M	3J9M	5OOL	5OOL	5OOL	5OOM	5OOM	5OOM	64975	64975	64975	64975	64975	AAH40035.1	AAP69986.1	AB051625	AB051625	AL365502	AY232291	BAB54952.1	BC040035	BMRP	BMRP	BMRP	BMRP	BMRP	BMRP	BMRP	BMRP	CAI14583.1	CCDS7046
MRPL49	482	36.9892	0.430108	62.5806	MRPL49	9606.ENSP00000279242	https://smart.embl.de/smart/DDvec.cgi?smart=166:Pfam_Img2(82|166)+	Mitochondrial ribosomal protein L49	39S ribosomal protein L49, mitochondrial	39S ribosomal protein L49, mitochondrial	39S ribosomal protein L49, mitochondrial	3J7Y	3J7Y	3J7Y	3J9M	3J9M	3J9M	5OOL	5OOL	5OOL	5OOM	5OOM	5OOM	740	740	740	740	740	A0A024R578	AAB18826.1	AAH04378.1	AB062395	AK311821	B2R4G6	B2R4G6	B2R4G6	B2R4G6	BAB93482.1	BAG34763.1	BC004378	C11orf4	C11orf4	C11orf4	C11orf4	C11orf4	C11orf4	C11orf4	C11orf4	CCDS8096
MRPL51	576	12.3153	3.94089	83.7438	MRPL51	9606.ENSP00000229238	https://smart.embl.de/smart/DDvec.cgi?smart=128:Pfam_MRP-L51(38|126)+	Mitochondrial ribosomal protein L51; Belongs to the mitochondrion-specific ribosomal protein mL51 family	39S ribosomal protein L51, mitochondrial	39S ribosomal protein L51, mitochondrial	39S ribosomal protein L51, mitochondrial	3J7Y	3J7Y	3J7Y	3J9M	3J9M	3J9M	51258	51258	51258	51258	51258	5OOL	5OOL	5OOL	5OOM	5OOM	5OOM	AAF36161.1	AAH00191.1	AAH14329.1	AAK14931.1	AB049959	AB051355	AB051355	AF151075	AF212248	BAB41012.1	BAB54944.1	BC000191	BC014329	CCDS8547	CCDS8547.1	CDA09	CDA09	CDA09	CDA09	CDA09	CDA09
MTG1	811	39.8571	4.71429	55.4286	MTG1	9606.ENSP00000323047	https://smart.embl.de/smart/DDvec.cgi?smart=334:Pfam_MMR_HSR1(145|290)+	Mitochondrial ribosome-associated GTPase 1; Plays a role in the regulation of the mitochondrial ribosome assembly and of translational activity. Displays mitochondrial GTPase activity; Belongs to the TRAFAC class YlqF/YawG GTPase family. MTG1 subfamily	92170	92170	92170	92170	92170	AAH00920.1	AAH04409.1	AAH26039.1	AAH35721.1	AK074976	AL451057	BAC11327.1	BC000920	BC004409	BC026039	BC035721	CAH70046.1	CAH70289.1	CCDS31320	CCDS31320.1	E7EVK2	ENSG00000148824	ENSG00000148824	ENSG00000148824	ENSG00000148824	ENSP00000278051	ENSP00000322876	ENSP00000323047	ENSP00000323047	ENSP00000323047	ENSP00000325366	ENSP00000337945	ENSP00000374043	ENSP00000374044	ENSP00000393480	ENSP00000438503	ENSP00000475596	ENSP00000475596	ENST00000278051	ENST00000317487	ENST00000317502
MTHFD2L	820	40.7035	4.85762	54.4389	MTHFD2L	9606.ENSP00000379108	https://smart.embl.de/smart/DDvec.cgi?smart=347:Pfam_THF_DHG_CYH(53|169)+Pfam_THF_DHG_CYH_C(172|346)+	Probable bifunctional methylenetetrahydrofolate dehydrogenase/cyclohydrolase 2; Methylenetetrahydrofolate dehydrogenase 2 like	1.5.1.15	3.5.4.9	441024	441024	441024	441024	441024	A0A024RDE0	AAH32771.1	AAH37529.2	AAH65771.1	AAY40953.1	AC093677	AK023167	AX794779	BAB14441.1	BC032771	BC037529	BC065771	BC065771	CCDS47075	CCDS47075.1	EAX05702.1	EAX05704.1	EAX05705.1	EAX05706.1	EC 1.5.1.15	EC 3.5.4.9	ENSG00000163738	ENSG00000163738	ENSG00000163738	ENSG00000163738	ENSP00000296030	ENSP00000321984	ENSP00000321984	ENSP00000330982	ENSP00000352012	ENSP00000352012	ENSP00000379108	ENSP00000379108	ENSP00000379108
MTRF1	430	38.4831	3.37079	58.1461	MTRF1	9606.ENSP00000368793	https://smart.embl.de/smart/DDvec.cgi?smart=445:PCRF(138|254)+Pfam_RF-1(289|399)+	Peptide chain release factor 1, mitochondrial; Mitochondrial peptide chain release factor that directs the termination of translation in response to the peptide chain non-cognate termination stop codons AGG and AGA	9617	9617	9617	9617	9617	A0A024RDT1	AAD12759.1	AAH27731.1	AAH42196.1	AF072934	AF072934	AL354696	B4DG01	B4DG01	B4DG01	BC027731	BC042196	CAI16615.1	CAI16617.1	CCDS9378	CCDS9378.1	EAX08648.1	EAX08649.1	EAX08650.1	EAX08651.1	EAX08653.1	ENSG00000120662	ENSG00000120662	ENSG00000120662	ENSG00000120662	ENSP00000239852	ENSP00000308654	ENSP00000326351	ENSP00000368790	ENSP00000368790	ENSP00000368793	ENSP00000368793	ENSP00000368793	ENSP00000399279	ENSP00000399279	ENSP00000400031
NAT8L	543	34.7162	1.0917	64.1921	NAT8L	9606.ENSP00000413064	https://smart.embl.de/smart/DDvec.cgi?smart=302:TRANS(119|141)+Pfam_Acetyltransf_10(157|273)+	N-acetylaspartate synthetase; Plays a role in the regulation of lipogenesis by producing N-acetylaspartate acid (NAA), a brain-specific metabolite. NAA occurs in high concentration in brain and its hydrolysis plays a significant part in the maintenance of intact white matter. Promotes dopamine uptake by regulating TNF-alpha expression. Attenuates methamphetamine-induced inhibition of dopamine upt…	2.3.1.17	339983	339983	339983	339983	339983	AAH93906.1	AAH93908.1	AAI03749.1	AK094797	AK094797	BAC04426.1	BC093906	BC093908	BC103748	CAM15218.1	CCDS3359	CCDS3359.2	CML3	CML3	CML3	CML3	CML3	CML3	CN256164	Camello-like protein 3	Camello-like protein 3	Camello-like protein 3	EC 2.3.1.17	ENSG00000185818	ENSG00000185818	ENSG00000185818	ENSG00000185818	ENSP00000328464	ENSP00000328464	ENSP00000372328	ENSP00000372329	ENSP00000372331	ENSP00000386528	ENSP00000386807	ENSP00000413064
NAXE	482	30.0353	10.9541	59.0106	NAXE	9606.ENSP00000357218	https://smart.embl.de/smart/DDvec.cgi?smart=288:SIGNAL(1|24)+Pfam_YjeF_N(80|247)+	NAD(P)H-hydrate epimerase; Catalyzes the epimerization of the S- and R-forms of NAD(P)HX, a damaged form of NAD(P)H that is a result of enzymatic or heat-dependent hydration. This is a prerequisite for the S- specific NAD(P)H-hydrate dehydratase to allow the repair of both epimers of NAD(P)HX; Belongs to the NnrE/AIBP family	128240	128240	5.1.99.6	AAI00932.1	AAI00933.1	AAI00934.1	AAI00935.1	AIBP	AIBP	AIBP	AIBP	AIBP	AIBP	AJ315849	AK294835	APOA1BP	APOA1BP	APOA1BP	APOA1BP	APOA1BP	APOA1BP	APOA1BP	APOA1BP	APOA1BP	APOA1BP-001	APOA1BP-001	APOA1BP-002	APOA1BP-002	APOA1BP-003	APOA1BP-003	APOA1BP-004	APOA1BP-004	APOA1BP-005	APOA1BP-005	Apolipoprotein A-I binding protein	Apolipoprotein A-I-binding protein	Apolipoprotein A-I-binding protein	B4DGY3	B4DGY3	B4DGY3	BAG57944.1
NDUFS8	851	42.0596	2.60546	55.335	NDUFS8	9606.ENSP00000315774	https://smart.embl.de/smart/DDvec.cgi?smart=210:SIGNAL(1|19)+Pfam_Fer4_10(106|161)+	NADH dehydrogenase [ubiquinone] iron-sulfur protein 8, mitochondrial; Core subunit of the mitochondrial membrane respiratory chain NADH dehydrogenase (Complex I) that is believed to belong to the minimal assembly required for catalysis. Complex I functions in the transfer of electrons from NADH to the respiratory chain. The immediate electron acceptor for the enzyme is believed to be ubiquinone (…	1.6.5.3	1.6.5.3	1.6.99.3	4728	4728	4728	4728	4728	5XTB	5XTB	5XTB	5XTD	5XTD	5XTD	5XTH	5XTH	5XTH	5XTI	5XTI	5XTI	AAB51776.1	AAC34273.1	AAI19754.1	AAI19755.1	AF038406	AK314546	B2RB86	B2RB86	B2RB86	B2RB86	BAG37133.1	BC119753	BC119754	CCDS8176	CCDS8176.1	CI-23k	CI-23k	CI-23k	CI-23k	CI23KD	CI23KD
NGB	525	23.7624	1.9802	74.2574	NGB	9606.ENSP00000298352	https://smart.embl.de/smart/DDvec.cgi?smart=151:Pfam_Globin(5|114)+	Neuroglobin; Involved in oxygen transport in the brain. Hexacoordinate globin, displaying competitive binding of oxygen or the distal His residue to the iron atom. Not capable of penetrating cell membranes. The deoxygenated form exhibits nitrite reductase activity inhibiting cellular respiration via NO-binding to cytochrome c oxidase. Involved in neuroprotection during oxidative stress. May exert…	1OJ6	1OJ6	1OJ6	1OJ6	4MPM	4MPM	4MPM	4MPM	58157	58157	58157	58157	58157	A0M8W9	AAF62557.1	AAF63183.1	AAH32509.1	AAL98923.1	AAL98924.1	AAY16983.1	AF422796	AF422797	AJ245944	AJ245946	AJ245946	AK315395	BAG37788.1	BC032509	CAB037319	CAC11133.1	CAC12994.1	CCDS9856	CCDS9856.1	DQ008010	EAW81274.1	ENSG00000165553	ENSG00000165553	ENSG00000165553	ENSG00000165553	ENSP00000298352	ENSP00000298352
NMNAT3	520	32.716	2.6749	64.6091	NMNAT3	9606.ENSP00000340523	https://smart.embl.de/smart/DDvec.cgi?smart=215:Pfam_CTP_transf_like(1|171)+	Nicotinamide/nicotinic acid mononucleotide adenylyltransferase 3; Catalyzes the formation of NAD(+) from nicotinamide mononucleotide (NMN) and ATP. Can also use the deamidated form; nicotinic acid mononucleotide (NaMN) as substrate with the same efficiency. Can use triazofurin monophosphate (TrMP) as substrate. Can also use GTP and ITP as nucleotide donors. Also catalyzes the reverse reaction, i.…	1NUP	1NUP	1NUP	1NUP	1NUQ	1NUQ	1NUQ	1NUQ	1NUR	1NUR	1NUR	1NUR	1NUS	1NUS	1NUS	1NUS	1NUT	1NUT	1NUT	1NUT	1NUU	1NUU	1NUU	1NUU	2.7.7.1	2.7.7.18	349565	349565	349565	349565	349565	AAH34374.1	AAH36218.1	AAK52726.1	AC046134	AC110716	AF345564	AF345564	AK123208	AK127477	B3KVR6
NOP9	438	41.2088	4.3956	54.3956	NOP9	9606.ENSP00000267425	https://smart.embl.de/smart/DDvec.cgi?smart=636:Pumilio(189|220)+Pumilio(263|298)+Pumilio(314|349)+Pumilio(351|387)+Pumilio(509|546)+Pumilio(547|582)+	Nucleolar protein 9; Armadillo-like helical domain containing	161424	161424	161424	161424	161424	A8MY76	A8MY76	A8MY76	A8MY76	AAH25332.1	AB095941	AK123717	Armadillo-like helical domain containing	B3KVY3	BAC23117.1	BAG53945.1	BC025332	BX248018	C14orf21	C14orf21	C14orf21	C14orf21	C14orf21	C14orf21	C14orf21	C14orf21	CAD62343.1	CCDS66616	CCDS66616.1	CCDS9624	CCDS9624.1	ENSG00000196943	ENSG00000196943	ENSG00000196943	ENSG00000196943	ENSP00000267425	ENSP00000267425	ENSP00000267425	ENSP00000307445	ENSP00000337731	ENSP00000380020
NT5DC2	588	42.7757	2.47148	54.7529	NT5DC2	9606.ENSP00000406933	https://smart.embl.de/smart/DDvec.cgi?smart=557:Pfam_5_nucleotid(93|534)+	5'-nucleotidase domain containing 2	5'-nucleotidase domain containing 2	5'-nucleotidase domain containing 2	5'-nucleotidase domain containing 2	5'-nucleotidase domain containing 2	5'-nucleotidase domain-containing protein 2	5'-nucleotidase domain-containing protein 2	5'-nucleotidase domain-containing protein 2	64943	64943	64943	64943	64943	AAD20044.1	AAH14550.1	AF131781	AF131781	AK022504	AK023995	BAB14064.1	BAB14763.1	BC014550	C9J036	C9JTZ6	C9JTZ6	C9JTZ6	C9JTZ6	CCDS2858	CCDS2858.1	CCDS46843	CCDS46843.1	E9PAL9	E9PAL9	E9PAL9	E9PAL9	ENSG00000168268	ENSG00000168268	ENSG00000168268	ENSG00000168268	ENSP00000302468	ENSP00000302468	ENSP00000306017
OGG1	583	33.2632	1.26316	65.4737	OGG1	9606.ENSP00000306561	https://smart.embl.de/smart/DDvec.cgi?smart=424:Pfam_OGG_N(25|141)+ENDO3c(146|316)+	N-glycosylase/DNA lyase; DNA repair enzyme that incises DNA at 8-oxoG residues. Excises 7,8-dihydro-8-oxoguanine and 2,6-diamino-4-hydroxy-5-N- methylformamidopyrimidine (FAPY) from damaged DNA. Has a beta- lyase activity that nicks DNA 3' to the lesion; Belongs to the type-1 OGG1 family	1EBM	1EBM	1EBM	1EBM	1FN7	1FN7	1FN7	1FN7	1HU0	1HU0	1HU0	1HU0	1KO9	1KO9	1KO9	1KO9	1LWV	1LWV	1LWV	1LWV	1LWW	1LWW	1LWW	1LWW	1LWY	1LWY	1LWY	1LWY	1M3H	1M3H	1M3H	1M3H	1M3Q	1M3Q	1M3Q	1M3Q	1N39	1N39	1N39	1N39	1N3A
PGS1	567	22.2477	0.917431	76.8349	PGS1	9606.ENSP00000262764	http://smart.embl.de/smart/DDt.cgi?smart=556:	CDP-diacylglycerol--glycerol-3-phosphate 3-phosphatidyltransferase, mitochondrial; Functions in the biosynthesis of the anionic phospholipids phosphatidylglycerol and cardiolipin; Belongs to the CDP-alcohol phosphatidyltransferase class-II family	2.7.8.5	9489	9489	9489	9489	9489	A0A024R8V5	AAH08903.2	AAH15570.2	AAH25951.2	AAH35662.1	AAI08733.1	AC061992	AK024529	AK316147	AL359590	B7ZA32	B7ZA32	B7ZA32	B7ZA32	BAB14921.1	BAH14518.1	BC008903	BC015570	BC025951	BC035662	BC108732	CAB94876.1	CAH18487.1	CCDS42391	CCDS42391.1	CR749720	DKFZP762M186	DKFZP762M186	EAW89524.1	EAW89525.1	EC 2.7.8.5	ENSG00000087157	ENSG00000087157	ENSG00000087157	ENSG00000087157
PHB2	499	11.5789	0.631579	87.7895	PHB2	9606.ENSP00000441875	https://smart.embl.de/smart/DDvec.cgi?smart=299:PHB(39|201)+	Prohibitin-2; Acts as a mediator of transcriptional repression by nuclear hormone receptors via recruitment of histone deacetylases (By similarity). Functions as an estrogen receptor (ER)-selective coregulator that potentiates the inhibitory activities of antiestrogens and represses the activity of estrogens. Competes with NCOA1 for modulation of ER transcriptional activity. Probably involved in …	11331	11331	11331	11331	11331	AAB51324.1	AAC51639.1	AAD38042.1	AAF17231.1	AAF44345.1	AAH14766.1	AAI10323.1	AAK07552.1	AF126021	AF126021	AF150962	AF178980	AF279895	AK298217	B-cell receptor-associated protein BAP37	B-cell receptor-associated protein BAP37	B-cell receptor-associated protein BAP37	B4DP75	B4DP75	B4DP75	B4DP75	BAG60487.1	BAP	BAP	BAP	BAP	BAP	BAP	BC014766	BC110322	BCAP37	BCAP37	BCAP37	BCAP37	Bap37	Bap37
PKM	847	37.2368	1.57895	61.1842	PKM	9606.ENSP00000320171	https://smart.embl.de/smart/DDvec.cgi?smart=531:Pfam_PK(42|395)+Pfam_PK_C(410|528)+	Pyruvate kinase PKM; Glycolytic enzyme that catalyzes the transfer of a phosphoryl group from phosphoenolpyruvate (PEP) to ADP, generating ATP. Stimulates POU5F1-mediated transcriptional activation. Plays a general role in caspase independent cell death of tumor cells. The ratio between the highly active tetrameric form and nearly inactive dimeric form determines whether glucose carbons are chann…	179040	188555	1T5A	1T5A	1T5A	1T5A	1ZJH	1ZJH	1ZJH	1ZJH	2.7.1.40	2.7.1.40	3BJF	3BJF	3BJF	3BJF	3BJT	3BJT	3BJT	3BJT	3G2G	3G2G	3G2G	3G2G	3GQY	3GQY	3GQY	3GQY	3GR4	3GR4	3GR4	3GR4	3H6O	3H6O	3H6O	3H6O	3ME3	3ME3	3ME3	3ME3	3SRD
PPP1R27	598	21.6279	1.62791	76.7442	PPP1R27	9606.ENSP00000331065	https://smart.embl.de/smart/DDvec.cgi?smart=154:ANK(63|92)+ANK(96|125)+	Protein phosphatase 1 regulatory subunit 27; Inhibits phosphatase activity of protein phosphatase 1 (PP1) complexes; Ankyrin repeat domain containing	116729	116729	116729	116729	116729	AAH93707.1	AAI12095.1	AAO67357.1	AC174470	AF434846	AF434846	Ankyrin repeat domain containing	BC093707	BC112094	CCDS32767	CCDS32767.1	DYSFIP1	DYSFIP1	DYSFIP1	DYSFIP1	DYSFIP1	DYSFIP1	DYSFIP1	DYSFIP1	Dysferlin-interacting protein 1	Dysferlin-interacting protein 1	Dysferlin-interacting protein 1	ENSG00000182676	ENSG00000182676	ENSG00000182676	ENSG00000182676	ENSP00000331065	ENSP00000331065	ENSP00000331065	ENSP00000459421	ENST00000330261	ENST00000330261	ENST00000330261	ENST00000570394	ENST00000573182	HGNC:16813
PRELID3A	721	25.4576	1.99667	72.5458	PRELID3A	9606.ENSP00000404700	https://smart.embl.de/smart/DDvec.cgi?smart=172:Pfam_PRELI(15|170)+	PRELI domain containing protein 3A; In vitro, the TRIAP1:PRELID3A complex mediates the transfer of phosphatidic acid (PA) between liposomes and probably functions as a PA transporter across the mitochondrion intermembrane space. Phosphatidic acid import is required for cardiolipin (CL) synthesis in the mitochondrial inner membrane; Belongs to the slowmo family	10650	10650	4XZV	4XZV	AAI06751.1	ACA05988.1	AK056046	AK303325	B0YJ10	B0YJ10	B0YJ10	B4E0C9	B4E0C9	B4E0C9	BAB71083.1	BAG64391.1	BC106750	C18orf43	C18orf43	C18orf43	C18orf43	C18orf43	C18orf43	CAH10669.1	CCDS11860.1	CR627465	D3DUJ1	D3DUJ1	D3DUJ1	EAX01547.1	EAX01548.1	EAX01549.1	EF444975	ENSG00000141391	ENSG00000141391	ENSG00000141391	ENSP00000300607	ENSP00000325579	ENSP00000338988	ENSP00000338988	ENSP00000404700
PTGES2	850	38.1266	0.659631	61.2137	PTGES2	9606.ENSP00000345341	https://smart.embl.de/smart/DDvec.cgi?smart=377:Pfam_Glutaredoxin(102|157)+	Prostaglandin E synthase 2; Isomerase that catalyzes the conversion of PGH2 into the more stable prostaglandin E2 (PGE2); Glutaredoxin domain containing	5.3.99.3	80142	80142	80142	80142	80142	A6NHH0	AAH09397.2	AAH09456.1	AAH11613.1	AK024100	AK024100	AK223520	BAB14826.1	BAD97240.1	BC009397	BC009456	BC011613	C9orf15	C9orf15	C9orf15	C9orf15	C9orf15	C9orf15	C9orf15	C9orf15	CAI13821.1	CAI13822.1	CCDS6891	CCDS6891.1	CHEMBL4411	EAW87743.1	EAW87744.1	EAW87745.1	EC 5.3.99.3	ENSG00000148334	ENSG00000148334	ENSG00000148334	ENSG00000148334	ENSP00000277462	ENSP00000277462
RAD51C	511	10	0.357143	89.6429	RAD51C	9606.ENSP00000336701	https://smart.embl.de/smart/DDvec.cgi?smart=376:AAA(117|323)+	DNA repair protein RAD51 homolog 3; Essential for the homologous recombination (HR) pathway of DNA repair. Involved in the homologous recombination repair (HRR) pathway of double-stranded DNA breaks arising during DNA replication or induced by DNA-damaging agents. Part of the RAD21 paralog protein complexes BCDX2 and CX3 which act at different stages of the BRCA1-BRCA2-dependent HR pathway. Upon …	5889	5889	5889	5889	5889	AAC39604.1	AAC39605.1	AAH93930.1	AAI01486.1	AAI07754.1	AAP36003.1	AAT38108.1	AC011195	AF029669	AF029670	AF029670	AK290487	AK303363	AY623112	B4E0G0	BAF83176.1	BAG64422.1	BC093930	BC101485	BC107753	BROVCA3	BROVCA3	BT007339	CCDS11611	CCDS11611.1	CCDS45745	CCDS45745.1	DNA repair protein RAD51 homolog 3	DNA repair protein RAD51 homolog 3	DNA repair protein RAD51 homolog 3	E9PI66	EAW94430.1	EAW94432.1	ENSG00000108384	ENSG00000108384	ENSG00000108384
RBFA	514	40.8696	3.69565	55.4348	RBFA	9606.ENSP00000305696	https://smart.embl.de/smart/DDvec.cgi?smart=343:Pfam_RBFA(92|197)+	Putative ribosome-binding factor A, mitochondrial; Ribosome binding factor A	2E7G	2E7G	2E7G	2E7G	79863	79863	79863	79863	79863	AAH14195.1	AAH57772.1	AAL32051.1	AAM20740.1	AF261073	AF439745	AK024825	BAB15022.1	BC014195	BC014195	BC057772	C18orf22	C18orf22	C18orf22	C18orf22	C18orf22	C18orf22	C18orf22	C18orf22	CCDS12021	CCDS12021.1	CCDS54194	CCDS54194.1	ENSG00000101546	ENSG00000101546	ENSG00000101546	ENSG00000101546	ENSP00000262197	ENSP00000262197	ENSP00000305696	ENSP00000305696	ENSP00000305696
RNF144B	623	36.5989	2.5878	60.8133	RNF144B	9606.ENSP00000259939	https://smart.embl.de/smart/DDvec.cgi?smart=303:RING(30|78)+IBR(101|166)+IBR(178|240)+	E3 ubiquitin-protein ligase RNF144B; E3 ubiquitin-protein ligase which accepts ubiquitin from E2 ubiquitin-conjugating enzymes UBE2L3 and UBE2L6 in the form of a thioester and then directly transfers the ubiquitin to targeted substrates such as LCMT2, thereby promoting their degradation. Induces apoptosis via a p53/TP53-dependent but caspase-independent mechanism. However, its overexpression also…	2.3.2.31	255488	255488	255488	255488	255488	AAH63311.1	AB076367	AK096832	AK096832	AL138725	AL832329	B3KUA8	B3KUA8	B3KUA8	B3KUA8	B4DZI2	B4DZI2	B4DZI2	BAC02434.1	BAG53370.1	BC063311	CAB046013	CAD38622.1	CAI15148.2	CCDS34345	CCDS34345.1	E3 ubiquitin-protein ligase RNF144B	E3 ubiquitin-protein ligase RNF144B	E3 ubiquitin-protein ligase RNF144B	EAW55407.1	EC 2.3.2.31	ENSG00000137393	ENSG00000137393	ENSG00000137393	ENSG00000137393	ENSP00000259939	ENSP00000259939	ENSP00000259939	ENSP00000347320	ENSP00000380412
RPL10	370	24.0157	1.9685	74.0157	RPL10	9606.ENSP00000413436	https://smart.embl.de/smart/DDvec.cgi?smart=214:Pfam_Ribosomal_L16(12|166)+	60S ribosomal protein L10; Component of the large ribosomal subunit. Plays a role in the formation of actively translating ribosomes. May play a role in the embryonic brain development	2PA2	2PA2	2PA2	2PA2	5AJ0	5AJ0	5AJ0	60S ribosomal protein L10	60S ribosomal protein L10	60S ribosomal protein L10	6134	6134	6134	6134	6134	A3KQT0	A3KQT0	A3KQT0	A3KQT0	AAA36021.1	AAA36378.1	AAA63253.1	AAA92646.1	AAB22173.1	AAB27665.1	AAH03358.1	AAH26276.1	AAH71918.1	AAL88713.1	AB007170	AB007170	ABC88559.1	ABC88560.1	ABC88561.1	ABC88562.1	ABC88563.1	ABC88564.1	ABC88565.1	ABC88566.1	ABC88567.1	ABC88568.1
RPL10A	401	37.6	1.86667	60.5333	RPL10A	9606.ENSP00000363018	https://smart.embl.de/smart/DDvec.cgi?smart=217:Pfam_Ribosomal_L1(18|212)+	60S ribosomal protein L10a; Component of the large ribosomal subunit	4736	4736	4736	4736	4736	4UG0	4UG0	4UG0	4V6X	4V6X	4V6X	5AJ0	5AJ0	5AJ0	5LKS	5LKS	5LKS	5T2C	5T2C	5T2C	60S ribosomal protein L10a	60S ribosomal protein L10a	60S ribosomal protein L10a	A0A024RCW3	AAA86463.1	AAH06791.1	AAH11366.1	AAH70216.1	AAV38843.1	AAV38844.1	AB082926	AK313181	B2R801	B2R801	B2R801	B2R801	BAC16802.1	BAG35998.1	BC006791	BC011366	BC070216
RPL8	391	30.5263	9.47368	60	RPL8	9606.ENSP00000262584	https://smart.embl.de/smart/DDvec.cgi?smart=257:Ribosomal_L2(11|90)+Ribosomal_L2_C(96|231)+	60S ribosomal protein L8; Component of the large ribosomal subunit	4CCM	4CCM	4CCM	4CCM	4CCN	4CCN	4CCN	4CCN	4CCO	4CCO	4CCO	4CCO	4UG0	4UG0	4UG0	4V6X	4V6X	4V6X	4Y3O	4Y3O	4Y3O	5AJ0	5AJ0	5AJ0	5LKS	5LKS	5LKS	5T2C	5T2C	5T2C	60S ribosomal protein L8	60S ribosomal protein L8	60S ribosomal protein L8	6132	6132	6132	6132	6132	A8K094	A8K094	A8K094
RPS18	288	42.623	1.0929	56.2842	RPS18	9606.ENSP00000393241	https://smart.embl.de/smart/DDvec.cgi?smart=152:Pfam_Ribosomal_S13(14|142)+	40S ribosomal protein S18; Located at the top of the head of the 40S subunit, it contacts several helices of the 18S rRNA; S ribosomal proteins	40S ribosomal protein S18	40S ribosomal protein S18	4UG0	4UG0	4V6X	4V6X	5A2Q	5A2Q	5AJ0	5AJ0	5FLX	5FLX	5LKS	5LKS	5OA3	5OA3	5T2C	5T2C	5VYC	5VYC	6222	6222	6222	6222	CCDS4771	CCDS4771.1	D6S218E	D6S218E	D6S218E	D6S218E	D6S218E	ENSG00000231500	ENSG00000231500	ENSG00000231500	ENSG00000231500	ENSP00000393241	ENSP00000393241	ENSP00000393241	ENSP00000434837	ENSP00000434837	ENST00000439602
RTN4IP1	347	28.4519	2.92887	68.6192	RTN4IP1	9606.ENSP00000358059	https://smart.embl.de/smart/DDvec.cgi?smart=396:Pfam_ADH_N(71|168)+Pfam_ADH_zinc_N(216|332)+	Reticulon-4-interacting protein 1, mitochondrial; Plays a role in the regulation of retinal ganglion cell (RGC) neurite outgrowth, and hence in the development of the inner retina and optic nerve. Appears to be a potent inhibitor of regeneration following spinal cord injury	2VN8	2VN8	2VN8	2VN8	84816	84816	84816	84816	84816	AAH06399.2	AAL34525.1	AAL40856.1	AF336861	AF439711	AK095207	AK313962	AL390074	AY063761	B2R9Y1	BAC04499.1	BAG36678.1	BC006399	CAH72095.1	CCDS5056	CCDS5056.1	ENSG00000130347	ENSG00000130347	ENSG00000130347	ENSG00000130347	ENSP00000252638	ENSP00000322201	ENSP00000358059	ENSP00000358059	ENSP00000358059	ENSP00000444261	ENSP00000444261	ENST00000252638	ENST00000320327	ENST00000369063	ENST00000369063	ENST00000369063
SCCPDH	575	36.6667	7.4359	55.8974	SCCPDH	9606.ENSP00000355467	https://smart.embl.de/smart/DDvec.cgi?smart=429:Pfam_Sacchrp_dh_NADP(10|149)+TRANS(277|299)+	Saccharopine dehydrogenase-like oxidoreductase; Saccharopine dehydrogenase; Belongs to the saccharopine dehydrogenase family	51097	51097	51097	51097	51097	AAD34044.1	AAH26185.1	AF151807	AK075178	BAC11453.1	BC026185	CAH73844.1	CCDS31084	CCDS31084.1	CGI-49	CGI-49	CGI-49	CGI-49	CGI-49	CGI-49	ENSG00000143653	ENSG00000143653	ENSG00000143653	ENSG00000143653	ENSP00000271981	ENSP00000355466	ENSP00000355467	ENSP00000355467	ENSP00000388490	ENST00000271981	ENST00000366509	ENST00000366510	ENST00000366510	ENST00000446665	HGNC:24275	HPA050775	Hs.498397	Hs.601016	NET11	NET11	NET11
SDHAF1	643	26.7101	0.488599	72.8013	SDHAF1	9606.ENSP00000368165	https://smart.embl.de/smart/DDvec.cgi?smart=115:Pfam_Complex1_LYR_1(9|48)+	Succinate dehydrogenase assembly factor 1, mitochondrial; Plays an essential role in the assembly of succinate dehydrogenase (SDH), an enzyme complex (also referred to as respiratory complex II) that is a component of both the tricarboxylic acid (TCA) cycle and the mitochondrial electron transport chain, and which couples the oxidation of succinate to fumarate with the reduction of ubiquinone (co…	644096	644096	644096	644096	644096	A6NFY7	A6NFY7	A6NFY7	A6NFY7	A6NFY7	AAI37517.1	AAI37518.1	AF038458	B2RPM7	B2RPM7	B2RPM7	B2RPM7	BC137516	BC137517	CCDS32999	CCDS32999.1	ENSG00000205138	ENSG00000205138	ENSG00000205138	ENSG00000205138	ENSP00000368165	ENSP00000368165	ENSP00000368165	ENST00000378887	ENST00000378887	ENST00000378887	HGNC:33867	LYR motif containing	LYR motif containing 8	LYR motif-containing protein 8	LYR motif-containing protein 8	LYR motif-containing protein 8	LYRM8	LYRM8	LYRM8	LYRM8
SHC1	691	37.8893	2.07612	60.0346	SHC1	9606.ENSP00000401303	https://smart.embl.de/smart/DDvec.cgi?smart=584:PTB(157|321)+SH2(487|566)+	SHC-transforming protein 1; Signaling adapter that couples activated growth factor receptors to signaling pathways. Participates in a signaling cascade initiated by activated KIT and KITLG/SCF. Isoform p46Shc and isoform p52Shc, once phosphorylated, couple activated receptor tyrosine kinases to Ras via the recruitment of the GRB2/SOS complex and are implicated in the cytoplasmic propagation of mi…	1MIL	1MIL	1MIL	1MIL	1N3H	1N3H	1N3H	1N3H	1OY2	1OY2	1OY2	1OY2	1QG1	1QG1	1QG1	1QG1	1SHC	1SHC	1SHC	1SHC	1TCE	1TCE	1TCE	1TCE	1WCP	1WCP	1WCP	1WCP	2L1C	2L1C	2L1C	2L1C	4JMH	4JMH	4JMH	4JMH	4XWX	4XWX	4XWX	5CZI	5CZI
SLC25A22	560	38.7295	4.09836	57.1721	SLC25A22	9606.ENSP00000322020	https://smart.embl.de/smart/DDvec.cgi?smart=323:Pfam_Mito_carr(4|98)+Pfam_Mito_carr(99|216)+Pfam_Mito_carr(221|311)+	Mitochondrial glutamate carrier 1; Involved in the transport of glutamate across the inner mitochondrial membrane. Glutamate is cotransported with H(+); Belongs to the mitochondrial carrier (TC 2.A.29) family	79751	79751	79751	79751	79751	A8K366	A8K366	A8K366	A8K366	AAH19033.1	AAH23545.1	AAH24212.2	AJ428202	AJ428202	AK023106	AK290481	AP006621	BAB14407.1	BAF83170.1	BC019033	BC023545	BC024212	C9J1H6	C9J1H6	C9J1H6	C9J1H6	CAD21007.1	CCDS7715	CCDS7715.1	E9PI74	E9PJD3	E9PJD3	E9PJD3	E9PJD3	E9PJH7	E9PJY0	E9PKB2	E9PKB2	E9PKB2	E9PKB2	E9PL68
SLC25A23	942	35.1351	5.40541	59.4595	SLC25A23	9606.ENSP00000301454	https://smart.embl.de/smart/DDvec.cgi?smart=468:EFh(13|41)+EFh(81|109)+EFh(117|145)+Pfam_Mito_carr(182|274)+Pfam_Mito_carr(275|367)+Pfam_Mito_carr(372|466)+	Calcium-binding mitochondrial carrier protein SCaMC-3; Calcium-dependent mitochondrial solute carrier. Mitochondrial solute carriers shuttle metabolites, nucleotides, and cofactors through the mitochondrial inner membrane. May act as a ATP-Mg/Pi exchanger that mediates the transport of Mg-ATP in exchange for phosphate, catalyzing the net uptake or efflux of adenine nucleotides into or from the mi…	79085	79085	79085	79085	79085	AAH01656.1	AAU95077.1	AC010503	AC011539	AJ512835	AJ619962	AJ619962	AJ619988	AJ879080	AJ879082	AJ879083	AK054901	AK074579	AK294514	APC2	APC2	APC2	APC2	APC2	APC2	APC2	AY750170	B4DGB6	B4DGB6	B4DGB6	B4DGB6	BAB70825.1	BAC11071.1	BAG57727.1	BC001656	CAD55563.1	CAF04059.1	CAF04494.1	CAI51682.1	CAI51684.1	CAI51685.1
SPCS2	499	22.7545	2.69461	74.5509	SPCS2	9606.ENSP00000263672	https://smart.embl.de/smart/DDvec.cgi?smart=226:Pfam_SPC25(55|217)+	Signal peptidase complex subunit 2; Component of the microsomal signal peptidase complex which removes signal peptides from nascent proteins as they are translocated into the lumen of the endoplasmic reticulum	3.4.-.-	9789	9789	9789	9789	9789	AAA60992.1	AAH08063.3	AAH64957.1	AAH70276.2	AAH82231.2	AAI06067.1	BAA03492.1	BC008063	BC064957	BC070276	BC082231	BC106066	CAG47029.1	CAG47039.1	CCDS44681	CCDS44681.1	CR542233	CR542243	D14658	D14658	E9PI68	E9PL01	E9PRB9	EC 3.4.-.-	ENSG00000118363	ENSG00000118363	ENSG00000118363	ENSG00000118363	ENSP00000263672	ENSP00000263672	ENSP00000263672	ENSP00000433439	ENSP00000433439	ENSP00000434248	ENSP00000434706
SPTLC2	459	33.1058	4.09556	62.7986	SPTLC2	9606.ENSP00000216484	https://smart.embl.de/smart/DDvec.cgi?smart=562:Pfam_Aminotran_1_2(168|528)+	Serine palmitoyltransferase 2; Serine palmitoyltransferase (SPT). The heterodimer formed with LCB1/SPTLC1 constitutes the catalytic core. The composition of the serine palmitoyltransferase (SPT) complex determines the substrate preference. The SPTLC1-SPTLC2-SPTSSA complex shows a strong preference for C16-CoA substrate, while the SPTLC1-SPTLC2-SPTSSB complex displays a preference for C18-CoA subs…	2.3.1.50	2.3.1.50	9517	9517	9517	9517	9517	A0A024R6H1	AAC50871.1	AAD09621.1	AAH05123.1	AB011098	AB011098	BAA25452.2	BC005123	CAA69942.1	CCDS9865	CCDS9865.1	CHEMBL1250344	EAW81297.1	EAW81299.1	EC 2.3.1.50	ENSG00000100596	ENSG00000100596	ENSG00000100596	ENSG00000100596	ENSP00000216484	ENSP00000216484	ENSP00000216484	ENSP00000451029	ENSP00000452189	ENST00000216484	ENST00000216484	ENST00000216484	ENST00000554365	ENST00000554901	ENST00000556264	ENST00000556607	ENST00000557566	H0YJ96	HGNC:11278
SRC	486	41.3793	2.29885	56.3218	SRC	9606.ENSP00000362680	https://smart.embl.de/smart/DDvec.cgi?smart=536:SH3(87|144)+SH2(149|239)+TyrKc(270|519)+	Proto-oncogene tyrosine-protein kinase Src; Non-receptor protein tyrosine kinase which is activated following engagement of many different classes of cellular receptors including immune response receptors, integrins and other adhesion receptors, receptor protein tyrosine kinases, G protein- coupled receptors as well as cytokine receptors. Participates in signaling pathways that control a diverse …	1A07	1A07	1A07	1A07	1A08	1A08	1A08	1A08	1A09	1A09	1A09	1A09	1A1A	1A1A	1A1A	1A1A	1A1B	1A1B	1A1B	1A1B	1A1C	1A1C	1A1C	1A1C	1A1E	1A1E	1A1E	1A1E	1FMK	1FMK	1FMK	1FMK	1HCS	1HCS	1HCS	1HCS	1HCT	1HCT	1HCT	1HCT	1KSW
TAT	430	12.2507	0.854701	86.8946	TAT	9606.ENSP00000348234	https://smart.embl.de/smart/DDvec.cgi?smart=454:Pfam_TAT_ubiq(1|40)+Pfam_Aminotran_5(114|247)+	Tyrosine aminotransferase; Transaminase involved in tyrosine breakdown. Converts tyrosine to p-hydroxyphenylpyruvate. Can catalyze the reverse reaction, using glutamic acid, with 2-oxoglutarate as cosubstrate (in vitro). Has much lower affinity and transaminase activity towards phenylalanine	2.6.1.5	2.6.1.5	3DYD	3DYD	3DYD	3DYD	6898	6898	6898	6898	6898	AK313380	ATTY_HUMAN	ATTY_HUMAN	ATTY_HUMAN	B2R8I1	B2R8I1	B2R8I1	B2R8I1	BAG36178.1	CAA36749.1	CAA36750.1	CAA39210.1	CCDS10903	CCDS10903.1	CHEMBL3043	D3DWS2	D3DWS2	D3DWS2	D3DWS2	EAW59230.1	EAW59231.1	EC 2.6.1.5	ENSG00000198650	ENSG00000198650	ENSG00000198650	ENSG00000198650	ENSP00000348234	ENSP00000348234	ENST00000355962	ENST00000355962
TIMM13	617	23.3491	0.707547	75.9434	TIMM13	9606.ENSP00000215570	https://smart.embl.de/smart/DDvec.cgi?smart=95:Pfam_zf-Tim10_DDP(24|86)+	Mitochondrial import inner membrane translocase subunit Tim13; Mitochondrial intermembrane chaperone that participates in the import and insertion of some multi-pass transmembrane proteins into the mitochondrial inner membrane. Also required for the transfer of beta-barrel precursors from the TOM complex to the sorting and assembly machinery (SAM complex) of the outer membrane. Acts as a chaperon…	26517	26517	26517	26517	26517	AAD39951.1	AAF15101.1	AAF15102.1	AAH08607.1	AF144700	AF152351	AF152352	AF152352	BC008607	CCDS12089	CCDS12089.1	EAW69381.1	ENSG00000099800	ENSG00000099800	ENSG00000099800	ENSG00000099800	ENSP00000215570	ENSP00000215570	ENSP00000215570	ENSP00000464881	ENST00000215570	ENST00000215570	ENST00000215570	ENST00000591871	HGNC:11816	HPA048985	Hs.75056	K7EIT2	NM_012458	NM_012458	NM_012458.3	NP_036590	NP_036590	NP_036590.1	NP_036590.1	NP_036590.1
TM9SF4	594	39.4673	2.42131	58.1114	TM9SF4	9606.ENSP00000381104	https://smart.embl.de/smart/DDvec.cgi?smart=642:SIGNAL(1|23)+Pfam_EMP70(55|599)+TRANS(604|626)+	Transmembrane 9 superfamily member 4; Associates with proteins harboring glycine-rich transmembrane domains and ensures their efficient localization to the cell surface. Regulates the assembly and activity of V-ATPase in colon cancer cells via its interaction with V-type proton ATPase subunit H (ATP6V1H) and contributes to V-ATPase-mediated pH alterations in cancer cells which play an important r…	9777	9777	9777	9777	9777	A0A024QYR3	AAH21107.1	AAH22850.2	AK294980	AK316293	B0QYT7	B0QYT7	B0QYT7	B0QYT7	B4DH88	BAA13385.2	BAG58049.1	BAH14664.1	BC021107	BC021107	BC022850	BK008759	CAB75607.2	CAQ09924.1	CCDS13196	CCDS13196.2	D87444	DAA64541.1	EAW76391.1	ENSG00000101337	ENSG00000101337	ENSG00000101337	ENSG00000101337	ENSP00000217315	ENSP00000217315	ENSP00000364952	ENSP00000364969	ENSP00000381104	ENSP00000381104	ENSP00000381104	ENSP00000390314
TMEM186	432	28.9855	2.31884	68.6957	TMEM186	9606.ENSP00000331640	https://smart.embl.de/smart/DDvec.cgi?smart=213:TRANS(70|92)+TRANS(102|124)+	Transmembrane protein 186	25880	25880	25880	25880	25880	AAH15912.1	AK314404	AL080088	B2RAY0	B2RAY0	B2RAY0	B2RAY0	BAG37027.1	BC015912	BC015912	C16orf51	C16orf51	C16orf51	C16orf51	C16orf51	C16orf51	C16orf51	C16orf51	CAB45703.2	CCDS10535	CCDS10535.1	DKFZP564K2062	DKFZP564K2062	EAW85205.1	ENSG00000184857	ENSG00000184857	ENSG00000184857	ENSG00000184857	ENSP00000331640	ENSP00000331640	ENSP00000331640	ENST00000333050	ENST00000333050	ENST00000333050	ENST00000564869	HGNC:24530
TOMM20	628	45.0495	0.990099	53.9604	TOMM20	9606.ENSP00000355566	https://smart.embl.de/smart/DDvec.cgi?smart=145:Pfam_MAS20(10|124)+	Mitochondrial import receptor subunit TOM20 homolog; Central component of the receptor complex responsible for the recognition and translocation of cytosolically synthesized mitochondrial preproteins. Together with TOM22 functions as the transit peptide receptor at the surface of the mitochondrion outer membrane and facilitates the movement of preproteins into the TOM40 translocation pore (By sim…	4APO	4APO	4APO	4APO	9804	9804	9804	9804	9804	A0A024R3W2	A8K195	A8K195	A8K195	A8K195	AAF13354.1	AAH00882.1	AAH66335.1	AAH71994.1	AAI00287.1	AAI07852.1	AF126958	AF126959	AF126960	AF126961	AF126962	AK289810	AL732292	BAA02804.1	BAF82499.1	BC000882	BC066335	BC071994	BC100286	BC107851	CAB005585	CAG32999.1	CAI21937.1	CCDS1603	CCDS1603.1	CR456718	D13641
TOP1MT	468	32.4731	0.215054	67.3118	TOP1MT	9606.ENSP00000328835	https://smart.embl.de/smart/DDvec.cgi?smart=601:TOPEUc(196|573)+	DNA topoisomerase I, mitochondrial; Releases the supercoiling and torsional tension of DNA introduced during duplication of mitochondrial DNA by transiently cleaving and rejoining one strand of the DNA duplex. Introduces a single-strand break via transesterification at a target site in duplex DNA. The scissile phosphodiester is attacked by the catalytic tyrosine of the enzyme, resulting in the fo…	116447	116447	116447	116447	116447	5.99.1.2	AAH27453.1	AAH44646.1	AAH52285.1	AAH71914.1	AAL05624.1	AAL10791.1	AC087793	ADP90416.1	ADP90417.1	ADP90418.1	ADP90420.1	ADP90425.1	ADP90426.1	ADP90427.1	ADP90428.1	ADP90429.1	ADP90430.1	ADP90433.1	ADP90434.1	ADP90435.1	ADP90436.1	ADP90437.1	ADP90439.1	ADP90440.1	ADP90442.1	ADP90443.1	ADP90444.1	ADP90445.1	ADP90446.1	ADP90448.1	ADP90451.1	AF349017	AF349018	AF349018	AF349019
TSFM	575	33.86	2.48307	63.6569	TSFM	9606.ENSP00000313877	https://smart.embl.de/smart/DDvec.cgi?smart=346:Pfam_EF_TS(116|295)+	Elongation factor Ts, mitochondrial; Associates with the EF-Tu.GDP complex and induces the exchange of GDP to GTP. It remains bound to the aminoacyl-tRNA.EF- Tu.GTP complex up to the GTP hydrolysis stage on the ribosome; Belongs to the EF-Ts family	10102	10102	10102	10102	10102	2CP9	2CP9	2CP9	2CP9	AAC37577.1	AAD20224.1	AAH22862.1	AAH93068.1	ADP91774.1	ADP91775.1	ADP91776.1	ADP91777.1	ADP91778.1	ADP91779.1	ADP91780.1	ADP91781.1	ADP91782.1	ADP91783.1	ADP91784.1	ADP91785.1	ADP91786.1	ADP91787.1	ADP91788.1	ADP91789.1	ADP91790.1	ADP91791.1	ADP91792.1	ADP91793.1	ADP91794.1	ADP91795.1	ADP91796.1	ADP91797.1	ADP91798.1	ADP91799.1	ADP91800.1	ADP91801.1
TSPOAP1	626	44.2596	0.665557	55.0749	TSPOAP1	9606.ENSP00000345824	https://smart.embl.de/smart/DDvec.cgi?smart=1857:COIL(123|191)+COIL(221|251)+COIL(330|525)+SH3(656|719)+FN3(791|868)+FN3(882|955)+FN3(979|1066)+SH3(1628|1692)+SH3(1767|1830)+	Benzodiazepine receptor (peripheral) associated protein 1; Belongs to the RIMBP family	9256	9256	AAD11957.1	AAH31401.1	AB014512	AF039571	AHW56422.1	BAA31587.2	BC031401	BZRAP1	BZRAP1	BZRAP1	BZRAP1	BZRAP1	BZRAP1	BZRAP1	BZRAP1	BZRAP1	BZRAP1-001	BZRAP1-001	BZRAP1-001	BZRAP1-002	BZRAP1-002	BZRAP1-002	BZRAP1-003	BZRAP1-003	BZRAP1-003	BZRAP1-004	BZRAP1-004	BZRAP1-004	BZRAP1-005	BZRAP1-005	BZRAP1-005	BZRAP1-006	BZRAP1-006	BZRAP1-006	BZRAP1-007	BZRAP1-007	BZRAP1-007	BZRAP1-008	BZRAP1-008
TTC19	564	36.3043	5.86957	57.8261	TTC19	9606.ENSP00000261647	https://smart.embl.de/smart/DDvec.cgi?smart=380:Pfam_TPR_12(244|311)+Pfam_TPR_10(319|346)+	Tetratricopeptide repeat protein 19, mitochondrial; Required for the preservation of the structural and functional integrity of mitochondrial respiratory complex III by allowing the physiological turnover of the Rieske protein UQCRFS1. Involved in the clearance of UQCRFS1 N-terminal fragments, which are produced upon incorporation of UQCRFS1 into the complex III and whose presence is detrimental …	2010204O13Rik	2010204O13Rik	54902	54902	54902	54902	54902	A0A024RD83	A8MZ52	A8MZ52	A8MZ52	A8MZ52	AAH11698.2	AAH73796.1	AAI05129.1	AAI12108.1	AC002553	AK000350	AK025958	AK055780	AK056878	AK094819	AK297783	B3KP62	B3KP62	B3KP62	B3KP62	B4DN65	B4DN65	B4DN65	B4DN65	BAA91103.1	BAB15296.1	BAG51574.1	BAG51820.1	BAG60127.1	BC011698	BC073796	BC105128	BC112107	CCDS11174
UBL4B	626	42.3507	1.6791	55.9701	UBL4B	9606.ENSP00000334044	https://smart.embl.de/smart/DDvec.cgi?smart=174:UBQ(1|72)+	Ubiquitin-like protein 4B; Ubiquitin like 4B	164153	164153	164153	164153	164153	AAH58929.1	AK098556	BAC05331.1	BC058929	CCDS820	CCDS820.1	ENSG00000186150	ENSG00000186150	ENSG00000186150	ENSG00000186150	ENSP00000334044	ENSP00000334044	ENSP00000334044	ENST00000334179	ENST00000334179	ENST00000334179	FLJ25690	FLJ25690	HGNC:32309	HPA031364	Hs.374027	NM_203412	NM_203412	NM_203412	NM_203412.1	NP_981957	NP_981957	NP_981957.1	NP_981957.1	NP_981957.1	NP_981957.1	NX_Q8N7F7	NX_Q8N7F7	NX_Q8N7F7	OMIM:611127	OTTHUMG00000166989
USP30	604	27.3608	3.87409	68.7651	USP30	9606.ENSP00000257548	https://smart.embl.de/smart/DDvec.cgi?smart=517:TRANS(35|57)+Pfam_UCH(68|499)+	Ubiquitin carboxyl-terminal hydrolase 30; Deubiquitinating enzyme tethered to the mitochondrial outer membrane that acts as a key inhibitor of mitophagy by counteracting the action of parkin (PRKN): hydrolyzes ubiquitin attached by parkin on target proteins, such as RHOT1/MIRO1 and TOMM20, thereby blocking parkin's ability to drive mitophagy. Preferentially cleaves 'Lys-6'- and 'Lys-11'- linked p…	3.4.19.12	5OHK	5OHK	5OHK	5OHN	5OHN	5OHN	5OHP	5OHP	5OHP	84749	84749	84749	84749	84749	A0A024RBM3	AAH04868.1	AAH22094.2	AC011596	AJ586136	AK027820	AK097830	B3KUS5	BAB55392.1	BAG53537.1	BC004868	BC022094	BC022094	C19.060	CAE51936.1	CCDS76599	CCDS9123	CCDS9123.2	Deubiquitinating enzyme 30	Deubiquitinating enzyme 30	Deubiquitinating enzyme 30	EAW97842.1	EAW97844.1	EC 3.4.19.12	ENSG00000135093	ENSG00000135093
YRDC	366	31.982	3.15315	64.8649	YRDC	9606.ENSP00000362135	https://smart.embl.de/smart/DDvec.cgi?smart=279:Pfam_Sua5_yciO_yrdC(75|255)+	YrdC domain-containing protein, mitochondrial; May regulate the activity of some transporters; Belongs to the SUA5 family	79693	79693	79693	79693	79693	AAH08984.3	AAH67857.2	AAH68057.1	AAH80186.2	AAO41711.1	AAP37053.1	AAP37054.1	AAQ14263.1	AF250397	AK027129	AY172561	AY286019	AY286020	BAB15668.1	BC008984	BC067857	BC068057	BC080186	CAH70083.1	CCDS30675	CCDS30675.1	DRIP3	DRIP3	DRIP3	DRIP3	DRIP3	DRIP3	Dopamine receptor-interacting protein 3	Dopamine receptor-interacting protein 3	Dopamine receptor-interacting protein 3	EAX07317.1	ENSG00000196449	ENSG00000196449	ENSG00000196449	ENSG00000196449	ENSP00000350144
ZADH2	601	25.3394	4.97738	69.6833	ZADH2	9606.ENSP00000323678	https://smart.embl.de/smart/DDvec.cgi?smart=377:Pfam_ADH_N(62|126)+Pfam_ADH_zinc_N_2(216|367)+	Prostaglandin reductase 3; Functions as 15-oxo-prostaglandin 13-reductase and acts on 15-keto-PGE1, 15-keto-PGE2, 15-keto-PGE1-alpha and 15-keto- PGE2-alpha with highest efficienty towards 15-keto-PGE2-alpha. Overexpression represses transcriptional activity of PPARG and inhibits adipocyte differentiation; Belongs to the zinc-containing alcohol dehydrogenase family. Quinone oxidoreductase subfami…	284273	284273	284273	284273	284273	2C0C	2C0C	2C0C	2C0C	2WEK	2WEK	2WEK	2WEK	2X1H	2X1H	2X1H	2X1H	2X7H	2X7H	2X7H	2X7H	A8KA15	A8KA15	A8KA15	A8KA15	AAH33780.1	AAH78661.1	AC025105	AK292880	AK302801	B4DZ91	B4DZ91	B4DZ91	B4DZ91	BAF85569.1	BAG64003.1	BC033780	BC033780	BC078661	CCDS12008	CCDS12008.1
AVERAGE	584.357
STDEV	130.493
[truncated: 867 more columns]

## Sheet: CTL-2 Fragmented
#node	Number of Nuclei	% Normal	% Fragmented	% Hypertubulated	Gene name	identifier	domain_summary_url	annotation					other_names_and_aliases
AGMAT	599	30.1786	67.8571	1.96429	AGMAT	9606.ENSP00000364986	https://smart.embl.de/smart/DDvec.cgi?smart=352:Pfam_Arginase(71|344)+	Agmatinase, mitochondrial; Agmatinase					3.5.3.11	3.5.3.11	79814	79814	79814	79814	79814	A0A024QZ78	AAH05090.1	AAL24446.1	AGMAT	AGMAT	AGMAT	AGMAT	AGMAT	AGMAT	AGMAT	AGMAT	AGMAT	AGMAT	AGMAT-001	AGMAT-001	AK027037	AL121992	AY057097	AY057097	Agmatinase, mitochondrial	Agmatinase, mitochondrial	Agmatinase, mitochondrial	Agmatine ureohydrolase	Agmatine ureohydrolase	Agmatine ureohydrolase	Agmatine ureohydrolase (agmatinase)	BAB15633.1	BC005090	CAI22366.1	CCDS160
MFN1	918	29.9176	68.3157	1.76678	MFN1	9606.ENSP00000420617	https://smart.embl.de/smart/DDvec.cgi?smart=741:Pfam_Dynamin_N(78|238)+Pfam_Fzo_mitofusin(575|735)+	Mitofusin-1; Mitochondrial outer membrane GTPase that mediates mitochondrial clustering and fusion. Membrane clustering requires GTPase activity. It may involve a major rearrangement of the coiled coil domains. Mitochondria are highly dynamic organelles, and their morphology is determined by the equilibrium between mitochondrial fusion and fission events. Overexpression induces the formation of m…					3.6.5.-	55669	55669	55669	55669	55669	5GNR	5GNR	5GNR	5GNS	5GNS	5GNS	5GNT	5GNT	5GNT	5GNU	5GNU	5GNU	5GO4	5GO4	5GO4	5GOE	5GOE	5GOE	5GOF	5GOF	5GOF	5GOM	5GOM	5GOM	AAB64220.1	AAC09347.1	AAH40557.1	AAK06840.1	AC007620	AF054986	AF054986
MTUS1	575	32.1033	64.7601	3.13653	MTUS1	9606.ENSP00000262102	https://smart.embl.de/smart/DDvec.cgi?smart=1270:COIL(940|1205)+	Microtubule-associated tumor suppressor 1; Cooperates with AGTR2 to inhibit ERK2 activation and cell proliferation. May be required for AGTR2 cell surface expression. Together with PTPN6, induces UBE2V2 expression upon angiotensin-II stimulation. Isoform 1 inhibits breast cancer cell proliferation, delays the progression of mitosis by prolonging metaphase and reduces tumor growth; Belongs to the …					57509	57509	57509	57509	57509	A8K135	A8K135	A8K135	A8K135	AAG33674.1	AAH07328.1	AAH33842.1	AAI36321.1	AAI42972.1	AAL37035.1	AAQ24172.1	AB033114	AC027117	AC124069	AF121259	AF293357	AK024357	AK125188	AK289750	AK294860	AK304105	AK314692	AL096842	AL096842	AT2 receptor-binding protein	AT2 receptor-binding protein	AT2 receptor-binding protein	AT2 receptor-interacting protein	AT2R binding protein	ATBP	ATBP	ATBP
OPA1	654	4.33387	95.1846	0.481541	OPA1	9606.ENSP00000354681	https://smart.embl.de/smart/DDvec.cgi?smart=997:COIL(207|290)+DYNc(302|552)+	Dynamin-like 120 kDa protein, mitochondrial; Dynamin-related GTPase that is essential for normal mitochondrial morphology by regulating the equilibrium between mitochondrial fusion and mitochondrial fission. Coexpression of isoform 1 with shorter alternative products is required for optimal activity in promoting mitochondrial fusion. Binds lipid membranes enriched in negatively charged phospholip…					165490	3.6.5.5	4976	4976	4976	4976	4976	A8MXB6	AAH58013.1	AAH75805.1	AB011139	AB011139	AC106710	ADP90054.1	ADP90055.1	ADP90056.1	ADP90057.1	ADP90058.1	ADP90060.1	ADP90062.1	ADP90063.1	ADP90064.1	ADP90065.1	ADP90066.1	ADP90068.1	ADP90070.1	ADP90071.1	ADP90072.1	ADP90073.1	ADP90074.1	ADP90076.1	ADP90082.1	ADP90084.1	ADP90086.1	ADP90087.1	ADP90088.1	ADP90089.1
VDAC2	695	35.0932	63.354	1.5528	VDAC2	9606.ENSP00000361635	https://smart.embl.de/smart/DDvec.cgi?smart=309:Pfam_Porin_3(29|302)+	Voltage-dependent anion-selective channel protein 2; Forms a channel through the mitochondrial outer membrane that allows diffusion of small hydrophilic molecules. The channel adopts an open conformation at low or zero membrane potential and a closed conformation at potentials above 30-40 mV. The open state has a weak anion selectivity whereas the closed state is cation- selective; Belongs to the…					7417	7417	7417	7417	7417	A0A024QZT0	A2A3S1	AAA60144.1	AAA60145.1	AAB59457.1	AAD40241.1	AAH00165.2	AAH12883.2	AAH72407.1	AF152220	AF152221	AF152222	AF152223	AF152224	AF152225	AF152226	AF152227	AL390034	AL392111	BC000165	BC000165	BC012883	BC072407	CAG33245.1	CAH73106.1	CAH73107.1	CAH73108.1	CAI40910.1	CAI40911.1	CAI40914.1	CCDS53544	CCDS53544.1
YME1L1	668	21.7929	77.898	0.309119	YME1L1	9606.ENSP00000318480	https://smart.embl.de/smart/DDvec.cgi?smart=773:AAA(371|508)+Pfam_Peptidase_M41(566|764)+	ATP-dependent zinc metalloprotease YME1L1; ATP-dependent metalloprotease that catalyzes the degradation of folded and unfolded proteins with a suitable degron sequence in the mitochondrial intermembrane region. Plays an important role in regulating mitochondrial morphology and function by cleaving OPA1 at position S2, giving rise to a form of OPA1 that promotes maintenance of normal mitochondrial…					10730	10730	10730	10730	10730	3.4.24.-	AAA ATPases	AAH07795.1	AAH19602.1	AAH23507.1	AAH24032.1	AAK57555.1	AAQ88848.1	AF151782	AJ132637	AJ132637	AK297973	ATP-dependent metalloprotease FtsH1	ATP-dependent metalloprotease FtsH1	ATP-dependent metalloprotease FtsH1	ATP-dependent zinc metalloprotease YME1L1	ATP-dependent zinc metalloprotease YME1L1	ATP-dependent zinc metalloprotease YME1L1	AY358484	B4DNM1	B4DNM1	B4DNM1	B4DNM1	BAG60283.1	BC007795	BC019602	BC023507	BC024032	CAB51858.1	CAC19650.2	CAI12217.1	CAI16906.1
AVERAGE	684.833
STDEV	122.585
[truncated: 560 more columns]
