# Supplementary material for: High‐throughput screening identifies suppressors of mitochondrial fragmentation in OPA1 fibroblasts
Source: EMBO Mol Med. 2021 May 20;13(6):e13579. doi: 10.15252/emmm.202013579 (PMC8185549; doi:10.15252/emmm.202013579)
Supplement: Supplementary file 6 — Dataset EV4 [file EMMM-13-e13579-s019.xlsx]

## Sheet: Description
Dataset EV4 -Mitome siRNA candidate genes identified in OPA1S545R patient-derived fibroblasts that lead to mitochondrial morphology rescue
Dataset EV4 -Mitome siRNA candidate genes identified OPA1S545R patient fibroblasts that lead to rescued mitochondrial morphology

## Sheet: Dataset EV4 OPA1 Rescue Hits
#node	identifier	Functional Classification	% Rescued Morphology	% Fragmented	Class Number	domain_summary_url	annotation	other_names_and_aliases
ABCD3	ENSP00000359233	Fatty Acid Metabolism	69.6833	30.3167	9	https://smart.embl.de/smart/DDvec.cgi?smart=659:Pfam_ABC_membrane_2(57|338)+AAA(465|640)+	ATP-binding cassette sub-family D member 3; Probable transporter involved in the transport of branched-chain fatty acids and C27 bile acids into the peroxisome; the latter function is a crucial step in bile acid biosynthesis. The nucleotide-binding fold acts as an ATP- binding subunit with ATPase activity	5825	5825	5825	5825	5825	70 kDa peroxisomal membrane protein	70 kDa peroxisomal membrane protein	70 kDa peroxisomal membrane protein	AAA60128.1	AAH09712.1	AAH68509.1	AAP35290.1	ABC43	ABC43	ABCD3	ABCD3	ABCD3	ABCD3	ABCD3	ABCD3	ABCD3	ABCD3	ABCD3	ABCD3	ABCD3-001	ABCD3-001	ABCD3-002	ABCD3-002	ABCD3-003	ABCD3-003	ABCD3-004	ABCD3-004	ABCD3-005	ABCD3-005	ABCD3-006	ABCD3-006	ABCD3_HUMAN	ABCD3_HUMAN	ABCD3_HUMAN	AC093117	AC118469	AL138758
ACSS1	ENSP00000316924	Fatty Acid Metabolism	62.2609	37.7391	9	https://smart.embl.de/smart/DDvec.cgi?smart=689:Pfam_ACAS_N(58|114)+Pfam_AMP-binding(115|556)+Pfam_AMP-binding_C(564|642)+	Acetyl-coenzyme A synthetase 2-like, mitochondrial; Important for maintaining normal body temperature during fasting and for energy homeostasis. Essential for energy expenditure under ketogenic conditions (By similarity). Converts acetate to acetyl-CoA so that it can be used for oxidation through the tricarboxylic cycle to produce ATP and CO(2); Belongs to the ATP-dependent AMP-binding enzyme fam…	3GLR	3GLR	3GLR	3GLT	3GLT	3GLT	3GLU	3GLU	3GLU	4BVE	4BVE	4BVE	4BVF	4BVF	4BVF	4BVG	4BVG	4BVG	4C78	4C78	4C78	6.2.1.1	6.2.1.1	84532	84532	84532	84532	84532	AAH39261.1	AAH44588.1	AB058749	ACAS2L	ACAS2L	ACAS2L	ACAS2L	ACAS2L	ACAS2L	ACAS2L	ACAS2L	ACECS1	ACECS1	ACS2L_HUMAN
ACTN1	ENSP00000377941	Cytoskeleton	56.0417	43.9583	7	https://smart.embl.de/smart/DDvec.cgi?smart=914:CH(33|133)+CH(146|245)+Pfam_Spectrin(274|384)+SPEC(397|498)+SPEC(512|619)+SPEC(633|732)+EFh(750|778)+EFh(813|841)+efhand_Ca_insen(844|910)+	Alpha-actinin-1; F-actin cross-linking protein which is thought to anchor actin to a variety of intracellular structures. This is a bundling protein; Belongs to the alpha-actinin family	2EYI	2EYI	2EYI	2EYI	2EYN	2EYN	2EYN	2EYN	2N8Y	2N8Y	2N8Y	2N8Z	2N8Z	2N8Z	87	87	87	87	87	A0A024R694	AAA51582.1	AAH03576.1	AAH15766.1	AAP35871.1	ABF50047.1	ACE62922.1	ACJ24535.1	ACTN1	ACTN1	ACTN1	ACTN1	ACTN1	ACTN1	ACTN1	ACTN1	ACTN1	ACTN1	ACTN1-001	ACTN1-001	ACTN1-001	ACTN1-002	ACTN1-002
ACYP2	ENSP00000378161	Uncharacterized	54.1063	45.8937	23	https://smart.embl.de/smart/DDvec.cgi?smart=99:Pfam_Acylphosphatase(10|97)+	Acylphosphatase-2; Its physiological role is not yet clear	3.6.1.7	3.6.1.7	98	98	98	98	98	AAH12290.1	AAX88874.1	AAY14721.1	AC008280	AC073879	AC092622	ACYM	ACYM	ACYP	ACYP	ACYP	ACYP	ACYP	ACYP	ACYP2	ACYP2	ACYP2	ACYP2	ACYP2	ACYP2	ACYP2	ACYP2	ACYP2	ACYP2	ACYP2-001	ACYP2-001	ACYP2-002	ACYP2-002	ACYP2-003	ACYP2-003	ACYP2-005	ACYP2-005	ACYP2-006	ACYP2-006	ACYP2-007
AK3	ENSP00000371230	Nucleotide Metabolism	57.4374	42.5626	18	https://smart.embl.de/smart/DDvec.cgi?smart=227:Pfam_AAA_18(11|141)+	GTP:AMP phosphotransferase AK3, mitochondrial; Involved in maintaining the homeostasis of cellular nucleotides by catalyzing the interconversion of nucleoside phosphates. Has GTP:AMP phosphotransferase and ITP:AMP phosphotransferase activities; Belongs to the adenylate kinase family. AK3 subfamily	1ZD8	1ZD8	1ZD8	1ZD8	2.7.4.10	50808	50808	50808	50808	50808	AAG09688.1	AAH13771.1	AB021870	AF183419	AK001553	AK001951	AK027534	AK098205	AK298200	AK3	AK3	AK3	AK3	AK3	AK3	AK3	AK3	AK3	AK3	AK3-001	AK3-001	AK3-002	AK3-002	AK3-003	AK3-003	AK3-201	AK3L1	AK3L1	AK3L1	AK3L1	AK3L1	AK3L1
AKR1B1	ENSP00000285930	Antioxidant	81.4516	18.5484	3	https://smart.embl.de/smart/DDvec.cgi?smart=316:Pfam_Aldo_ket_red(15|294)+	Aldose reductase; Catalyzes the NADPH-dependent reduction of a wide variety of carbonyl-containing compounds to their corresponding alcohols with a broad range of catalytic efficiencies; Belongs to the aldo/keto reductase family	1.1.1.21	1.1.1.21	1ABN	1ABN	1ABN	1ABN	1ADS	1ADS	1ADS	1ADS	1AZ1	1AZ1	1AZ1	1AZ1	1AZ2	1AZ2	1AZ2	1AZ2	1EF3	1EF3	1EF3	1EF3	1EL3	1EL3	1EL3	1EL3	1IEI	1IEI	1IEI	1IEI	2020-03-01	2020-03-01	2020-03-01	2020-03-01	1PWL	1PWL	1PWL	1PWL	1PWM	1PWM	1PWM	1PWM
ALDH1B1	ENSP00000366927	Alcohol Metabolism	61.0063	38.9937	1	https://smart.embl.de/smart/DDvec.cgi?smart=517:Pfam_Aldedh(45|508)+	Aldehyde dehydrogenase X, mitochondrial; ALDHs play a major role in the detoxification of alcohol-derived acetaldehyde. They are involved in the metabolism of corticosteroids, biogenic amines, neurotransmitters, and lipid peroxidation	1.2.1.3	1.2.1.3	219	219	219	219	219	AAA96830.1	AAH01619.1	AAP36086.1	AK297020	AK313344	AL135785	AL1B1_HUMAN	AL1B1_HUMAN	AL1B1_HUMAN	ALDH1B1	ALDH1B1	ALDH1B1	ALDH1B1	ALDH1B1	ALDH1B1	ALDH1B1	ALDH1B1	ALDH1B1	ALDH1B1	ALDH1B1-001	ALDH1B1-001	ALDH5	ALDH5	ALDH5	ALDH5	ALDH5	ALDH5	ALDH5	ALDH5	ALDHX	ALDHX	ALDHX	ALDHX	ALDHX	ALDHX
ALDH5A1	ENSP00000314649	Amino Acid Metabolism	55.9124	44.0876	2	https://smart.embl.de/smart/DDvec.cgi?smart=548:Pfam_Aldedh(69|543)+	Succinate-semialdehyde dehydrogenase, mitochondrial; Catalyzes one step in the degradation of the inhibitory neurotransmitter gamma-aminobutyric acid (GABA); Aldehyde dehydrogenases	1.2.1.24	1.2.1.24	2W8N	2W8N	2W8N	2W8N	2W8O	2W8O	2W8O	2W8O	2W8P	2W8P	2W8P	2W8P	2W8Q	2W8Q	2W8Q	2W8Q	2W8R	2W8R	2W8R	2W8R	7915	7915	7915	7915	7915	AAA67057.1	AAH34321.1	AHW56407.1	AHW56409.1	AJ427354	AJ427355	AK315380	ALDH5A1	ALDH5A1	ALDH5A1	ALDH5A1	ALDH5A1	ALDH5A1	ALDH5A1	ALDH5A1
AMPD2	ENSP00000256578	Nucleotide Metabolism	58.5139	41.4861	18	https://smart.embl.de/smart/DDvec.cgi?smart=879:Pfam_A_deaminase(411|818)+	AMP deaminase 2; AMP deaminase plays a critical role in energy metabolism. Catalyzes the deamination of AMP to IMP and plays an important role in the purine nucleotide cycle; Belongs to the metallo-dependent hydrolases superfamily. Adenosine and AMP deaminases family	271	271	271	271	271	3.5.4.6	3.5.4.6	4NO3	4NO3	4NO3	4NO5	4NO5	4NO5	A0A024R098	AAA11725.1	AAA62126.1	AAA62127.1	AAB06511.1	AAC50306.1	AAC50307.1	AAC50308.1	AAC50309.2	AAD56302.1	AAD56303.1	AAH07711.1	AAH75844.1	AK296394	AK302939	AL355310	AMP deaminase 2	AMP deaminase 2	AMP deaminase 2	AMP deaminase isoform L	AMP deaminase isoform L	AMP deaminase isoform L	AMPD isoform L	AMPD2	AMPD2	AMPD2	AMPD2	AMPD2	AMPD2
ARMC10	ENSP00000319412	Mitochondrial Dynamics	56.0414	43.9586	13	https://smart.embl.de/smart/DDvec.cgi?smart=343:TRANS(5|27)+Pfam_Arm_2(85|337)+	Armadillo repeat-containing protein 10; May play a role in cell survival and cell growth. May suppress the transcriptional activity of p53/TP53; Armadillo repeat containing	83787	83787	83787	83787	83787	A8K703	A8K703	A8K703	A8K703	AAH03586.1	AAN72313.1	AAN72314.1	AAN72315.1	AAN72316.1	AAS07456.1	AAS07482.1	AAS07531.1	AC108167	AK075500	AK291818	AK301565	ARM10_HUMAN	ARM10_HUMAN	ARM10_HUMAN	ARMC10	ARMC10	ARMC10	ARMC10	ARMC10	ARMC10	ARMC10	ARMC10	ARMC10	ARMC10	ARMC10-001	ARMC10-001	ARMC10-002	ARMC10-002	ARMC10-003	ARMC10-003	ARMC10-004	ARMC10-004
BCKDHA	ENSP00000269980	Amino Acid Metabolism	55.4217	44.5783	2	https://smart.embl.de/smart/DDvec.cgi?smart=445:Pfam_E1_dh(106|406)+	2-oxoisovalerate dehydrogenase subunit alpha, mitochondrial; The branched-chain alpha-keto dehydrogenase complex catalyzes the overall conversion of alpha-keto acids to acyl-CoA and CO(2). It contains multiple copies of three enzymatic components: branched-chain alpha-keto acid decarboxylase (E1), lipoamide acyltransferase (E2) and lipoamide dehydrogenase (E3)	1.2.4.4	1DTW	1DTW	1DTW	1OLS	1OLS	1OLS	1OLU	1OLU	1OLU	1OLX	1OLX	1OLX	1U5B	1U5B	1U5B	1V11	1V11	1V11	1V16	1V16	1V16	1V1M	1V1M	1V1M	1V1R	1V1R	1V1R	1WCI	1WCI	1WCI	1X7W	1X7W	1X7W	1X7X	1X7X	1X7X	1X7Y	1X7Y	1X7Y	1X7Z	1X7Z
BPNT1	ENSP00000446828	Nucleotide Metabolism	73.8752	26.1248	18	https://smart.embl.de/smart/DDvec.cgi?smart=308:Pfam_Inositol_P(8|303)+	3'(2'),5'-bisphosphate nucleotidase 1; Converts adenosine 3'-phosphate 5'-phosphosulfate (PAPS) to adenosine 5'-phosphosulfate (APS) and 3'(2')-phosphoadenosine 5'- phosphate (PAP) to AMP. Has 1000-fold lower activity towards inositol 1,4-bisphosphate (Ins(1,4)P2) and inositol 1,3,4- trisphosphate (Ins(1,3,4)P3), but does not hydrolyze Ins(1)P, Ins(3,4)P2, Ins(1,3,4,5)P4 or InsP6; Belongs to the …	10380	10380	10380	10380	10380	2WEF	2WEF	2WEF	2WEF	3'(2'), 5'-bisphosphate nucleotidase 1	3'(2'), 5'-bisphosphate nucleotidase 1	3'(2'), 5'-bisphosphate nucleotidase 1	3'(2'), 5'-bisphosphate nucleotidase 1	3'(2'),5'-bisphosphate nucleotidase 1	3'(2'),5'-bisphosphate nucleotidase 1	3'(2'),5'-bisphosphate nucleotidase 1	3.1.3.7	3.1.3.7	A6NF51	A8K7C8	A8K7C8	A8K7C8	A8K7C8	AAD17329.1	AAH17801.1	ACJ13648.1	AF125042	AF125042	AJ249339	AK291943	AK298476	AK300777	B4DPS5	B4DPS5	B4DPS5	B4DPS5	B4DUS9	B4DUS9	B4DUS9	B4DUS9	BAF84632.1	BAG60687.1
BZRAP1	ENSP00000345824	Lipid Synthesis	50.4854	49.5146	12	https://smart.embl.de/smart/DDvec.cgi?smart=1857:COIL(123|191)+COIL(221|251)+COIL(330|525)+SH3(656|719)+FN3(791|868)+FN3(882|955)+FN3(979|1066)+SH3(1628|1692)+SH3(1767|1830)+	Benzodiazepine receptor (peripheral) associated protein 1; Belongs to the RIMBP family	9256	9256	AAD11957.1	AAH31401.1	AB014512	AF039571	AHW56422.1	BAA31587.2	BC031401	BZRAP1	BZRAP1	BZRAP1	BZRAP1	BZRAP1	BZRAP1	BZRAP1	BZRAP1	BZRAP1	BZRAP1-001	BZRAP1-001	BZRAP1-001	BZRAP1-002	BZRAP1-002	BZRAP1-002	BZRAP1-003	BZRAP1-003	BZRAP1-003	BZRAP1-004	BZRAP1-004	BZRAP1-004	BZRAP1-005	BZRAP1-005	BZRAP1-005	BZRAP1-006	BZRAP1-006	BZRAP1-006	BZRAP1-007	BZRAP1-007	BZRAP1-007	BZRAP1-008	BZRAP1-008	BZRAP1-008
C15orf61	ENSP00000342254	Uncharacterized	51.1384	48.8616	23	https://smart.embl.de/smart/DDvec.cgi?smart=157:Pfam_DUF4528(29|154)+	Uncharacterized protein C15orf61; Chromosome 15 open reading frame 61	145853	145853	145853	145853	145853	A6NNL5	A6NNL5	A6NNL5	A6NNL5	A6NNL5	AK294012	B4DFB2	B4DFB2	B4DFB2	B4DFB2	BAG57373.1	C15ORF61	C15orf61	C15orf61	C15orf61	C15orf61	C15orf61	C15orf61	C15orf61	C15orf61	C15orf61	C15orf61-001	C15orf61-001	C15orf61-002	C15orf61-002	C15orf61-003	C15orf61-003	C15orf61-004	C15orf61-004	CCDS45289	CCDS45289.1	CO061_HUMAN	CO061_HUMAN	CO061_HUMAN	Chromosome 15 open reading frame 61	EAW77798.1	ENSG00000189227
C15orf62	ENSP00000341178	Uncharacterized	70.8723	29.1277	23	http://smart.embl.de/smart/DDt.cgi?smart=175:	Uncharacterized protein C15orf62, mitochondrial; Chromosome 15 open reading frame 62	643338	643338	643338	643338	643338	A6NK01	A6NK01	A6NK01	A6NK01	A8K5M9	A8K5M9	A8K5M9	A8K5M9	A8K5M9	AK291344	BAF84033.1	C15ORF62	C15orf62	C15orf62	C15orf62	C15orf62	C15orf62	C15orf62	C15orf62	C15orf62	C15orf62	C15orf62-002	C15orf62-002	CCDS45229	CCDS45229.1	CO062_HUMAN	CO062_HUMAN	CO062_HUMAN	Chromosome 15 open reading frame 62	ENSG00000188277	ENSG00000188277	ENSG00000188277	ENSG00000188277	ENSP00000341178	ENSP00000341178	ENSP00000341178	ENSP00000453366
C22orf29	ENSP00000384924	Uncharacterized	56.9231	43.0769	23	https://smart.embl.de/smart/DDvec.cgi?smart=364:Pfam_DUF4939(85|183)+	Protein Bop; Could induce apoptosis in a BH3 domain-dependent manner. The direct interaction network of Bcl-2 family members may play a key role in modulation RTL10/BOP intrinsic apoptotic signaling activity	79680	79680	A8K5E7	A8K5E7	A8K5E7	AAH11679.2	AK024778	AK291262	BAB14998.1	BAF83951.1	BC011679	BH3-only protein	BH3-only protein	BOP	BOP	BOP	BOP	BOP	BOP_HUMAN	BOP_HUMAN	BX640785	BX640969	BX640998	C22orf29	C22orf29	C22orf29	C22orf29	C22orf29	C22orf29	C22orf29	C22orf29	C22orf29	C22orf29-001	C22orf29-001	C22orf29-002	C22orf29-002	C22orf29-003	C22orf29-003	C22orf29-004	C22orf29-004	C22orf29-005	C22orf29-005
C3orf33	ENSP00000445446	Uncharacterized	65.5391	34.4609	23	https://smart.embl.de/smart/DDvec.cgi?smart=251:SIGNAL(1|18)+	Protein C3orf33; Isoform 2: Secreted protein may play a role in transcription regulation via the MAPK3/MAPK1 pathway through an unidentified receptor on the plasma membrane	285315	285315	285315	285315	285315	A8K1H5	A8K1H5	A8K1H5	A8K1H5	AAH42198.1	AAH64898.1	AAO06952.1	AC104472	AC3-33	AC3-33	AC3-33	AC3-33	AF115515	AF115515	AK055701	AK289890	BAB70989.1	BAF82579.1	BC042198	BC064898	C3ORF33	C3orf33	C3orf33	C3orf33	C3orf33	C3orf33	C3orf33	C3orf33	C3orf33	C3orf33	C3orf33-001	C3orf33-001	C3orf33-002	C3orf33-002	C3orf33-003	C3orf33-003	C3orf33-004
CALR	ENSP00000320866	Quality Control	56.3166	43.6834	22	https://smart.embl.de/smart/DDvec.cgi?smart=417:SIGNAL(1|17)+Pfam_Calreticulin(23|259)+Pfam_Calreticulin(257|332)+COIL(348|408)+	Calreticulin; Calcium-binding chaperone that promotes folding, oligomeric assembly and quality control in the endoplasmic reticulum (ER) via the calreticulin/calnexin cycle. This lectin interacts transiently with almost all of the monoglucosylated glycoproteins that are synthesized in the ER. Interacts with the DNA-binding domain of NR3C1 and mediates its nuclear export. Involved in maternal gene…	2CLR	2CLR	2CLR	3DOW	3DOW	3DOW	3POS	3POS	3POS	3POS	3POW	3POW	3POW	3POW	5LK5	5LK5	5LK5	5V90	5V90	5V90	811	811	811	811	811	AAA36582.1	AAA51916.1	AAB51176.1	AAH02500.1	AAH07911.1	AAH20493.1	AAL13126.1	AAP36116.1	AB451408	ACI46003.1	AK304492	AY047586	B4E2Y9	BAG65301.1	BAG70222.1	BC002500	BC007911
CEND1	ENSP00000328336	Cell Cycle	53.6232	46.3768	5	https://smart.embl.de/smart/DDvec.cgi?smart=149:Pfam_CEND1(1|149)+	Cell cycle exit and neuronal differentiation protein 1; Involved in neuronal differentiation; Belongs to the CEND1 family	51286	51286	51286	51286	51286	AAF60309.1	AAH34732.1	AAP57306.1	AF235030	AK074547	AK074547	AY304478	BAC11051.1	BC034732	BM88	BM88	BM88	BM88	BM88	BM88	BM88	BM88	BM88 antigen	BM88 antigen	BM88 antigen	CCDS7714	CCDS7714.1	CEND1	CEND1	CEND1	CEND1	CEND1	CEND1	CEND1	CEND1	CEND1	CEND1	CEND1-001	CEND1-001	CEND1-002	CEND1-002	CEND_HUMAN
CLPB	ENSP00000294053	Quality Control	51.4218	48.5782	22	https://smart.embl.de/smart/DDvec.cgi?smart=707:ANK(133|162)+ANK(166|195)+ANK(265|294)+AAA(373|527)+ClpB_D2-small(571|660)+	Caseinolytic peptidase B protein homolog; May function as a regulatory ATPase and be related to secretion/protein trafficking process; AAA ATPases	81570	81570	81570	81570	81570	AAA ATPases	AAH06257.1	AAH06404.1	AK023214	AK302006	AK302069	AK302158	AL136909	AL834484	ANKCLB	ANKCLB	AP000593	AP002892	AP003785	Ankyrin repeat domain containing	B4DXJ7	B4DXJ7	B4DXJ7	B4DXJ7	B4DXP7	B4DXP7	B4DXP7	B4DXP7	B4DXW4	B4DXW4	B4DXW4	B4DXW4	BAB14467.1	BAG63409.1	BAG63459.1	BAG63526.1	BC006257	BC006404	BC006404	CAB66843.1	CAD39142.1	CCDS58152
COX16	ENSP00000374562	OXPHOS	52.2222	47.7778	20	https://smart.embl.de/smart/DDvec.cgi?smart=106:Pfam_COX16(16|88)+	COX16, cytochrome c oxidase assembly homolog; Belongs to the COX16 family	51241	51241	51241	51241	51241	A6NDT5	A6NDT5	A6NDT5	A6NDT5	A8K3X8	A8K3X8	A8K3X8	A8K3X8	AAF36123.1	AAG09730.1	AAH01702.1	ACJ76681.1	ACJ76682.1	AF151037	AF151037	AF226729	AK290743	AL356804	B8XYC5	BAF83432.1	BC001702	C14orf112	C14orf112	C14orf112	C14orf112	C14orf112	C14orf112	C14orf112	C14orf112	CAG33480.1	CCDS9802	CCDS9802.1	COX16	COX16	COX16	COX16	COX16
COX20	ENSP00000406327	OXPHOS	50.5797	49.4203	20	https://smart.embl.de/smart/DDvec.cgi?smart=118:Pfam_DUF3767(10|103)+	Cytochrome c oxidase protein 20 homolog; Mitochondrial respiratory chain complex assembly factors; Belongs to the COX20 family	116228	116228	116228	116228	116228	AAH18519.1	AAH62419.1	AAH95486.1	AK000866	AK125259	B3KM21	BAG50833.1	BAG54176.1	BC018519	BC062419	BC062419	BC095486	CAI11052.1	CAI11053.1	CCDS31080	CCDS31080.1	CCDS81434	COX20	COX20	COX20	COX20	COX20	COX20	COX20	COX20	COX20	COX20	COX20 Cox2 chaperone homolog	COX20 cytochrome C oxidase assembly factor	COX20 cytochrome C oxidase assembly factor	COX20, cytochrome c oxidase assembly factor	COX20, cytochrome c oxidase assembly factor	COX20-001	COX20-001	COX20-002	COX20-002	COX20-003
COX6A2	ENSP00000287490	OXPHOS	61.5054	38.4946	20	https://smart.embl.de/smart/DDvec.cgi?smart=97:Pfam_COX6A(12|90)+	Cytochrome c oxidase subunit 6A2, mitochondrial; This protein is one of the nuclear-coded polypeptide chains of cytochrome c oxidase, the terminal oxidase in mitochondrial electron transport	1.9.3.1	1339	1339	1339	1339	1339	AAA52062.1	AAC51328.1	AAH29818.1	BC029818	CCDS10712	CCDS10712.1	COX6A	COX6A	COX6A	COX6A	COX6A2	COX6A2	COX6A2	COX6A2	COX6A2	COX6A2	COX6A2	COX6A2	COX6A2	COX6A2	COX6A2-001	COX6A2-001	COX6A2-002	COX6A2-002	COX6AH	COX6AH	COX6AH	COX6AH	COX6AH	COX6AH	COXVIAH	COXVIAH	CX6A2_HUMAN	CX6A2_HUMAN	CX6A2_HUMAN	Cytochrome c oxidase polypeptide VIa-heart
COX6B2	ENSP00000467266	OXPHOS	54.3662	45.6338	20	https://smart.embl.de/smart/DDvec.cgi?smart=88:Pfam_COX6B(21|85)+	Cytochrome c oxidase subunit 6B2; Connects the two COX monomers into the physiological dimeric form; Belongs to the cytochrome c oxidase subunit 6B family	125965	125965	125965	125965	125965	AAH26123.3	AAI00900.1	AAI00901.1	AAI00902.1	AAI00903.1	AAN46751.1	AK057427	AK057427	AY152398	BAB71481.2	BC026123	BC100899	BC100900	BC100901	BC100902	CCDS42630	CCDS42630.1	COX6B2	COX6B2	COX6B2	COX6B2	COX6B2	COX6B2	COX6B2	COX6B2	COX6B2	COX6B2	COX6B2-001	COX6B2-001	COX6B2-002	COX6B2-002	COX6B2-003	COX6B2-003	COX6B2-004	COX6B2-004	COX6B2-005	COX6B2-005
CRYAB	ENSP00000433560	Quality Control	60.2326	39.7674	22	https://smart.embl.de/smart/DDvec.cgi?smart=175:Pfam_Crystallin(1|56)+Pfam_HSP20(67|162)+	Alpha-crystallin B chain; May contribute to the transparency and refractive index of the lens. Has chaperone-like activity, preventing aggregation of various proteins under a wide range of stress conditions; Small heat shock proteins	1410	1410	1410	1410	1410	2KLR	2KLR	2KLR	2KLR	2N0K	2N0K	2N0K	2WJ7	2WJ7	2WJ7	2WJ7	2Y1Y	2Y1Y	2Y1Y	2Y1Y	2Y1Z	2Y1Z	2Y1Z	2Y1Z	2Y22	2Y22	2Y22	2Y22	2YGD	2YGD	2YGD	2YGD	3J07	3J07	3J07	3L1G	3L1G	3L1G	3L1G	3SGM	3SGM	3SGM
DAOA	ENSP00000483757	Amino Acid Metabolism	54.4693	45.5307	2	https://smart.embl.de/smart/DDvec.cgi?smart=153:Pfam_DAOA(72|153)+	D-amino acid oxidase activator; Seems to activate D-amino acid oxidase	267012	267012	267012	267012	267012	A0A024RDZ4	A2T115	A6NKG7	A6NKG7	A6NKG7	A6NKG7	AAI21092.1	AAN08432.1	AAN08433.1	AAN16027.1	AAN16028.1	AAO12727.1	AAO12728.1	AAO73604.1	ABC59904.1	ABC86111.1	ABD52720.1	ABD52721.1	AE014294	AL359751	AY138546	AY138547	AY138547	AY170469	AY170470	AY223901	BC121091	CAH70815.1	CCDS41905	CCDS41905.1	CCDS53880	CCDS53880.1	CCDS59242	CCDS59242.1	D-amino acid oxidase activator	D-amino acid oxidase activator	D-amino acid oxidase activator
DNAJC11	ENSP00000366800	Cristae Maintenance	68.8462	31.1538	6	https://smart.embl.de/smart/DDvec.cgi?smart=559:DnaJ(13|74)+Pfam_DUF3395(410|549)+	DnaJ homolog subfamily C member 11; Isoform 1: Required for mitochondrial inner membrane organization. Seems to function through its association with the MICOS complex and the mitochondrial outer membrane sorting assembly machinery (SAM) complex; Belongs to the DNAJC11 family	55735	55735	55735	55735	55735	AAH06086.1	AAH08772.1	AAH14145.1	AAR02411.1	AF306695	AK001599	AK095386	AL031447	AL109978	AL159177	AL833841	AY336749	B1AK20	B3KTC6	BAA91780.1	BAG53038.1	BC006086	BC008772	BC014145	CAB53376.1	CAD38701.1	CAH71592.1	CAH71593.1	CAI19465.1	CAI19466.1	CCDS87	CCDS87.1	DJC11_HUMAN	DJC11_HUMAN	DJC11_HUMAN	DNAJ heat shock proteins	DNAJC11	DNAJC11	DNAJC11	DNAJC11	DNAJC11	DNAJC11
DNAJC4	ENSP00000396896	Cristae Maintenance	87.438	12.562	6	https://smart.embl.de/smart/DDvec.cgi?smart=241:DnaJ(33|91)+TRANS(156|175)+	DnaJ heat shock protein family member C4	3338	3338	3338	3338	3338	AAB82426.1	AAF97845.1	AAH10145.1	AAH32137.1	AAH44584.1	AAH51008.1	AAH57849.1	AF012106	AF012106	AF036874	BC010145	BC032137	BC044584	BC051008	BC057849	CCDS41666	CCDS41666.1	CCDS76424	DANJC4	DANJC4	DNAJ heat shock proteins	DNAJC4	DNAJC4	DNAJC4	DNAJC4	DNAJC4	DNAJC4	DNAJC4	DNAJC4	DNAJC4	DNAJC4	DNAJC4-001	DNAJC4-001	DNAJC4-001	DNAJC4-002	DNAJC4-002	DNAJC4-002
DNM1L	ENSP00000449089	Mitochondrial Dynamics	52.6775	47.3225	13	https://smart.embl.de/smart/DDvec.cgi?smart=749:DYNc(1|268)+GED(652|743)+	Dynamin-1-like protein; Functions in mitochondrial and peroxisomal division. Mediates membrane fission through oligomerization into membrane- associated tubular structures that wrap around the scission site to constrict and sever the mitochondrial membrane through a GTP hydrolysis-dependent mechanism. Through its function in mitochondrial division, ensures the survival of at least some types of p…	10059	10059	10059	10059	10059	3.6.5.5	3.6.5.5	3W6N	3W6N	3W6N	3W6N	3W6O	3W6O	3W6O	3W6O	3W6P	3W6P	3W6P	3W6P	4BEJ	4BEJ	4BEJ	4BEJ	4H1U	4H1U	4H1U	4H1U	4H1V	4H1V	4H1V	4H1V	A8K4X9	A8K4X9	A8K4X9	A8K4X9	AAC23724.1	AAC35283.1	AAD39541.1	AAH24590.1	AB006965	AB209070	AF000430
DNMT3A	ENSP00000264709	Nucleotide Metabolism	66.1664	33.8336	18	https://smart.embl.de/smart/DDvec.cgi?smart=912:PWWP(290|348)+Pfam_DNA_methylase(634|776)+	DNA (cytosine-5)-methyltransferase 3A; Required for genome-wide de novo methylation and is essential for the establishment of DNA methylation patterns during development. DNA methylation is coordinated with methylation of histones. It modifies DNA in a non-processive manner and also methylates non-CpG sites. May preferentially methylate DNA linker between 2 nucleosomal cores and is inhibited by h…	1788	1788	1788	1788	1788	2.1.1.37	2QRV	2QRV	2QRV	2QRV	3A1A	3A1A	3A1A	3A1A	3A1B	3A1B	3A1B	3LLR	3LLR	3LLR	3LLR	3SVM	3SVM	3SVM	3SVM	4QBQ	4QBQ	4QBQ	4QBR	4QBR	4QBR	4QBS	4QBS	4QBS	4U7P	4U7P	4U7P	4U7T	4U7T	4U7T	AAD33084.2	AAH18214.1
DUT	ENSP00000370376	Nucleotide Metabolism	49.9443	50.0557	18	https://smart.embl.de/smart/DDvec.cgi?smart=252:Pfam_dUTPase(121|250)+	Deoxyuridine 5'-triphosphate nucleotidohydrolase, mitochondrial; This enzyme is involved in nucleotide metabolism: it produces dUMP, the immediate precursor of thymidine nucleotides and it decreases the intracellular concentration of dUTP so that uracil cannot be incorporated into DNA; Belongs to the dUTPase family	1854	1854	1854	1854	1854	1Q5H	1Q5H	1Q5H	1Q5H	1Q5U	1Q5U	1Q5U	1Q5U	2HQU	2HQU	2HQU	2HQU	3.6.1.23	3.6.1.23	3ARA	3ARA	3ARA	3ARA	3ARN	3ARN	3ARN	3ARN	3EHW	3EHW	3EHW	3EHW	4MZ5	4MZ5	4MZ5	4MZ5	4MZ6	4MZ6	4MZ6	4MZ6	5H4J	5H4J	5H4J
ESR2	ENSP00000343925	OXPHOS	51.3661	48.6339	20	https://smart.embl.de/smart/DDvec.cgi?smart=530:Pfam_ERbeta_N(12|125)+ZnF_C4(146|217)+HOLI(300|469)+	Estrogen receptor beta; Nuclear hormone receptor. Binds estrogens with an affinity similar to that of ESR1, and activates expression of reporter genes containing estrogen response elements (ERE) in an estrogen-dependent manner. Isoform beta-cx lacks ligand binding ability and has no or only very low ere binding activity resulting in the loss of ligand-dependent transactivation ability. DNA-bindin…	1L2J	1L2J	1L2J	1L2J	1NDE	1NDE	1NDE	1NDE	1QKM	1QKM	1QKM	1QKM	1U3Q	1U3Q	1U3Q	1U3Q	1U3R	1U3R	1U3R	1U3R	1U3S	1U3S	1U3S	1U3S	1U9E	1U9E	1U9E	1U9E	1X76	1X76	1X76	1X76	1X78	1X78	1X78	1X78	1X7B	1X7B	1X7B	1X7B	1X7J	1X7J
ETFDH	ENSP00000426638	OXPHOS	61.6352	38.3648	20	https://smart.embl.de/smart/DDvec.cgi?smart=617:Pfam_FAD_binding_2(70|119)+Pfam_ETF_QO(512|615)+	Electron transfer flavoprotein-ubiquinone oxidoreductase, mitochondrial; Accepts electrons from ETF and reduces ubiquinone; Belongs to the ETF-QO/FixC family	1.5.5.1	2110	2110	2110	2110	2110	AAC60628.1	AAH11890.1	AK293737	AK304838	B4DEQ0	B4E3R9	B4E3R9	B4E3R9	B4E3R9	BAG57161.1	BAG65581.1	BC011890	BX538129	CAD98030.1	CCDS3800	CCDS3800.1	CCDS64090	CCDS64090.1	D6RAD5	D6RJF8	EC 1.5.5.1	ENSG00000171503	ENSG00000171503	ENSG00000171503	ENSG00000171503	ENSP00000303552	ENSP00000303552	ENSP00000347895	ENSP00000402905	ENSP00000422735	ENSP00000422735	ENSP00000425661	ENSP00000425661	ENSP00000426638	ENSP00000426638	ENSP00000426638
ETHE1	ENSP00000292147	OXPHOS	50.5618	49.4382	20	https://smart.embl.de/smart/DDvec.cgi?smart=254:Lactamase_B(34|195)+	Persulfide dioxygenase ETHE1, mitochondrial; Sulfur dioxygenase that plays an essential role in hydrogen sulfide catabolism in the mitochondrial matrix. Hydrogen sulfide (H(2)S) is first oxidized by SQRDL, giving rise to cysteine persulfide residues. ETHE1 consumes molecular oxygen to catalyze the oxidation of the persulfide, once it has been transferred to a thiophilic acceptor, such as glutathi…	1.13.11.18	1.13.11.18	23474	23474	23474	23474	23474	4CHL	4CHL	4CHL	AAG09063.1	AAH08250.1	AK315346	B2RCZ7	BAA34595.2	BAG37744.1	BC008250	CCDS12622	CCDS12622.1	D83198	EAW57195.1	EAW57197.1	EC 1.13.11.18	ENSG00000105755	ENSG00000105755	ENSG00000105755	ENSG00000105755	ENSP00000222362	ENSP00000292147	ENSP00000292147	ENSP00000292147	ENSP00000468964	ENSP00000469037	ENSP00000469037	ENSP00000469219	ENSP00000469652	ENSP00000469652	ENST00000222362	ENST00000292147	ENST00000292147	ENST00000292147	ENST00000594342
FKBP11	ENSP00000449751	Quality Control	57.0068	42.9932	22	https://smart.embl.de/smart/DDvec.cgi?smart=201:SIGNAL(1|25)+Pfam_FKBP_C(50|141)+TRANS(155|177)+	Peptidyl-prolyl cis-trans isomerase FKBP11; PPIases accelerate the folding of proteins during protein synthesis; FKBP prolyl isomerases	19 kDa FK506-binding protein	19 kDa FK506-binding protein	19 kDa FK506-binding protein	5.2.1.8	51303	51303	51303	51303	51303	AAF63478.1	AAH27973.1	AAH48292.1	AAQ89357.1	AF238079	AF238079	AK301455	AY358998	B4DWB7	B4DWB7	B4DWB7	B4DWB7	BAG62979.1	BC027973	BC048292	CCDS44870	CCDS44870.1	CCDS44871	CCDS44871.1	CCDS8773	CCDS8773.1	E9PAR0	EAW58023.1	EC 5.2.1.8	ENSG00000134285	ENSG00000134285	ENSG00000134285	ENSG00000134285	ENSP00000256680	ENSP00000256680	ENSP00000396874	ENSP00000412403	ENSP00000412403
FKBP8	ENSP00000476767	Mitophagy	51.81	48.19	16	https://smart.embl.de/smart/DDvec.cgi?smart=413:Pfam_FKBP_C(113|202)+Pfam_TPR_2(307|340)+TRANS(391|410)+	Peptidyl-prolyl cis-trans isomerase FKBP8; Constitutively inactive PPiase, which becomes active when bound to calmodulin and calcium. Seems to act as a chaperone for BCL2, targets it to the mitochondria and modulates its phosphorylation state. The BCL2/FKBP8/calmodulin/calcium complex probably interferes with the binding of BCL2 to its targets. The active form of FKBP8 may therefore play a role i…	23770	23770	23770	23770	23770	2AWG	2AWG	2AWG	2AWG	2D9F	2D9F	2D9F	2D9F	2F2D	2F2D	2F2D	2F2D	2MF9	2MF9	2MF9	2MF9	38 kDa FK506-binding protein	38 kDa FK506-binding protein	38 kDa FK506-binding protein	3EY6	3EY6	3EY6	3EY6	5.2.1.8	5MGX	5MGX	5MGX	A0A024R7P2	AAB00102.1	AAC28753.1	AAH09966.1	AAO39020.1	AAQ84561.1	AC005387	ACU65096.1	AK222838	AK313363
FLVCR1	ENSP00000355938	Iron Metabolism	68	32	10	https://smart.embl.de/smart/DDvec.cgi?smart=555:Pfam_MFS_1(108|478)+TRANS(492|511)+	Feline leukemia virus subgroup C receptor-related protein 1; Isoform 1: Heme transporter that exports cytoplasmic heme. It can also export coproporphyrin and protoporphyrin IX, which are both intermediate products in the heme biosynthetic pathway. Does not export bilirubin. Heme export depends on the presence of HPX and is required to maintain intracellular free heme balance, protecting cells fro…	28982	28982	28982	28982	28982	AAD45243.1	AAH48312.1	ABF47096.1	AF118637	AF118637	AK001419	AXPC1	AXPC1	AXPC1	AXPC1	BAA91679.1	BC048312	CCDS1510	CCDS1510.1	DQ496107	EAW93374.1	ENSG00000162769	ENSG00000162769	ENSG00000162769	ENSG00000162769	ENSP00000294827	ENSP00000355937	ENSP00000355938	ENSP00000355938	ENSP00000355938	ENSP00000414680	ENST00000294827	ENST00000366970	ENST00000366971	ENST00000366971	ENST00000366971	ENST00000419102	ENST00000474693	ENST00000483790	ENST00000579295	FLVC1_HUMAN	FLVC1_HUMAN
GFM2	ENSP00000296805	Mitochondrial Translation	72.1228	27.8772	15	https://smart.embl.de/smart/DDvec.cgi?smart=779:Pfam_GTP_EFTU(68|351)+Pfam_GTP_EFTU_D2(381|448)+Pfam_EFG_II(485|559)+EFG_IV(561|682)+EFG_C(684|771)+	Ribosome-releasing factor 2, mitochondrial; Mitochondrial GTPase that mediates the disassembly of ribosomes from messenger RNA at the termination of mitochondrial protein biosynthesis. Acts in collaboration with MRRF. GTP hydrolysis follows the ribosome disassembly and probably occurs on the ribosome large subunit. Not involved in the GTP-dependent ribosomal translocation step during translation …	84340	84340	84340	84340	84340	A0A024RAJ7	A0A024RAK1	A0AR28	A0AR28	A0AR28	A0AR28	AAH15712.1	AAH30612.1	AAK53401.1	AAL39010.1	AAS49035.1	AF111808	AF111808	AF367997	AK025314	AY453587	BAB15109.1	BC015712	BC030612	CCDS4023	CCDS4023.1	CCDS4024	CCDS4024.1	CCDS47232	CCDS47232.1	D6RAL1	D6RF75	EAW95743.1	EAW95744.1	EAW95745.1	EAW95746.1	EAW95747.1	EF-G2mt	EF-G2mt	EFG2	EFG2	EFG2
GLUD2	ENSP00000327589	Amino Acid Metabolism	60.8567	39.1433	2	https://smart.embl.de/smart/DDvec.cgi?smart=558:Pfam_ELFV_dehydrog_N(112|242)+ELFV_dehydrog(265|554)+	Glutamate dehydrogenase 2, mitochondrial; Important for recycling the chief excitatory neurotransmitter, glutamate, during neurotransmission; Belongs to the Glu/Leu/Phe/Val dehydrogenases family	1.4.1.3	2747	2747	2747	2747	2747	600083	AAA20969.1	AAD05030.1	AAH05111.1	AAH50732.1	AC006144	AK313356	B2R8G0	B2R8G0	B2R8G0	B2R8G0	BAG36157.1	BC005111	BC050732	CAA46995.1	CCDS14603	CCDS14603.1	DHE4_HUMAN	DHE4_HUMAN	DHE4_HUMAN	EC 1.4.1.3	ENSG00000182890	ENSG00000182890	ENSG00000182890	ENSG00000182890	ENSP00000327589	ENSP00000327589	ENSP00000327589	ENSP00000360326	ENST00000328078	ENST00000328078	ENST00000328078	ENST00000371278	GDH2	GDH2	GLUD2
GLYAT	ENSP00000484592	Amino Acid Metabolism	54.9125	45.0875	2	https://smart.embl.de/smart/DDvec.cgi?smart=296:Pfam_Gly_acyl_tr_N(2|206)+Pfam_Gly_acyl_tr_C(207|295)+	Glycine N-acyltransferase; Mitochondrial acyltransferase which transfers an acyl group to the N-terminus of glycine and glutamine, although much less efficiently. Can conjugate numerous substrates to form a variety of N-acylglycines, with a preference for benzoyl-CoA over phenylacetyl-CoA as acyl donors. Thereby detoxify xenobiotics, such as benzoic acid or salicylic acid, and endogenous organic …	10249	10249	10249	10249	10249	2.3.1.13	2.3.1.13	2.3.1.71	AAB81453.1	AAH09785.1	AB013093	ACGNAT	ACGNAT	ACGNAT	ACGNAT	ACGNAT	ACGNAT	ACGNAT	ACGNAT	AF023466	AF023466	AP000445	Acyl-CoA:glycine N-acyltransferase	Acyl-CoA:glycine N-acyltransferase	Acyl-CoA:glycine N-acyltransferase	Aralkyl acyl-CoA N-acyltransferase	Aralkyl acyl-CoA N-acyltransferase	Aralkyl acyl-CoA N-acyltransferase	Aralkyl acyl-CoA:amino acid N-acyltransferase	Aralkyl acyl-CoA:amino acid N-acyltransferase	Aralkyl acyl-CoA:amino acid N-acyltransferase	BC009785	Benzoyl-coenzyme A:glycine N-acyltransferase	Benzoyl-coenzyme A:glycine N-acyltransferase	Benzoyl-coenzyme A:glycine N-acyltransferase	CAG33208.1	CAT	CAT	CAT	CAT	CAT	CCDS7970
HPDL	ENSP00000335060	Uncharacterized	68.5	31.5	23	http://smart.embl.de/smart/DDt.cgi?smart=371:	4-hydroxyphenylpyruvate dioxygenase-like protein; May have dioxygenase activity	4-HPPD-L	4-HPPD-L	4-HPPD-L	4-HPPD-L	4-hydroxyphenylpyruvate dioxygenase like	4-hydroxyphenylpyruvate dioxygenase like	4-hydroxyphenylpyruvate dioxygenase-like	4-hydroxyphenylpyruvate dioxygenase-like	4-hydroxyphenylpyruvate dioxygenase-like protein	4-hydroxyphenylpyruvate dioxygenase-like protein	4-hydroxyphenylpyruvate dioxygenase-like protein	84842	84842	84842	84842	84842	AAH07293.1	AK313714	B2R9B0	B2R9B0	B2R9B0	B2R9B0	BAG36457.1	BC007293	BC007293	CAI21712.1	CCDS519	CCDS519.1	EAX07002.1	ENSG00000186603	ENSG00000186603	ENSG00000186603	ENSG00000186603	ENSP00000335060	ENSP00000335060	ENSP00000335060	ENSP00000361198	ENST00000334815	ENST00000334815	ENST00000334815	ENST00000372125	GLOXD1
HSD17B10	ENSP00000168216	Fatty Acid Metabolism	77.7429	22.2571	9	https://smart.embl.de/smart/DDvec.cgi?smart=261:Pfam_adh_short(11|213)+	3-hydroxyacyl-CoA dehydrogenase type-2; Mitochondrial dehydrogenase that catalyzes the beta- oxidation at position 17 of androgens and estrogens and has 3- alpha-hydroxysteroid dehydrogenase activity with androsterone. Catalyzes the third step in the beta-oxidation of fatty acids. Carries out oxidative conversions of 7-alpha-OH and 7-beta-OH bile acids. Also exhibits 20-beta- OH and 21-OH dehydro…	1.1.1.178	1.1.1.35	1.1.1.35	17-beta-hydroxysteroid dehydrogenase 10	17-beta-hydroxysteroid dehydrogenase 10	17-beta-hydroxysteroid dehydrogenase 10	17b-HSD10	17b-HSD10	17b-HSD10	17b-HSD10	1F67	1F67	1F67	1F67	1SO8	1SO8	1SO8	1SO8	1U7T	1U7T	1U7T	1U7T	2-methyl-3-hydroxybutyryl-CoA dehydrogenase	2-methyl-3-hydroxybutyryl-CoA dehydrogenase	2-methyl-3-hydroxybutyryl-CoA dehydrogenase	2O23	2O23	2O23	2O23	3-hydroxy-2-methylbutyryl-CoA dehydrogenase	3-hydroxy-2-methylbutyryl-CoA dehydrogenase	3-hydroxy-2-methylbutyryl-CoA dehydrogenase	3-hydroxyacyl-CoA dehydrogenase type II	3-hydroxyacyl-CoA dehydrogenase type II	3-hydroxyacyl-CoA dehydrogenase type II	3-hydroxyacyl-CoA dehydrogenase type-2	3-hydroxyacyl-CoA dehydrogenase type-2	3-hydroxyacyl-CoA dehydrogenase type-2	3028	3028	3028	3028
HSP90B1	ENSP00000299767	Quality Control	78.9668	21.0332	22	https://smart.embl.de/smart/DDvec.cgi?smart=803:SIGNAL(1|21)+HATPase_c(96|255)+Pfam_HSP90(257|777)+	Endoplasmin; Molecular chaperone that functions in the processing and transport of secreted proteins. When associated with CNPY3, required for proper folding of Toll-like receptors (By similarity). Functions in endoplasmic reticulum associated degradation (ERAD). Has ATPase activity; Belongs to the heat shock protein 90 family	4NH9	4NH9	4NH9	4NH9	7184	7184	7184	7184	7184	94 kDa glucose-regulated protein	94 kDa glucose-regulated protein	94 kDa glucose-regulated protein	AAA58621.1	AAA68201.1	AAH09195.1	AAH66656.1	AAK74072.1	ACJ13662.1	ACS44652.1	AJ890084	AK295262	AY040226	AY040226	B4DHT9	BAG58251.1	BC009195	BC066656	CAA33261.1	CAB005224	CAI64497.1	CCDS9094	CCDS9094.1	CHEMBL1075323	EAW97724.1	ECGP	ECGP	ENPL_HUMAN	ENPL_HUMAN	ENPL_HUMAN	ENSG00000166598	ENSG00000166598	ENSG00000166598
IDH3B	ENSP00000370223	Krebs Cycle	60.8059	39.1941	11	https://smart.embl.de/smart/DDvec.cgi?smart=385:Iso_dh(50|376)+	Isocitrate dehydrogenase [NAD] subunit beta, mitochondrial; Plays a structural role to facilitate the assembly and ensure the full activity of the enzyme catalyzing the decarboxylation of isocitrate (ICT) into alpha-ketoglutarate. The heterodimer composed of the alpha (IDH3A) and beta (IDH3B) subunits and the heterodimer composed of the alpha (IDH3A) and gamma (IDH3G) subunits, have considerable …	1.1.1.41	1.1.1.41	3420	3420	3420	3420	3420	AAB94295.1	AAD09339.1	AAD09340.1	AAF20164.1	AAH01960.1	AF023265	AF023266	AF046929	AK001905	AK300485	AK315641	AL050094	B2RDR1	B2RDR1	B2RDR1	B2RDR1	B4DU38	BAA91971.1	BAG38008.1	BAG62200.1	BC001960	CAB43266.1	CAC01442.2	CAC01443.1	CCDS13031	CCDS13031.1	CCDS13032	CCDS13032.1	CCDS74696	CCDS74696.1	CCDS82594	D3DVX2	D3DVX2	D3DVX2	D3DVX2
LIPT2	ENSP00000309463	Fatty Acid Metabolism	60.2963	39.7037	9	https://smart.embl.de/smart/DDvec.cgi?smart=231:Pfam_BPL_LplA_LipB(69|175)+	Putative lipoyltransferase 2, mitochondrial; Catalyzes the transfer of endogenously produced octanoic acid from octanoyl-acyl-carrier-protein onto the lipoyl domains of lipoate-dependent enzymes, which catalyze essential redox reactions. Lipoyl-ACP can also act as a substrate although octanoyl-ACP is likely to be the physiological substrate (By similarity); Belongs to the LipB family	2.3.1.181	387787	387787	387787	387787	387787	A6NK58	A6NK58	A6NK58	A6NK58	A6NK58	CCDS44679	CCDS44679.1	EC 2.3.1.181	ENSG00000175536	ENSG00000175536	ENSG00000175536	ENSG00000175536	ENSP00000309463	ENSP00000309463	ENSP00000309463	ENSP00000332908	ENSP00000431210	ENSP00000433005	ENST00000310109	ENST00000310109	ENST00000310109	ENST00000331155	ENST00000527115	ENST00000528085	HGNC:37216	HPA040249	Hs.604608	LIPT2	LIPT2	LIPT2	LIPT2	LIPT2	LIPT2	LIPT2	LIPT2	LIPT2
MACROD1	ENSP00000255681	Nucleotide Metabolism	59.0851	40.9149	18	https://smart.embl.de/smart/DDvec.cgi?smart=325:A1pp(153|283)+	O-acetyl-ADP-ribose deacetylase MACROD1; Removes ADP-ribose from glutamate residues in proteins bearing a single ADP-ribose moiety. Inactive towards proteins bearing poly-ADP-ribose. Deacetylates O-acetyl-ADP ribose, a signaling molecule generated by the deacetylation of acetylated lysine residues in histones and other proteins. Plays a role in estrogen signaling. Binds to androgen receptor (AR) …	28992	28992	28992	28992	28992	2X47	2X47	2X47	2X47	AAF15294.2	AAH00270.2	AAH03188.1	AAH07297.1	AAH08316.1	AF202922	AF202922	BC000270	BC003188	BC007297	BC008316	CCDS8056	CCDS8056.1	ENSG00000133315	ENSG00000133315	ENSG00000133315	ENSG00000133315	ENSP00000255681	ENSP00000255681	ENSP00000255681	ENST00000255681	ENST00000255681	ENST00000255681	ENST00000538042	ENST00000538595	ENST00000541041	ENST00000542105	ENST00000542105	ENST00000542359	ENST00000542359	ENST00000543422	ENST00000543422	ENST00000545464
MCCC1	ENSP00000265594	Amino Acid Metabolism	66.4583	33.5417	2	https://smart.embl.de/smart/DDvec.cgi?smart=725:Pfam_Biotin_carb_N(48|157)+Pfam_CPSase_L_D2(163|371)+Biotin_carb_C(383|490)+Pfam_Biotin_lipoyl(650|714)+	Methylcrotonoyl-CoA carboxylase subunit alpha, mitochondrial; Biotin-attachment subunit of the 3-methylcrotonyl-CoA carboxylase, an enzyme that catalyzes the conversion of 3- methylcrotonyl-CoA to 3-methylglutaconyl-CoA, a critical step for leucine and isovaleric acid catabolism	2EJM	2EJM	2EJM	2EJM	3-methylcrotonyl-CoA carboxylase 1	3-methylcrotonyl-CoA carboxylase 1	3-methylcrotonyl-CoA carboxylase 1	56922	56922	56922	56922	56922	6.4.1.4	6.4.1.4	AAG50245.1	AAG53095.1	AAH04187.1	AAH04214.1	AAK67986.1	AB029826	AB209737	AC108741	AF297332	AF310339	AF310972	AF310972	AK023051	BAA99407.1	BAB14377.1	BAD92974.1	BC004187	BC004214	CCDS3241	CCDS3241.1	E9PG35	E9PHF7	EAW78339.1	EC 6.4.1.4	ENSG00000078070	ENSG00000078070	ENSG00000078070	ENSG00000078070
MFF	ENSP00000302037	Mitochondrial Dynamics	64.0934	35.9066	13	https://smart.embl.de/smart/DDvec.cgi?smart=342:Pfam_Miff(27|342)+	Mitochondrial fission factor; Plays a role in mitochondrial and peroxisomal fission. Promotes the recruitment and association of the fission mediator dynamin-related protein 1 (DNM1L) to the mitochondrial surface. May be involved in regulation of synaptic vesicle membrane dynamics by recruitment of DNM1L to clathrin-containing vesicles	56947	56947	56947	56947	56947	A0A024R491	AAF86949.1	AAG44486.1	AAG44658.1	AAH00797.1	AAH93024.1	AAY24252.1	AC097662	AD030	AD030	AD030	AD033	AD033	AD033	AF226049	AF246239	AF258660	AF258660	AK026137	AL833032	BAB15373.1	BC000797	BC093024	C2ORF33	C2orf33	C2orf33	C2orf33	C2orf33	C2orf33	C2orf33	C2orf33	C2orf33	C9J846	C9JAF1	C9JHF5	C9JI76	C9JU19
MIEF1	ENSP00000327124	Mitochondrial Dynamics	55.6982	44.3018	13	https://smart.embl.de/smart/DDvec.cgi?smart=463:TRANS(24|46)+Mab-21(189|455)+	Mitochondrial dynamics protein MID51; Mitochondrial outer membrane protein which regulates mitochondrial fission. Promotes the recruitment and association of the fission mediator dynamin-related protein 1 (DNM1L) to the mitochondrial surface independently of the mitochondrial fission FIS1 and MFF proteins. Regulates DNM1L GTPase activity and DNM1L oligomerization. Binds ADP and can also bind GDP,…	4NXT	4NXT	4NXT	4NXT	4NXU	4NXU	4NXU	4NXU	4NXV	4NXV	4NXV	4NXV	4NXW	4NXW	4NXW	4NXW	4NXX	4NXX	4NXX	4NXX	54471	54471	54471	54471	54471	A0A024R1L3	AAH02587.2	AAH08327.1	AK290954	AL365515	AL365515	AL834205	B0QY94	B0QY95	BAF83643.1	BC002587	BC008327	CAB97211.1	CAD38892.2	CAI19178.1	CCDS13995	CCDS13995.1
MLEC	ENSP00000228506	Quality Control	61.5385	38.4615	22	https://smart.embl.de/smart/DDvec.cgi?smart=292:SIGNAL(1|28)+Pfam_Malectin(48|208)+COIL(228|253)+TRANS(271|290)+	Malectin; Carbohydrate-binding protein with a strong ligand preference for Glc2-N-glycan. May play a role in the early steps of protein N-glycosylation (By similarity); Oligosaccharyltransferase complex subunits	9761	9761	9761	9761	9761	AAH00371.1	AAH16297.1	BAA09773.2	BC000371	BC000371	BC016297	CCDS76609	CCDS9206	CCDS9206.1	D63486	ENSG00000110917	ENSG00000110917	ENSG00000110917	ENSG00000110917	ENSP00000228506	ENSP00000228506	ENSP00000228506	ENSP00000438950	ENSP00000438950	ENSP00000440746	ENSP00000441247	ENST00000228506	ENST00000228506	ENST00000228506	ENST00000412616	ENST00000535413	ENST00000535656	ENST00000545525	ENST00000545525	F5GX14	F5H1S8	HGNC:28973	HPA007538	Hs.608699	Hs.701392	Hs.731212	Hs.744910
MMAA	ENSP00000281317	One-Carbon and Serine Metabolism	68.3636	31.6364	19	https://smart.embl.de/smart/DDvec.cgi?smart=418:AAA(142|310)+	Methylmalonic aciduria type A protein, mitochondrial; GTPase, binds and hydrolyzes GTP. Involved in intracellular vitamin B12 metabolism, mediates the transport of cobalamin (Cbl) into mitochondria for the final steps of adenosylcobalamin (AdoCbl) synthesis. Functions as a G-protein chaperone that assists AdoCbl cofactor delivery from MMAB to the methylmalonyl-CoA mutase (MUT) and reactivation of…	166785	166785	166785	166785	166785	2.7.-.-	2WWW	2WWW	2WWW	2WWW	3.6.-.-	AAI01179.1	AAI01180.1	AAI01181.1	AAI01182.1	AAN77287.1	AC093864	AF524841	AF524841	AF524842	AF524843	AF524844	AF524845	AF524846	AK126662	B3KX40	B3KX40	B3KX40	B3KX40	BAG54352.1	BC101178	BC101179	BC101180	BC101181	CCDS3766	CCDS3766.1	D6RIS5	EAX05036.1	EC 2.7.-.-	ENSG00000151611	ENSG00000151611	ENSG00000151611
MPV17	ENSP00000369383	OXPHOS	58.9744	41.0256	20	https://smart.embl.de/smart/DDvec.cgi?smart=176:TRANS(51|73)+Pfam_Mpv17_PMP22(109|170)+	Protein Mpv17; Involved in mitochondria homeostasis. May be involved in the metabolism of reactive oxygen species and control of oxidative phosphorylation and mitochondrial DNA (mtDNA) maintenance; Belongs to the peroxisomal membrane protein PXMP2/4 family	4358	4358	4358	4358	4358	A8MPV4	A8MTD3	AAC24205.1	AAD14014.1	AAH01115.1	AAH16289.2	AAY24298.1	ADP91854.1	ADP91855.1	ADP91856.1	ADP91857.1	ADP91858.1	ADP91859.1	ADP91860.1	ADP91861.1	ADP91862.1	ADP91863.1	ADP91864.1	ADP91865.1	ADP91866.1	ADP91867.1	ADP91868.1	ADP91869.1	ADP91870.1	ADP91871.1	ADP91872.1	ADP91873.1	ADP91874.1	ADP91875.1	ADP91876.1	ADP91877.1	ADP91878.1	ADP91879.1	ADP91880.1	ADP91881.1	ADP91882.1	ADP91883.1
MRPL53	ENSP00000258105	Mitochondrial Translation	54.334	45.666	15	https://smart.embl.de/smart/DDvec.cgi?smart=112:Pfam_MRP_L53(20|71)+	Mitochondrial ribosomal protein L53	116540	116540	116540	116540	116540	39S ribosomal protein L53, mitochondrial	39S ribosomal protein L53, mitochondrial	39S ribosomal protein L53, mitochondrial	3J7Y	3J7Y	3J7Y	3J9M	3J9M	3J9M	5OOL	5OOL	5OOL	5OOM	5OOM	5OOM	AAH12163.1	B9A051	BC012163	BC012163	CCDS1944	CCDS1944.1	ENSG00000204822	ENSG00000204822	ENSG00000204822	ENSG00000204822	ENSP00000258105	ENSP00000258105	ENSP00000377540	ENSP00000386920	ENST00000258105	ENST00000258105	ENST00000393970	ENST00000409710	ENST00000467349	ENST00000468875	HGNC:16684	HPA056185
MRPS18A	ENSP00000361206	Mitochondrial Translation	79.3269	20.6731	15	https://smart.embl.de/smart/DDvec.cgi?smart=196:Pfam_Ribosomal_S18(77|128)+	Mitochondrial ribosomal protein S18A; Belongs to the bacterial ribosomal protein bS18 family. Mitochondrion-specific ribosomal protein mL66 subfamily	39S ribosomal protein S18-3, mitochondrial	39S ribosomal protein S18-3, mitochondrial	39S ribosomal protein S18-3, mitochondrial	39S ribosomal protein S18a, mitochondrial	39S ribosomal protein S18a, mitochondrial	39S ribosomal protein S18a, mitochondrial	3J7Y	3J7Y	3J7Y	3J9M	3J9M	3J9M	55168	55168	55168	55168	55168	5OOL	5OOL	5OOL	5OOM	5OOM	5OOM	A6XND3	A6XND3	A6XND3	A6XND3	AAH10364.1	AB049952	AB049952	ABI63367.1	AK001410	AK300757	BAA91675.1	BAB41005.1	BAG62423.1	BC010364	CAC19510.1	CAI19964.1	CCDS4906	CCDS4906.1	CCDS55006
MTERF4	ENSP00000480378	Mitochondrial Transcription	69.7095	30.2905	14	https://smart.embl.de/smart/DDvec.cgi?smart=381:Mterf(142|172)+Mterf(177|208)+Mterf(213|244)+Mterf(246|274)+	Transcription termination factor 4, mitochondrial; Regulator of mitochondrial ribosome biogenesis and translation. Binds to mitochondrial ribosomal RNAs 16S, 12S and 7S and targets NSUN4 RNA methyltransferase to the mitochondrial large ribosomal subunit (39S); Belongs to the mTERF family	130916	130916	130916	130916	130916	4FP9	4FP9	4FP9	4FZV	4FZV	4FZV	A8K6K0	A8K6K0	A8K6K0	A8K6K0	AAF28919.1	AAH53533.2	AF161359	AK291665	AK294192	AK296515	B4DFP7	B4DKD5	B5MBW3	BAF84354.1	BAG57508.1	BAG59147.1	BC053533	C9JNJ7	C9JX74	CCDS2544	CCDS2544.1	CCDS82584	E7EW93	ENSG00000122085	ENSG00000122085	ENSG00000122085	ENSG00000122085	ENSP00000241527	ENSP00000241527	ENSP00000342367	ENSP00000375840
MTHFD1L	ENSP00000478253	One-Carbon and Serine Metabolism	52.8682	47.1318	19	https://smart.embl.de/smart/DDvec.cgi?smart=979:Pfam_THF_DHG_CYH(70|180)+Pfam_THF_DHG_CYH_C(183|310)+Pfam_FTHFS(361|979)+	Monofunctional C1-tetrahydrofolate synthase, mitochondrial; May provide the missing metabolic reaction required to link the mitochondria and the cytoplasm in the mammalian model of one-carbon folate metabolism in embryonic an transformed cells complementing thus the enzymatic activities of MTHFD2; In the N-terminal section; belongs to the tetrahydrofolate dehydrogenase/cyclohydrolase family	10-formyl-THF synthetase	25902	25902	25902	25902	25902	6.3.4.3	6.3.4.3	AAH08629.1	AAH17477.2	AAI10320.1	AAI36686.1	AAI44369.1	AAQ82696.1	AAQ82697.1	AB127387	AK024798	AK315378	AL049694	AL117452	AL133260	AY374130	AY374131	B2RD24	B7ZM99	BAB15009.1	BAD93193.1	BAG37771.1	BC008629	BC017477	BC017477	BC110319	BC136685	BC144368	C1TM_HUMAN	C1TM_HUMAN	C1TM_HUMAN	CAB55934.1	CAI42794.1	CAI95678.1	CAI95774.1	CCDS5228
MTHFD2L	ENSP00000379108	One-Carbon and Serine Metabolism	59.5041	40.4959	19	https://smart.embl.de/smart/DDvec.cgi?smart=347:Pfam_THF_DHG_CYH(53|169)+Pfam_THF_DHG_CYH_C(172|346)+	Probable bifunctional methylenetetrahydrofolate dehydrogenase/cyclohydrolase 2; Methylenetetrahydrofolate dehydrogenase 2 like	1.5.1.15	3.5.4.9	441024	441024	441024	441024	441024	A0A024RDE0	AAH32771.1	AAH37529.2	AAH65771.1	AAY40953.1	AC093677	AK023167	AX794779	BAB14441.1	BC032771	BC037529	BC065771	BC065771	CCDS47075	CCDS47075.1	EAX05702.1	EAX05704.1	EAX05705.1	EAX05706.1	EC 1.5.1.15	EC 3.5.4.9	ENSG00000163738	ENSG00000163738	ENSG00000163738	ENSG00000163738	ENSP00000296030	ENSP00000321984	ENSP00000321984	ENSP00000330982	ENSP00000352012	ENSP00000352012	ENSP00000379108	ENSP00000379108	ENSP00000379108	ENSP00000387614
MTX1	ENSP00000357360	Protein Import	63.6364	36.3636	21	https://smart.embl.de/smart/DDvec.cgi?smart=466:Pfam_Tom37(172|293)+Pfam_GST_C_6(323|386)+TRANS(421|443)+	Metaxin-1; Involved in transport of proteins into the mitochondrion. Essential for embryonic development (By similarity)	4580	4580	4580	4580	4580	AAC50490.1	AAC51819.1	AAH01906.2	AK313863	B1AVR9	B1AVR9	B1AVR9	B1AVR9	B1AVS0	B1AVS0	B1AVS0	B1AVS0	B2R9P4	B2R9P4	B2R9P4	B2R9P4	BAG36591.1	BC001906	CAI95085.1	CAI95086.1	CCDS1100	CCDS1100.1	CCDS1101	CCDS1101.1	EAW53105.1	ENSG00000173171	ENSG00000173171	ENSG00000173171	ENSG00000173171	ENSP00000307845	ENSP00000317106	ENSP00000317106	ENSP00000357359	ENSP00000357360	ENSP00000357360	ENSP00000357360	ENSP00000408749
NDUFAF1	ENSP00000260361	OXPHOS	63.3218	36.6782	20	https://smart.embl.de/smart/DDvec.cgi?smart=327:Pfam_CIA30(125|298)+	Complex I intermediate-associated protein 30, mitochondrial; Chaperone protein involved in the assembly of the mitochondrial NADH:ubiquinone oxidoreductase complex (complex I); Belongs to the CIA30 family	51103	51103	51103	51103	51103	A0A024R9L0	AAD34060.1	AAH00780.1	AF151823	AF151823	BC000780	CCDS10075	CCDS10075.1	CGI-65	CGI-65	CGI-65	CGI-65	CGI-65	CGI-65	CGI65	CGI65	CIA30	CIA30	CIA30	CIA30	CIA30	CIA30	CIA30	CIA30	CIA30_HUMAN	CIA30_HUMAN	CIA30_HUMAN	EAW92487.1	EAW92488.1	EAW92489.1	ENSG00000137806	ENSG00000137806	ENSG00000137806	ENSG00000137806	ENSP00000260361	ENSP00000260361	ENSP00000260361
NDUFAF3	ENSP00000323076	OXPHOS	56.457	43.543	20	https://smart.embl.de/smart/DDvec.cgi?smart=184:Pfam_DUF498(60|168)+	NADH dehydrogenase [ubiquinone] 1 alpha subcomplex assembly factor 3; Essential factor for the assembly of mitochondrial NADH:ubiquinone oxidoreductase complex (complex I)	25915	25915	25915	25915	25915	2P1	2P1	2P1	2P1	A4FU71	AAH02873.1	AAI11005.1	BC002873	BC111004	BQ652614	C3ORF60	C3orf60	C3orf60	C3orf60	C3orf60	C3orf60	C3orf60	C3orf60	C3orf60	CCDS2784	CCDS2784.1	CCDS2785	CCDS2785.1	DKFZP564J0123	DKFZP564J0123	E3-3	E3-3	E3-3	E3-3	EAW64944.1	EAW64945.1	ENSG00000178057	ENSG00000178057	ENSG00000178057	ENSG00000178057	ENSP00000323003	ENSP00000323003
NDUFS5	ENSP00000362060	OXPHOS	60.9804	39.0196	20	https://smart.embl.de/smart/DDvec.cgi?smart=106:Pfam_Ndufs5(1|96)+	NADH dehydrogenase [ubiquinone] iron-sulfur protein 5; Accessory subunit of the mitochondrial membrane respiratory chain NADH dehydrogenase (Complex I), that is believed not to be involved in catalysis. Complex I functions in the transfer of electrons from NADH to the respiratory chain. The immediate electron acceptor for the enzyme is believed to be ubiquinone	4725	4725	4725	4725	4725	5XTC	5XTC	5XTC	5XTD	5XTD	5XTD	5XTH	5XTH	5XTH	5XTI	5XTI	5XTI	AAB87866.1	AAC39878.1	AAH01884.1	AAH93057.1	AF020352	AF047434	AF047434	AK312188	BAG35121.1	BC001884	BC093057	CAG33185.1	CCDS434	CCDS434.1	CI-15k	CI-15k	CI-15k	CI-15k	CI15K	CI15K	CR456904	Complex I-15 kDa	Complex I-15 kDa	Complex I-15 kDa	EAX07286.1
NMNAT3	ENSP00000340523	Nucleotide Metabolism	76.4423	23.5577	18	https://smart.embl.de/smart/DDvec.cgi?smart=215:Pfam_CTP_transf_like(1|171)+	Nicotinamide/nicotinic acid mononucleotide adenylyltransferase 3; Catalyzes the formation of NAD(+) from nicotinamide mononucleotide (NMN) and ATP. Can also use the deamidated form; nicotinic acid mononucleotide (NaMN) as substrate with the same efficiency. Can use triazofurin monophosphate (TrMP) as substrate. Can also use GTP and ITP as nucleotide donors. Also catalyzes the reverse reaction, i.…	1NUP	1NUP	1NUP	1NUP	1NUQ	1NUQ	1NUQ	1NUQ	1NUR	1NUR	1NUR	1NUR	1NUS	1NUS	1NUS	1NUS	1NUT	1NUT	1NUT	1NUT	1NUU	1NUU	1NUU	1NUU	2.7.7.1	2.7.7.18	349565	349565	349565	349565	349565	AAH34374.1	AAH36218.1	AAK52726.1	AC046134	AC110716	AF345564	AF345564	AK123208	AK127477	B3KVR6	B3KVR6
NQO1	ENSP00000319788	Antioxidant	51.9685	48.0315	3	https://smart.embl.de/smart/DDvec.cgi?smart=274:Pfam_Flavodoxin_2(4|212)+	NAD(P)H dehydrogenase [quinone] 1; The enzyme apparently serves as a quinone reductase in connection with conjugation reactions of hydroquinons involved in detoxification pathways as well as in biosynthetic processes such as the vitamin K-dependent gamma-carboxylation of glutamate residues in prothrombin synthesis; Belongs to the NAD(P)H dehydrogenase (quinone) family	1.6.5.2	1.6.5.2	1728	1728	1728	1728	1728	1D4A	1D4A	1D4A	1D4A	1DXO	1DXO	1DXO	1DXO	1GG5	1GG5	1GG5	1GG5	1H66	1H66	1H66	1H66	1H69	1H69	1H69	1H69	1KBO	1KBO	1KBO	1KBO	1KBQ	1KBQ	1KBQ	1KBQ	1QBG	1QBG	1QBG	1QBG	2F1O	2F1O	2F1O
OAT	ENSP00000357838	Urea Cycle	69.2857	30.7143	24	https://smart.embl.de/smart/DDvec.cgi?smart=439:Pfam_Aminotran_3(50|436)+	Ornithine aminotransferase, mitochondrial; Ornithine aminotransferase	165635	1GBN	1GBN	1GBN	1GBN	1OAT	1OAT	1OAT	1OAT	2.6.1.13	2.6.1.13	229900	2BYJ	2BYJ	2BYJ	2BYJ	2BYL	2BYL	2BYL	2BYL	2CAN	2CAN	2CAN	2CAN	2OAT	2OAT	2OAT	2OAT	311241	4942	4942	4942	4942	4942	5VWO	5VWO	5VWO	AAA36386.1	AAA59956.1	AAA59957.1	AAA59958.1	AAA59959.1
PDHX	ENSP00000227868	Krebs Cycle	52.9321	47.0679	11	https://smart.embl.de/smart/DDvec.cgi?smart=501:Pfam_Biotin_lipoyl(57|131)+Pfam_E3_binding(182|217)+Pfam_2-oxoacid_dh(272|501)+	Pyruvate dehydrogenase protein X component, mitochondrial; Required for anchoring dihydrolipoamide dehydrogenase (E3) to the dihydrolipoamide transacetylase (E2) core of the pyruvate dehydrogenase complexes of eukaryotes. This specific binding is essential for a functional PDH complex	1ZY8	1ZY8	1ZY8	1ZY8	2DNC	2DNC	2DNC	2DNC	2F5Z	2F5Z	2F5Z	2F5Z	2F60	2F60	2F60	2F60	8050	8050	8050	8050	8050	AAB50223.1	AAB66315.1	AAC39661.1	AAH10389.1	AC107928	AF001437	AJ298105	AK301384	AL138810	AL356215	B4DW62	B4DW62	B4DW62	B4DW62	BAG62924.1	BC010389	CAA73606.1	CAC18649.1	CCDS44569	CCDS44569.1	CCDS53616
PGAM5	ENSP00000438465	Mitochondrial Dynamics	63.3962	36.6038	13	https://smart.embl.de/smart/DDvec.cgi?smart=289:TRANS(7|29)+PGAM(99|237)+	Serine/threonine-protein phosphatase PGAM5, mitochondrial; Displays phosphatase activity for serine/threonine residues, and, dephosphorylates and activates MAP3K5 kinase. Has apparently no phosphoglycerate mutase activity. May be regulator of mitochondrial dynamics. Substrate for a KEAP1-dependent ubiquitin ligase complex. Contributes to the repression of NFE2L2- dependent gene expression. Acts a…	192111	192111	192111	192111	192111	3.1.3.16	3MXO	3MXO	3MXO	3MXO	3O0T	3O0T	3O0T	3O0T	5MUF	5MUF	5MUF	A9LN06	A9LN06	A9LN06	A9LN06	AAH08196.1	AAK60627.1	ABX39494.1	AF357523	BC008196	BC008196	BXLBV68	BXLBV68	BXLBv68	BXLBv68	Bcl-XL-binding protein v68	Bcl-XL-binding protein v68	Bcl-XL-binding protein v68	C9IZY7	C9IZY7	C9IZY7	C9IZY7	CCDS53845	CCDS53845.1	CCDS9280	CCDS9280.1
PGS1	ENSP00000262764	Lipid Synthesis	68.3274	31.6726	12	http://smart.embl.de/smart/DDt.cgi?smart=556:	CDP-diacylglycerol--glycerol-3-phosphate 3-phosphatidyltransferase, mitochondrial; Functions in the biosynthesis of the anionic phospholipids phosphatidylglycerol and cardiolipin; Belongs to the CDP-alcohol phosphatidyltransferase class-II family	2.7.8.5	9489	9489	9489	9489	9489	A0A024R8V5	AAH08903.2	AAH15570.2	AAH25951.2	AAH35662.1	AAI08733.1	AC061992	AK024529	AK316147	AL359590	B7ZA32	B7ZA32	B7ZA32	B7ZA32	BAB14921.1	BAH14518.1	BC008903	BC015570	BC025951	BC035662	BC108732	CAB94876.1	CAH18487.1	CCDS42391	CCDS42391.1	CR749720	DKFZP762M186	DKFZP762M186	EAW89524.1	EAW89525.1	EC 2.7.8.5	ENSG00000087157	ENSG00000087157	ENSG00000087157	ENSG00000087157	ENSP00000262764
PHB2	ENSP00000441875	Quality Control	77.6316	22.3684	22	https://smart.embl.de/smart/DDvec.cgi?smart=299:PHB(39|201)+	Prohibitin-2; Acts as a mediator of transcriptional repression by nuclear hormone receptors via recruitment of histone deacetylases (By similarity). Functions as an estrogen receptor (ER)-selective coregulator that potentiates the inhibitory activities of antiestrogens and represses the activity of estrogens. Competes with NCOA1 for modulation of ER transcriptional activity. Probably involved in …	11331	11331	11331	11331	11331	AAB51324.1	AAC51639.1	AAD38042.1	AAF17231.1	AAF44345.1	AAH14766.1	AAI10323.1	AAK07552.1	AF126021	AF126021	AF150962	AF178980	AF279895	AK298217	B-cell receptor-associated protein BAP37	B-cell receptor-associated protein BAP37	B-cell receptor-associated protein BAP37	B4DP75	B4DP75	B4DP75	B4DP75	BAG60487.1	BAP	BAP	BAP	BAP	BAP	BAP	BC014766	BC110322	BCAP37	BCAP37	BCAP37	BCAP37	Bap37	Bap37	Bap37
PHYHIPL	ENSP00000362987	Uncharacterized	52.6786	47.3214	23	https://smart.embl.de/smart/DDvec.cgi?smart=376:FN3(50|143)+	Phytanoyl-CoA hydroxylase-interacting protein-like; May play a role in the development of the central system; Fibronectin type III domain containing	84457	84457	84457	84457	84457	AAH11268.2	AAQ88529.1	AB058699	AC016398	AK054956	AL365474	AL834339	AL834339	AY358162	B7WP61	B7WP61	B7WP61	B7WP61	BAB47425.1	BAB70832.1	BC011268	CAB97028.1	CAD39006.1	CAH18267.1	CCDS44405	CCDS44405.1	CCDS7254	CCDS7254.1	CR749429	EAW54185.1	ENSG00000165443	ENSG00000165443	ENSG00000165443	ENSG00000165443	ENSP00000298208	ENSP00000362985	ENSP00000362987	ENSP00000362987	ENSP00000362987	ENSP00000401396	ENSP00000423634	ENST00000298208
PISD	ENSP00000371586	Lipid Synthesis	79.3651	20.6349	12	https://smart.embl.de/smart/DDvec.cgi?smart=375:Pfam_PS_Dcarbxylase(131|374)+	Phosphatidylserine decarboxylase proenzyme, mitochondrial; Catalyzes the formation of phosphatidylethanolamine (PtdEtn) from phosphatidylserine (PtdSer). Plays a central role in phospholipid metabolism and in the interorganelle trafficking of phosphatidylserine; Belongs to the phosphatidylserine decarboxylase family. PSD-B subfamily. Eukaryotic type I sub-subfamily	23761	23761	23761	23761	23761	4.1.1.65	4.1.1.65	A0A024R1K5	AAB88186.1	AAH01482.1	AAH09315.1	AF035304	AL031255	AL050371	AL096768	B1AKM6	B1AKM7	B1AKM7	B1AKM7	B1AKM7	B1AKM8	B1AKM9	B1AKN0	BC001482	BC009315	CAB43678.2	CAB56394.1	CAG30426.1	CAI22447.1	CAI23032.1	CCDS13899	CCDS13899.1	CR456540	DJ858B16	DJ858B16	EAW59984.1	EAW59986.1	EAW59988.1	EAW59989.1	EAW59991.1	EC 4.1.1.65	ENSG00000241878
PROSC	ENSP00000333551	Vitamin B6 Metabolism	65.0909	34.9091	25	https://smart.embl.de/smart/DDvec.cgi?smart=275:Pfam_Ala_racemase_N(15|251)+	Pyridoxal phosphate homeostasis protein; Pyridoxal 5'-phosphate (PLP)-binding protein, which may be involved in intracellular homeostatic regulation of pyridoxal 5'-phosphate (PLP), the active form of vitamin B6	11212	11212	AAH12334.1	AB018566	AL136616	BAA36842.1	BC012334	CAB017033	CAB66551.1	CAG38563.1	CCDS6096.1	CR533532	D3DSW3	E5RFX7	E5RFZ4	E5RG77	EAW63361.1	EAW63364.1	ENSG00000147471	ENSG00000147471	ENSG00000147471	ENSP00000276457	ENSP00000333551	ENSP00000333551	ENSP00000333551	ENSP00000410753	ENSP00000427778	ENSP00000427778	ENSP00000427886	ENSP00000427886	ENSP00000428005	ENSP00000428005	ENSP00000429144	ENSP00000429425	ENSP00000429871	ENSP00000430573	ENST00000276457	ENST00000328195	ENST00000328195	ENST00000328195	ENST00000437582	ENST00000517377
RAD51C	ENSP00000336701	mtDNA Maintenance	70.4301	29.5699	17	https://smart.embl.de/smart/DDvec.cgi?smart=376:AAA(117|323)+	DNA repair protein RAD51 homolog 3; Essential for the homologous recombination (HR) pathway of DNA repair. Involved in the homologous recombination repair (HRR) pathway of double-stranded DNA breaks arising during DNA replication or induced by DNA-damaging agents. Part of the RAD21 paralog protein complexes BCDX2 and CX3 which act at different stages of the BRCA1-BRCA2-dependent HR pathway. Upon …	5889	5889	5889	5889	5889	AAC39604.1	AAC39605.1	AAH93930.1	AAI01486.1	AAI07754.1	AAP36003.1	AAT38108.1	AC011195	AF029669	AF029670	AF029670	AK290487	AK303363	AY623112	B4E0G0	BAF83176.1	BAG64422.1	BC093930	BC101485	BC107753	BROVCA3	BROVCA3	BT007339	CCDS11611	CCDS11611.1	CCDS45745	CCDS45745.1	DNA repair protein RAD51 homolog 3	DNA repair protein RAD51 homolog 3	DNA repair protein RAD51 homolog 3	E9PI66	EAW94430.1	EAW94432.1	ENSG00000108384	ENSG00000108384	ENSG00000108384	ENSG00000108384
RPL15	ENSP00000309334	Cytosolic Translation	61.2903	38.7097	8	https://smart.embl.de/smart/DDvec.cgi?smart=204:Ribosomal_L15e(2|193)+	Ribosomal protein L15	4UG0	4UG0	4UG0	4V6X	4V6X	4V6X	5AJ0	5AJ0	5AJ0	5LKS	5LKS	5LKS	5T2C	5T2C	5T2C	60S ribosomal protein L15	60S ribosomal protein L15	60S ribosomal protein L15	6138	6138	6138	6138	6138	A0A024R2Q4	AAA36583.1	AAG15591.1	AAG44837.1	AAH14837.1	AAH68198.1	AAH70328.1	AAH71672.1	AAH81565.1	AAQ24859.1	AAV38478.1	AB007173	AB007173	AB061823	AF279903	AF283772	AK290694	AK292000	AY347528
RPL36AL	ENSP00000346012	Cytosolic Translation	51.797	48.203	8	https://smart.embl.de/smart/DDvec.cgi?smart=106:Pfam_Ribosomal_L44(17|94)+	Ribosomal protein L36a like	60S ribosomal protein L36a	6166	6166	AAA36589.1	AAH00741.1	AAH03145.1	AAH70207.1	AAI07717.1	AB063609	AL035422	BAC19836.1	BC000741	BC000741	BC003145	BC070207	BC107716	CAG46963.1	CCDS9689	CCDS9689.1	CR542166	ENSG00000165502	ENSG00000165502	ENSG00000165502	ENSG00000165502	ENSP00000346012	ENSP00000346012	ENST00000298289	ENST00000298289	HGNC:10346	L ribosomal proteins	M15661	NM_001001	NM_001001	NM_001001.4	NP_000992	NP_000992.1	OMIM:180469	OTTHUMG00000152330	OTTHUMG00000152330	OTTHUMG00000152330	OTTHUMG00000152330	OTTHUMP00000178927
RPL5	ENSP00000359345	Cytosolic Translation	63.9344	36.0656	8	https://smart.embl.de/smart/DDvec.cgi?smart=297:Pfam_Ribosomal_L5e(14|176)+Pfam_Ribosomal_L18_c(192|283)+	60S ribosomal protein L5; Component of the ribosome, a large ribonucleoprotein complex responsible for the synthesis of proteins in the cell. The small ribosomal subunit (SSU) binds messenger RNAs (mRNAs) and translates the encoded message by selecting cognate aminoacyl- transfer RNA (tRNA) molecules. The large subunit (LSU) contains the ribosomal catalytic site termed the peptidyl transferase ce…	4UG0	4UG0	4UG0	4V6X	4V6X	4V6X	5AJ0	5AJ0	5AJ0	5LKS	5LKS	5LKS	5T2C	5T2C	5T2C	60S ribosomal protein L5	60S ribosomal protein L5	60S ribosomal protein L5	6125	6125	6125	6125	6125	A2RUM7	AAA85654.1	AAB18361.1	AAG39281.1	AAI09371.1	AAI32971.1	AAI32973.1	AB061848	AF113210	AK095815	AK222604	AK314720	B3KTM6	BAB79486.1	BAD96324.1	BAG37264.1	BAG53138.1	BC109370	BC132970
RPLP2	ENSP00000322419	Cytosolic Translation	57.2368	42.7632	8	https://smart.embl.de/smart/DDvec.cgi?smart=115:Pfam_Ribosomal_60s(17|114)+	60S acidic ribosomal protein P2; Plays an important role in the elongation step of protein synthesis; L ribosomal proteins	1S4J	1S4J	1S4J	1S4J	2JDL	2JDL	2JDL	2JDL	2LBF	2LBF	2LBF	2LBF	2W1O	2W1O	2W1O	2W1O	4BEH	4BEH	4BEH	4BEH	4V6X	4V6X	4V6X	5DDZ	5DDZ	5DDZ	5GU4	5GU4	5GU4	60S acidic ribosomal protein P2	60S acidic ribosomal protein P2	60S acidic ribosomal protein P2	60S acidic ribosomal protein P2	6181	6181	6181	6181	6181	A0A024RCA7	AAA36472.1	AAH05354.1	AAH05920.1
RPS15A	ENSP00000318646	Cytosolic Translation	50.5263	49.4737	8	https://smart.embl.de/smart/DDvec.cgi?smart=130:Pfam_Ribosomal_S8(5|130)+	Ribosomal protein S15a; Belongs to the universal ribosomal protein uS8 family	40S ribosomal protein S15a	40S ribosomal protein S15a	40S ribosomal protein S15a	4UG0	4UG0	4UG0	4V6X	4V6X	4V6X	5A2Q	5A2Q	5A2Q	5AJ0	5AJ0	5AJ0	5FLX	5FLX	5FLX	5LKS	5LKS	5LKS	5OA3	5OA3	5OA3	5T2C	5T2C	5T2C	5VYC	5VYC	5VYC	6210	6210	6210	6210	6210	AAH01697.1	AAH30569.1	AAH46113.1	AAI05274.1	AAI05293.1	AAO48936.1	AB007154
RPS18	ENSP00000393241	Cytosolic Translation	78.2609	21.7391	8	https://smart.embl.de/smart/DDvec.cgi?smart=152:Pfam_Ribosomal_S13(14|142)+	40S ribosomal protein S18; Located at the top of the head of the 40S subunit, it contacts several helices of the 18S rRNA; S ribosomal proteins	40S ribosomal protein S18	40S ribosomal protein S18	4UG0	4UG0	4V6X	4V6X	5A2Q	5A2Q	5AJ0	5AJ0	5FLX	5FLX	5LKS	5LKS	5OA3	5OA3	5T2C	5T2C	5VYC	5VYC	6222	6222	6222	6222	CCDS4771	CCDS4771.1	D6S218E	D6S218E	D6S218E	D6S218E	D6S218E	ENSG00000231500	ENSG00000231500	ENSG00000231500	ENSG00000231500	ENSP00000393241	ENSP00000393241	ENSP00000393241	ENSP00000434837	ENSP00000434837	ENST00000439602	ENST00000439602
SDHAF1	ENSP00000368165	OXPHOS	56.0606	43.9394	20	https://smart.embl.de/smart/DDvec.cgi?smart=115:Pfam_Complex1_LYR_1(9|48)+	Succinate dehydrogenase assembly factor 1, mitochondrial; Plays an essential role in the assembly of succinate dehydrogenase (SDH), an enzyme complex (also referred to as respiratory complex II) that is a component of both the tricarboxylic acid (TCA) cycle and the mitochondrial electron transport chain, and which couples the oxidation of succinate to fumarate with the reduction of ubiquinone (co…	644096	644096	644096	644096	644096	A6NFY7	A6NFY7	A6NFY7	A6NFY7	A6NFY7	AAI37517.1	AAI37518.1	AF038458	B2RPM7	B2RPM7	B2RPM7	B2RPM7	BC137516	BC137517	CCDS32999	CCDS32999.1	ENSG00000205138	ENSG00000205138	ENSG00000205138	ENSG00000205138	ENSP00000368165	ENSP00000368165	ENSP00000368165	ENST00000378887	ENST00000378887	ENST00000378887	HGNC:33867	LYR motif containing	LYR motif containing 8	LYR motif-containing protein 8	LYR motif-containing protein 8	LYR motif-containing protein 8	LYRM8	LYRM8	LYRM8	LYRM8	LYRM8
SETD4	ENSP00000382163	Uncharacterized	65.1007	34.8993	23	https://smart.embl.de/smart/DDvec.cgi?smart=440:Pfam_SET(59|273)+Pfam_Rubis-subs-bind(309|425)+	SET domain containing 4	54093	54093	54093	54093	54093	A8MTS1	AAH02898.1	AAH36556.1	AAL34503.1	AF391112	AK001660	AK001660	AK300009	AP000688	B4DT14	B4DT14	B4DT14	B4DT14	BAA91819.1	BAG61826.1	BC002898	BC036556	C21orf18	C21orf18	C21orf18	C21orf18	C21orf18	C21orf18	C21orf18	C21orf18	C21orf27	C21orf27	C21orf27	C21orf27	C21orf27	C21orf27	C21orf27	C21orf27	C9J256	C9JIU9	C9JPA1	C9JWV5
SHMT2	ENSP00000333667	One-Carbon and Serine Metabolism	57.1702	42.8298	19	https://smart.embl.de/smart/DDvec.cgi?smart=504:Pfam_SHMT(49|448)+	Serine hydroxymethyltransferase, mitochondrial; Contributes to the de novo mitochondrial thymidylate biosynthesis pathway via its role in glycine and tetrahydrofolate metabolism. Thymidylate biosynthesis is required to prevent uracil accumulation in mtDNA. Interconversion of serine and glycine. Associates with mitochondrial DNA. Plays a role in the deubiquitination of target proteins as component…	2.1.2.1	2.1.2.1	3OU5	3OU5	3OU5	3OU5	4PVF	4PVF	4PVF	5V7I	5V7I	5V7I	6472	6472	6472	6472	6472	A0A024RB99	AAA63258.1	AAA64572.1	AAH11911.1	AAH13677.1	AAH32584.1	AAH44211.1	AAP35512.1	ACF94497.1	AK223555	AK315916	B7Z9F1	B7Z9F1	B7Z9F1	B7Z9F1	BAH14287.1	BC011911	BC013677	BC032584	BC044211	BT006866	CAA72999.1	CCDS53805	CCDS53805.1	CCDS55837
SLC11A2	ENSP00000378364	Carrier	83.8269	16.1731	4	https://smart.embl.de/smart/DDvec.cgi?smart=590:Pfam_Nramp(119|503)+TRANS(534|556)+	Natural resistance-associated macrophage protein 2; Important in metal transport, in particular iron. Can also transport manganese, cobalt, cadmium, nickel, vanadium and lead. Involved in apical iron uptake into duodenal enterocytes. Involved in iron transport from acidified endosomes into the cytoplasm of erythroid precursor cells. May play an important role in hepatic iron accumulation and tiss…	4891	4891	4891	4891	4891	5F0L	5F0L	5F0L	5F0M	5F0M	5F0M	5F0P	5F0P	5F0P	601938	AAA79219.1	AAC18078.1	AAC21459.1	AAC21460.1	AAC21461.1	AAH02592.1	AAI00015.1	AB004857	AB015355	AB015355	AB062284	AF046997	AF064476	AF064477	AF064478	AF064479	AF064480	AF064481	AF064482	AF064483	AF064484	AHMIO1	AJ493662	AK094735	AK128640	AK296445	AK316507
SLC25A14	ENSP00000477981	Carrier	53.7162	46.2838	4	https://smart.embl.de/smart/DDvec.cgi?smart=353:SIGNAL(1|19)+Pfam_Mito_carr(35|133)+Pfam_Mito_carr(134|212)+Pfam_Mito_carr(260|353)+	Brain mitochondrial carrier protein 1; Participates in the mitochondrial proton leak measured in brain mitochondria; Belongs to the mitochondrial carrier (TC 2.A.29) family	9016	9016	9016	9016	9016	AAD04346.1	AAG29582.1	AAG29583.1	AAG29584.1	AAI19667.1	AAI19668.1	AAQ88466.1	AF078544	AF078544	AF155809	AF155810	AF155811	AK296155	AK297499	AY358099	B4DJN2	B4DMK1	BAG58894.1	BAG59913.1	BC119666	BC119667	BMCP1	BMCP1	BMCP1	BMCP1	BMCP1	BMCP1	BMCP1	BMCP1	Brain mitochondrial carrier protein 1	Brain mitochondrial carrier protein 1	Brain mitochondrial carrier protein 1	CAB41251.1	CAI42440.1	CAI42441.1	CCDS14623	CCDS14623.1
SLC25A3	ENSP00000228318	Carrier	70.5645	29.4355	4	https://smart.embl.de/smart/DDvec.cgi?smart=362:Pfam_Mito_carr(63|152)+Pfam_Mito_carr(161|249)+Pfam_Mito_carr(259|343)+	Phosphate carrier protein, mitochondrial; Transport of phosphate groups from the cytosol to the mitochondrial matrix. Phosphate is cotransported with H(+). May play a role regulation of the mitochondrial permeability transition pore (mPTP); Solute carriers	5250	5250	5250	5250	5250	A0A024RBE8	A0A024RBH9	AAH00998.1	AAH01328.1	AAH03504.1	AAH04345.1	AAH06455.1	AAH11574.1	AAH11641.1	AAH14019.1	AAH15379.2	AAH51367.2	AB064666	AC013283	AK092689	B3KS34	B3KS34	B3KS34	B3KS34	BAB93517.1	BAG52596.1	BC000998	BC001328	BC003504	BC004345	BC006455	BC011574	BC011641	BC014019	BC015379	BC051367	BX647062	CAA42641.1	CAB56611.1	CAB56612.1	CAE46080.1	CCDS9065
SLC25A46	ENSP00000348211	Mitochondrial Dynamics	60.0629	39.9371	13	https://smart.embl.de/smart/DDvec.cgi?smart=418:Pfam_Mito_carr(311|417)+	Solute carrier family 25 member 46; May play a role in mitochondrial dynamics by controlling mitochondrial membrane fission; Belongs to the mitochondrial carrier (TC 2.A.29) family	91137	91137	91137	91137	91137	A8K2F2	A8K2F2	A8K2F2	A8K2F2	AAA03587.1	AAH17169.1	AC008650	AK091427	AK290217	AK300116	AK300123	B3KRE6	B3KRE6	B3KRE6	B3KRE6	B4DTA3	B4DTA3	B4DTA3	B4DTA3	B7Z6C8	BAF82906.1	BAG52358.1	BAG61915.1	BAH13214.1	BC017169	BC017169	CCDS4100	CCDS4100.1	CCDS78045	D3DSZ6	D3DSZ6	D3DSZ6	D3DSZ6	D6R9W7	D6R9W7	D6R9W7	D6R9W7
SMIM4	ENSP00000417806	Uncharacterized	52.3592	47.6408	23	https://smart.embl.de/smart/DDvec.cgi?smart=70:Pfam_UPF0640(2|68)+	Small integral membrane protein 4	440957	440957	440957	440957	440957	AAH17996.1	AK095910	BC017996	C3orf78	C3orf78	C3orf78	C3orf78	C3orf78	C3orf78	C3orf78	C3orf78	C9JAX8	CCDS46844	CCDS46844.1	ENSG00000168273	ENSG00000168273	ENSG00000168273	ENSG00000168273	ENSP00000305661	ENSP00000305661	ENSP00000417806	ENSP00000417806	ENSP00000417806	ENSP00000418000	ENST00000307106	ENST00000307106	ENST00000476842	ENST00000477703	ENST00000477703	ENST00000477703	ENST00000482728	ENST00000491607	ENST00000491607	F8W7Q2	HGNC:37257	HPA047771	Hs.653020
TFB1M	ENSP00000356134	Mitochondrial Transcription	58.2255	41.7745	14	https://smart.embl.de/smart/DDvec.cgi?smart=346:rADc(43|234)+	Dimethyladenosine transferase 1, mitochondrial; S-adenosyl-L-methionine-dependent methyltransferase which specifically dimethylates mitochondrial 12S rRNA at the conserved stem loop. Also required for basal transcription of mitochondrial DNA, probably via its interaction with POLRMT and TFAM. Stimulates transcription independently of the methyltransferase activity; Seven-beta-strand methyltransfe…	2.1.1.-	51106	51106	51106	51106	51106	AAD34070.1	AAH05183.1	AAH17788.1	ADP92254.1	ADP92255.1	ADP92256.1	ADP92257.1	ADP92258.1	ADP92259.1	ADP92260.1	ADP92261.1	ADP92262.1	ADP92263.1	ADP92264.1	ADP92265.1	ADP92266.1	ADP92267.1	ADP92268.1	ADP92269.1	ADP92270.1	ADP92271.1	ADP92272.1	ADP92273.1	ADP92274.1	ADP92275.1	ADP92276.1	ADP92277.1	ADP92278.1	ADP92279.1	ADP92280.1	ADP92281.1	ADP92282.1	ADP92283.1	ADP92284.1	ADP92285.1	ADP92286.1
TIMM13	ENSP00000215570	Protein Import	68.1818	31.8182	21	https://smart.embl.de/smart/DDvec.cgi?smart=95:Pfam_zf-Tim10_DDP(24|86)+	Mitochondrial import inner membrane translocase subunit Tim13; Mitochondrial intermembrane chaperone that participates in the import and insertion of some multi-pass transmembrane proteins into the mitochondrial inner membrane. Also required for the transfer of beta-barrel precursors from the TOM complex to the sorting and assembly machinery (SAM complex) of the outer membrane. Acts as a chaperon…	26517	26517	26517	26517	26517	AAD39951.1	AAF15101.1	AAF15102.1	AAH08607.1	AF144700	AF152351	AF152352	AF152352	BC008607	CCDS12089	CCDS12089.1	EAW69381.1	ENSG00000099800	ENSG00000099800	ENSG00000099800	ENSG00000099800	ENSP00000215570	ENSP00000215570	ENSP00000215570	ENSP00000464881	ENST00000215570	ENST00000215570	ENST00000215570	ENST00000591871	HGNC:11816	HPA048985	Hs.75056	K7EIT2	NM_012458	NM_012458	NM_012458.3	NP_036590	NP_036590	NP_036590.1	NP_036590.1	NP_036590.1	NP_036590.1
TMEM177	ENSP00000402661	OXPHOS	54.0426	45.9574	20	http://smart.embl.de/smart/DDt.cgi?smart=311:	Transmembrane protein 177	80775	80775	80775	80775	80775	AAH04404.1	AAY24148.1	B8ZZT5	BC004404	BC004404	C9J6F8	CCDS2128	CCDS2128.1	EAW95226.1	ENSG00000144120	ENSG00000144120	ENSG00000144120	ENSG00000144120	ENSP00000272521	ENSP00000272521	ENSP00000385966	ENSP00000385966	ENSP00000386430	ENSP00000402661	ENSP00000402661	ENSP00000402661	ENSP00000405898	ENSP00000413982	ENST00000272521	ENST00000272521	ENST00000401466	ENST00000401466	ENST00000409951	ENST00000415646	ENST00000424086	ENST00000424086	ENST00000424086	ENST00000445518	ENST00000496203	ENST00000496203	HGNC:28143	HPA053816
UBE3B	ENSP00000340596	Quality Control	63.4033	36.5967	22	https://smart.embl.de/smart/DDvec.cgi?smart=1068:IQ(28|50)+HECTc(695|1068)+	Ubiquitin-protein ligase E3B; E3 ubiquitin-protein ligase which accepts ubiquitin from an E2 ubiquitin-conjugating enzyme in the form of a thioester and then directly transfers the ubiquitin to targeted substrates	2.3.2.26	89910	89910	89910	89910	89910	A0A024RBI2	A5D8Z3	A5D8Z3	A5D8Z3	A5D8Z3	AAH32301.1	AAH51266.1	AAH68221.1	AAI08706.1	AAI41881.1	AAK28419.2	AF251046	AK301036	AL096740	B7Z6V9	BAH13395.1	BC032301	BC032301	BC051266	BC068221	BC108705	BC141880	BPIDS	BPIDS	BX537403	CAD97645.1	CAH56410.1	CCDS58277	CCDS58277.1	CCDS9129	CCDS9129.1	EAW97865.1	EAW97866.1	EC 2.3.2.26	ENSG00000151148	ENSG00000151148
UBL4B	ENSP00000334044	Quality Control	70.5069	29.4931	22	https://smart.embl.de/smart/DDvec.cgi?smart=174:UBQ(1|72)+	Ubiquitin-like protein 4B; Ubiquitin like 4B	164153	164153	164153	164153	164153	AAH58929.1	AK098556	BAC05331.1	BC058929	CCDS820	CCDS820.1	ENSG00000186150	ENSG00000186150	ENSG00000186150	ENSG00000186150	ENSP00000334044	ENSP00000334044	ENSP00000334044	ENST00000334179	ENST00000334179	ENST00000334179	FLJ25690	FLJ25690	HGNC:32309	HPA031364	Hs.374027	NM_203412	NM_203412	NM_203412	NM_203412.1	NP_981957	NP_981957	NP_981957.1	NP_981957.1	NP_981957.1	NP_981957.1	NX_Q8N7F7	NX_Q8N7F7	NX_Q8N7F7	OMIM:611127	OTTHUMG00000166989	OTTHUMG00000166989
[truncated: 768 more columns]
