# Supplementary material for: High‐throughput screening identifies suppressors of mitochondrial fragmentation in OPA1 fibroblasts
Source: EMBO Mol Med. 2021 May 20;13(6):e13579. doi: 10.15252/emmm.202013579 (PMC8185549; doi:10.15252/emmm.202013579)
Supplement: Supplementary file 7 — Dataset EV5 [file EMMM-13-e13579-s008.xlsx]

## Sheet: Dataset EV5 - Reagents
Dataset EV5 -Reagents used in this study including siRNAs, primers, and plasmids.
The following tabs contain the list of plasmids (red), siRNAs (green) and PCR primers (purple) used in this study

## Sheet:  Plasmids
Supplementary Table S5. Plasmids, siRNA, Primers and virus used in this paper
Plasmids	Function	Source	ID Internal
pMXs-3XHA-EGFP-OMP25	MitoTAG immunocapture of mitochondria	https://www.addgene.org/83356/	pTW338
pMXs-3XMyc-EGFP-OMP25	MitoTAG immunocapture of mitochondria (negative control)	https://www.addgene.org/83355/	pTW347
pLenti6/Ubc_mPGS1-myc	Functional complementation of mouse Pgs1	This study, cloned from pTW312	pTW314
pDONR-221_mPGS1-myc	Gateway cloning of mouse Pgs1	This study, cloned from pTW310	pTW312
pCMV6-mPGS1	Expression of mouse Pgs1 used for cloning	Origene	pTW310
pLenti6/Ubc_opa1-isoform 1-myc-stop codon before MYC	Functional complementation of mouse Opa1 without tag	This study, cloned from pTW315	pTW317
pDONR0221-opa1-isoform 1-myc-stop codon before MYC	Gateway cloning of mouse Opa1 without tag	This study, site directed mugagenesis of pTW261	pTW316
pDONR0221-opa1-isoform 1-myc	Gateway cloning of mouse Opa1 with Myc Tag	Cloned from pclbw-opa1(isoform 1)-myc	pTW261
pclbw-opa1(isoform 1)-myc	Expression of mouse Opa1-9Xmyc used for cloning	https://www.addgene.org/62845/	pTW241
pCMV_mRFP-PASS	Wild type PA sensor coupled to RFP	Gift from Guangwei DU: doi: 10.1128/MCB.00987-13	pTW332
pCMV_mRFP-PASS_4E	Mutant PA sensor coupled to RFP	Gift from Guangwei DU: doi: 10.1128/MCB.00987-13	pTW333
pSpCas9n(BB)-DNM1L sgDNA 1_TW662_663_2A-Puro (PX462) V2.0	Crispr/Cas9 editing of mouse Dnm1l (upstream nicking)	This study	pTW305
pEX-A258-Turq2_mDNM1L_mut	Template for knocking in mTurquoise2 into DNM1L locus	This study	pTW306
pSpCas9n(BB)-DNM1L sgDNA 2_TW664_665_2A-Puro (PX462) V2.0	Crispr/Cas9 editing of mouse Dnm1l (downstream nicking)	This study	pTW307
pLentiCRISPRv2-sg2-OPA1	Crispr/Cas9 editing of human OPA1 Exon 18 used to create OPA1CRISPR HeLa cells	This study	pTW208
pSpCas9(BB)-2A-GFP-Exon4 mOPA1 sgDNA	Crispr/Cas9 editing of mouse Opa1 Exon 4 used to create Opa1-deficient MEFs	This study	pTW216
pSpCas9(BB)-2A-GFP-mDRP1	Crispr/Cas9 editing of mouse Drp1 Exon 1 used to create Drp1-deficient MEFs	This study	pTW288

## Sheet: siRNAs
Supplementary Table S5. Plasmids, siRNA, Primers and virus used in this paper
siRNA	Information-Catalog #	Source
siCtrl	siGENOME Mouse NT siRNA, D-001210-04-05	Horizon Discovery
siOpa1	ON-TARGETplus Mouse Opa1 siRNA SMARTpool, L-054815-01-0005	Horizon Discovery
siDnm1l	ON-TARGETplus Mouse Dnm1l siRNA SMARTpool, L-054815-01-0005	Horizon Discovery
siPgs1	ON-TARGETplus Mouse Pgs1 siRNA SMARTpool, L-064480-01-0005	Horizon Discovery
siTamm41	siGENOME Mouse Tamm41 siRNA SMARTpool, M-056928-01-0005	Horizon Discovery
siPtpmt1	siGENOME Mouse Ptpmt1 siRNA SMARTpool, M-047887-01-0005	Horizon Discovery
siCls1	siGENOME Mouse Cls1 siRNA SMARTpool, M-055736-01-0005	Horizon Discovery
siPrelid1	siGENOME Mouse Prelid1 siRNA SMARTpool, M-065330-01-0005	Horizon Discovery
siOPA1	siGENOME Human OPA1, M-005273-00-0005	Horizon Discovery
siDNM1L	siGENOME Human DNM1L siRNA, M-012092-01- 0005	Horizon Discovery
siPGS1	siGENOME Human PGS1 siRNA, D-009483-02-0002+D-009483-13-0002+ D-009483-01-0002+ D-009483-04-0002	Horizon Discovery
siTAMM41	siGENOME Human TAMM41 siRNA, L-016534-02-0005	Horizon Discovery
siDNAJC11	siGENOME Human DNAJC11 siRNA, D-021205-03-0002	Horizon Discovery
siDNAJC4	siGENOME Human DNAJC4 siRNA, D-020055-17-0002	Horizon Discovery

## Sheet: Primers
Supplementary Table S5. Plasmids, siRNA, Primers and virus used in this paper
Primers	Sequence	Techniques	Species
Opa1 forward	5’-GTGATGACTGAGGTTGGATGC-3’	Sanger sequencing / NGS	Mouse
Opa1 reverse	5’-GACCCTTTAACTTACACCTCACA-3	Sanger sequencing / NGS	Mouse
Pgs1 forward	5’-CAACCGTTCCTCAGGTCAC-3’	Sanger sequencing / NGS	Mouse
Pgs1 reverse	5’-GAACTCTGCAGGGGAAGACA-3’	Sanger sequencing / NGS	Mouse
Tam41 forward	5’-GGTGTGACGGGAAGCTTATCA-3’	RT-qPCR	Mouse
Tam41 reverse	5’-CAGGTTCTTATCCAGGGCGG-3’	RT-qPCR	Mouse
Ptpmt1 forward	5’-TGTGCAACACCTCGAAGGAAT-3’	RT-qPCR	Mouse
Ptpmt1 reverse	5’-TGTGGCACTTCTGGATCGAC-3’	RT-qPCR	Mouse
Cls1 forward	5’-GCCGCCAGCTCGTATGAAAAT-3'	RT-qPCR	Mouse
Cls1 reverse	5’-AGAATCAGGTAGCCCAACACG-3’	RT-qPCR	Mouse
Prelid1 forward	5’-AAGTATTTCCTGGGCCAGAGC-3’	RT-qPCR	Mouse
Prelid1 reverse	5’-AGACATGTTTGCTATAGGGATTCGG-3’	RT-qPCR	Mouse
Pgs1 forward	5'-CCTCTTCCACACACCAAAC-3'	RT-qPCR	Mouse
Pgs1 reverse	5'-TTGCACCACTCAGGATGAC-3'	RT-qPCR	Mouse
Actin forward	5’-GTGACGTTGACATCCGTAAAGA-3’	RT-qPCR	Mouse
Actin reverse	5’- GCCGGACTCATCGTACTCC-3’	RT-qPCR	Mouse
12S rRNA forward	5’-AAACTGCTCGCCAGAACACT-3’	mtDNA quantification	Human
12S rRNA reverse	5’-TAGGCTGAGCAAGAGGTGGT-3’	mtDNA quantification	Human
MTTL1 forward	5’-CGAAAGGACAAGAGAAATAAGG-3’	mtDNA quantification	Human
MTTL1 reverse	5’-CTGTAAAGTTTTAAGTTTTATGCG-3’	mtDNA quantification	Human
APP forward	5’- TGTGTGCTCTCCCAGGTCTA-3’	mtDNA quantification	Human
APP reverse	5’- CAGTTCTGGATGGTCACTGG -3’	mtDNA quantification	Human
Mttl1 forward	5’-CGAAAGGACAAGAGAAATAGAG-3’	mtDNA quantification	Mouse
Mttl1 reverse	5’-GAACAAGGTTTTAAGTCTTACGCA-3’	mtDNA quantification	Mouse
16S rRNA forward	5’-CCGCAAGGGAAAGATGAAAGAC-3’	mtDNA quantification	Mouse
16S rRNA reverse	5’ TCGTTTGGTTTCGGGGTTTC-3’	mtDNA quantification	Mouse
Nd1 forward	5’-CTAGCAGAAACAAACCGGGC-3’	mtDNA quantification	Mouse
Nd1 reverse	5’-CCGGCTGCGTATTCTACGTT-3’	mtDNA quantification	Mouse
Actin forward	5’-GTGACGTTGACATCCGTAAAGA-3’	mtDNA quantification	Mouse
Actin reverse	5’- GCCGGACTCATCGTACTCC-3’	mtDNA quantification	Mouse
