# Supplementary material for: High‐throughput screening identifies suppressors of mitochondrial fragmentation in OPA1 fibroblasts
Source: EMBO Mol Med. 2021 May 20;13(6):e13579. doi: 10.15252/emmm.202013579 (PMC8185549; doi:10.15252/emmm.202013579)
Supplement: Supplementary file 8 — Dataset EV6 [file EMMM-13-e13579-s006.zip]

Archive with 2 entries (2 files):
- Dataset EV6 Script OPA1S545R-OPA1.Rmd
- __MACOSX/._Dataset EV6 Script OPA1S545R-OPA1.Rmd
