# Supplementary material for: High‐throughput screening identifies suppressors of mitochondrial fragmentation in OPA1 fibroblasts
Source: EMBO Mol Med. 2021 May 20;13(6):e13579. doi: 10.15252/emmm.202013579 (PMC8185549; doi:10.15252/emmm.202013579)
Supplement: Supplementary file 8 — Dataset EV6 [file EMMM-13-e13579-s006.zip › Dataset EV6 Script OPA1S545R-OPA1.Rmd]

```{r load data}
Summary_OPA1_clean <- read_excel("Summary_OPA1_clean.xlsx")
View(Summary_OPA1_clean)
X <- Summary_OPA1_clean
```


```{r groups}
X$group <- ifelse(X$`Compound`=="OPA1 CTL", "CTRLpos_frag", ifelse(X$`Compound`=="DNM1L CTL", "CTRLpos_fus", ifelse(X$`Compound`=='siGENOME Non-targeting Control', 'CTRLneg', 'siRNA')))
View(X)
```

```{r distributions}
#create table of distribution of siRNAs in these groups
pander::pandoc.table(table(X$group))

#plot distribution of % Fragmented and % Hyperfused in these groups
frag <- ggplot(X, aes(x=`% Fragmented`, fill=group)) + 
  geom_density(color=NA, alpha=0.5) + 
  theme_bw() + 
  labs(x="Percentage of fragmentation", fill="") + 
  coord_cartesian(ylim = c(0, 0.1))

fus <- ggplot(X, aes(x=`% Hypertubulated`, fill=group)) + 
  geom_density(color=NA, alpha=0.5) + 
  theme_bw() + 
  labs(x="Percentage of hyperfused", fill="") + 
  coord_cartesian(ylim = c(0, 0.1))

grid.arrange(grobs = list(frag, fus), ncol = 2)

#scatterplot comparing % Fragmented and % Hyperfused
ggplot(X, aes(atanh(X$`% Fragmented`/100), atanh(X$`% Hypertubulated`/100), color=group)) + 
  geom_point(shape = ".") + geom_density_2d() + theme_bw() + scale_color_manual(values=c('green', 'red', 'blue', 'purple')) #to change colors of groupsSummary_OPA1_clean

```

Further prep the data

```{r prep}
#convert percentages of hyperfused and fragmentation 
A <- X[, c("% Hypertubulated", "% Fragmented")] / 100
colnames(A) <- c("hypertubulated", "fragmented")
A[A == 1] <- 0.99
```

## Transform the data

Transform data using the inverse hyperbolic tangent (also known as the Fisher z-transform)

```{r atanh}
B <- atanh(A)
Blist <- lapply(split(B, X$group), as.matrix)
```

## Univariate 3-component models

Fit two models, one for the hyperfused data and another for the fragmented data, to predict which group each siRNA is from. Each model has 3 components -- the one using the hyperfused data includes the siRNA, CTRLneg, and CTRLpos_fus groups (NOT the fragmented positive control group) and the one using the fragmented data includes the siRNA, CTRLneg, and CTRLpos_frag groups (NOT the hyperfused positive control group)

```{r unimix}
#calculate the means and variances for each group
M <- sapply(Blist, colMeans)
V <- sapply(Blist, Rfast::colVars)
dimnames(V) <- dimnames(M)

#extract the means and SD for each model (excluding respective CTRLpos group)
M_HF <- M["hypertubulated", c("CTRLneg", "CTRLpos_fus", "siRNA")]
M_FR <- M["fragmented", c("CTRLneg", "CTRLpos_frag", "siRNA")]
SD_HF <- sqrt(V["hypertubulated", c("CTRLneg", "CTRLpos_fus", "siRNA")])
SD_FR <- sqrt(V["fragmented", c("CTRLneg", "CTRLpos_frag", "siRNA")])

#lambda - initial proportions of each group, normalized to sum to 1
lambda_init_HF <- as.vector(table(X$group, exclude = "CTRLpos_frag") / nrow(subset(X, X$group != "CTRLpos_frag")))
lambda_init_FR <- as.vector(table(X$group, exclude = "CTRLpos_fus") / nrow(subset(X, X$group != "CTRLpos_fus")))

#get the rows of CTRLpos groups to exclude in next step
ctrlpos_frag_rows <- c(which(X$group == "CTRLpos_frag"))
ctrlpos_fus_rows <- c(which(X$group == "CTRLpos_fus"))

#apply the EM algorithm for mixtures of univariate normal distributions function, excluding the relevant CTRLpos group
res_HF <- normalmixEM(B[-c(ctrlpos_frag_rows),]$hypertubulated, 
                      mu = M_HF, 
                      sigma = SD_HF, 
                      k = 3, 
                      lambda = lambda_init_HF)
res_FR <- normalmixEM(B[-c(ctrlpos_fus_rows),]$fragmented, 
                      mu = M_FR, 
                      sigma = SD_FR, 
                      k = 3, 
                      lambda = lambda_init_FR)
#table that shows how many CTRLneg, CTRLpos (frag or fus), and siRNA were predicted to belong to each group (1, 2, and 3 which corresponds to CTRLneg, CTRLpos, and siRNA groups)
table(apply(res_HF$posterior, 1, which.max), X[-c(ctrlpos_frag_rows),]$group)
table(apply(res_FR$posterior, 1, which.max), X[-c(ctrlpos_fus_rows),]$group)
```

Calculate the thresholds for % Fragmentation and % Hyperfusion

```{r thresholds}
#Fragmentation 
#take the maximum posterior probability of all 3 groups
pred_FR <- names(M_FR)[apply(res_FR$posterior, 1, which.max)] 
sel <- which(X$group == "siRNA")
#calculate the minimum and maximum of the % fragmented values of each predicted group within the siRNAs
sumtab_FR <- sapply(split(X$`% Fragmented`[sel], pred_FR[sel]), range)
#create a vector that orders the values 
vfrag <- sort(as.vector(sumtab_FR))
#calculate mean of minimum of CTRLpos group and maximum of siRNA group to get fragmented threshold
thresh_FR <- mean(c(vfrag[4], vfrag[5]))
View(thresh_FR)

#Hyperfusion
#take the maximum posterior probability of all 3 groups
pred_HF <- names(M_HF)[apply(res_HF$posterior, 1, which.max)] 
sel <- which(X$group == "siRNA")
#calculate the minimum and maximum of the % hyperfused values of each predicted group within the siRNAs
sumtab_HF <- sapply(split(X$`% Hypertubulated`[sel], pred_HF[sel]), range)
#create a vector that orders the values 
vhyp <- sort(as.vector(sumtab_HF))
#calculate mean of minimum of CTRLpos group and maximum of siRNA group to get hyperfusedthreshold
thresh_HF <- mean(c(vhyp[4], vhyp[5]))
View(thresh_HF)
```

Extract gene lists for genes above fragmentation and hyperfusion thresholds

```{r gene lists}
genes_fr <- subset(X[sel,], X[sel,]$`% Fragmented` >= thresh_FR)
genes_hf <- subset(X[sel,], X[sel,]$`% Hypertubulated` >= thresh_HF) 
View(genes_fr)
View(genes_hf)


#export to Excel for imaging - subset to columns Plate, Row, Column, Nuclei, % Fragmented or % Hyperfused, Gene name 
#make sure you're in the right working directory!
genes_fr2 <- genes_fr[,c(1,2,3,4,8,9,10,11)]
names(genes_fr2) <- c("Plate", "Row", "Column", "Number of Nuclei", "% OPA1morpho", "% moreFragmentedYME1L", "% HypertubulatedDNM1L", "Gene name")
write.xlsx(genes_fr2, 'genes_above_frag_thresh.xlsx')

genes_hf2 <- genes_hf[,c(1,2,3,4,8,9,10,11)]
names(genes_hf2) <- c("Plate", "Row", "Column", "Number of Nuclei", "% OPA1morpho", "% moreFragmentedYME1L", "% HypertubulatedDNM1L", "Gene name")
write.xlsx(genes_hf2, 'genes_above_fus_thresh.xlsx')


```

Create plots to represent the models

```{r density plot}
#create new dataframe with predicted groups in new column for FR and HF models
X_for_frag <- cbind(X[-c(ctrlpos_fus_rows),], pred_FR)
X_for_hf <- cbind(X[-c(ctrlpos_frag_rows),], pred_HF)

#density plots with thresholds
frag2 <- ggplot(droplevels(subset(X_for_frag, group=="siRNA")), aes(x=`% Fragmented`, fill=pred_FR)) + 
  geom_density(color=NA, alpha=0.5) + 
  theme_bw() + 
  labs(x="Percentage of fragmentation", fill="") +
  coord_cartesian(ylim=c(0, 0.15)) + 
  geom_vline(xintercept = thresh_FR, linetype = 2, color = "red")

fus2 <- ggplot(droplevels(subset(X_for_hf, group=="siRNA")), aes(x=`% Hypertubulated`, fill=pred_HF)) + 
  geom_density(color=NA, alpha=0.5) + 
  theme_bw() + 
  labs(x="Percentage of Hypertubulation", fill="") +
  coord_cartesian(ylim=c(0, 0.15)) + 
  geom_vline(xintercept = thresh_HF, linetype = 2, color = "red")
```
