# Supplementary material for: High‐throughput screening identifies suppressors of mitochondrial fragmentation in OPA1 fibroblasts
Source: EMBO Mol Med. 2021 May 20;13(6):e13579. doi: 10.15252/emmm.202013579 (PMC8185549; doi:10.15252/emmm.202013579)
Supplement: Supplementary file 9 — Movie EV1 [file EMMM-13-e13579-s004.zip]

Archive with 5 entries (4 files):
- Movie EV1 - WT.avi
- __MACOSX/
- __MACOSX/._Movie EV1 - WT.avi
- Movie EV1.docx
- __MACOSX/._Movie EV1.docx
