# Supplementary material for: High‐throughput screening identifies suppressors of mitochondrial fragmentation in OPA1 fibroblasts
Source: EMBO Mol Med. 2021 May 20;13(6):e13579. doi: 10.15252/emmm.202013579 (PMC8185549; doi:10.15252/emmm.202013579)
Supplement: Supplementary file 12 — Source Data for Expanded View/Appendix [file EMMM-13-e13579-s013.zip]

Archive with 5 entries (4 files):
- EMM-2020-13579-V3-Figure_EV4_Source_Data-sd.pdf
- __MACOSX/
- __MACOSX/._EMM-2020-13579-V3-Figure_EV4_Source_Data-sd.pdf
- EMM-2020-13579-V3-Appendix_Figure_S1D_Source_Data-sd.pdf
- __MACOSX/._EMM-2020-13579-V3-Appendix_Figure_S1D_Source_Data-sd.pdf
